# Supplementary material for: Epistasis, core-genome disharmony, and adaptation in recombining bacteria
Source: mBio. 2024 Apr 29;15(6):e00581-24. doi: 10.1128/mbio.00581-24 (PMC11237541; doi:10.1128/mbio.00581-24)
Supplement: Data S1 — Maximum SNP frequency and covarying P-values per gene. [file mbio.00581-24-s0001.xlsx]

## Sheet: Sheet1
Supplementary Data 1: Maximum SNP frequency and covarying p-value per gene.
C. coli locus name	C. jejuni homolog locus name	Gene start position (bp)	Gene prevalence in C. jejuni donor population	Maximum -log10(pepistasis) value for a SNP in corresponding gene	Maximum frequency of SNP introgression in corresponding gene (in n=677 C. coli CC-828 strains)	Maximum frequency of SNP introgression in corresponding gene (in n=12 C. coli CC-1150 strains)
G157_RS01675	kpsD (Cj1444c)	332897	1	18.8208	0.923191	1
G157_RS01680	kpsF (Cj1443c)	334549	1	18.3269	0.815362	1
G157_RS01260	dapF (Cj1531)	253992	1	11.8479	0.797637	1
G157_RS01265	coaE (Cj1530)	254738	1	11.6918	0.952733	0.916667
G157_RS03165	waaF (Cj1148)	635588	0.996466	11.5604	0.257016	1
G157_RS01670	kpsE (Cj1445c)	331780	1	11.539	0.875923	1
G157_RS08100	pfs (Cj0117)	1606023	1	11.413	0.970458	1
G157_RS02275	Cj1307	468046	0.848057	11.2783	0.892171	1
G157_RS03620	gatA (Cj1059c)	729497	1	11.2382	0.994092	1
G157_RS02135	flaA (Cj1339c)	437897	0.650177	11.2335	0.648449	1
G157_RS03255	waaC (Cj1133)	656166	1	11.1147	0.997046	1
G157_RS00210	typA (Cj0039c)	57127	1	10.9476	1	1
G157_RS06495	fabG (Cj0435)	1303841	0.996466	10.9253	0.00443131	0.166667
G157_RS01785	kpsS (Cj1413c)	363667	1	10.9194	0.867061	1
G157_RS02210	pseI (Cj1317)	456970	0.992933	10.8669	0.901034	1
G157_RS07875	Cj0183	1565609	1	10.844	0.00443131	1
G157_RS01470	Cj1486c	293313	1	10.8	0	0
G157_RS03005	rpsB (Cj1182c)	607675	1	10.7953	0.0118168	1
G157_RS01650	Cj1450	329224	1	10.7306	0.929099	1
G157_RS00190	Cj0034c	53119	0.720848	10.7107	0.995569	1
G157_RS06815	Cj0374	1365685	1	10.6735	0.00147711	0.0833333
G157_RS05715	Cj0608	1147099	0.996466	10.618	0.00147711	0.0833333
G157_RS05720	Cj0607	1148465	0.996466	10.588	0.997046	0.166667
G157_RS00225	flgD (Cj0042)	61340	1	10.5284	0.313146	1
G157_RS01995	Cj1368	404372	1	10.4857	0	0.916667
G157_RS02240	pseF (Cj1311)	461879	0.992933	10.4498	0.536189	1
G157_RS05350	Cj0700	1072489	1	10.3606	0.827179	0
G157_RS01660	kpsM (Cj1448c)	330339	1	10.284	0.982275	1
G157_RS02925	Cj1198	589357	0.911661	9.99734	0.77548	0
G157_RS05915	efp (Cj0551)	1192415	1	9.99455	0.912851	1
G157_RS08105	fabD (Cj0116)	1606710	1	9.9899	0.098966	1
G157_RS07765	Cj0160c	1545798	1	9.97001	0.0472674	0
G157_RS00220	fliK (Cj0041)	59401	0.480565	9.96455	0.983752	1
G157_RS00255	Cj0054c	69735	0.992933	9.95688	0.992614	1
G157_RS05680	pstA (Cj0615)	1139618	1	9.90774	0.994092	1
G157_RS01365	Cj1507c	271759	1	9.90271	0.534712	1
G157_RS02140	flaB (Cj1338c)	439779	0.639576	9.85425	0.793205	1
G157_RS01790	Cj1412c	364919	1	9.85268	0.923191	0.583333
G157_RS00230	flgE (Cj0043)	62207	1	9.8497	1	1
G157_RS01990	Cj1369	403043	1	9.79277	0	0
G157_RS00325	Cj0063c	79990	0.996466	9.77743	0.0265879	0.916667
G157_RS03290	pglB (Cj1126c)	663871	1	9.74845	0.369276	0.0833333
G157_RS01795	Cj1411c	366037	1	9.74351	0.985229	1
G157_RS02105	dxr (Cj1346c)	430711	0.996466	9.73602	0.391433	1
G157_RS00005	dnaA (Cj0001)	1	1	9.71557	0.998523	1
G157_RS07860	tonB1 (Cj0181)	1562351	0.770318	9.71073	1	1
G157_RS04820	glmU (Cj0821)	966048	1	9.69835	1	1
G157_RS03145	hldD (Cj1151c)	631946	0.996466	9.68719	0.711965	1
G157_RS07840	Cj0177	1558049	0.770318	9.67396	0.998523	1
G157_RS07930	clpP (Cj0192c)	1575249	1	9.6669	0.983752	1
G157_RS07470	Cj0254	1485852	1	9.63448	0.0310192	1
G157_RS07690	Cj0145	1534037	0.791519	9.62305	0.0576071	0
G157_RS05905	proA (Cj0558c)	1189939	1	9.61086	0.00295421	1
G157_RS06500	pgm (Cj0434)	1304649	0.996466	9.60858	0.980798	0.833333
G157_RS00695	sdaA (Cj1624c)	149067	1	9.58312	1	1
G157_RS07770	moaA (Cj0161c)	1546544	1	9.52822	0.0443131	0
G157_RS03740	Cj1041c	754605	0.964664	9.51463	1	1
G157_RS00175	Cj0031	46466	0.75265	9.50248	0.666174	1
G157_RS01240	Cj1534c	250871	0.985866	9.41175	0.0206795	1
G157_RS03695	Cj1049c	745331	0.996466	9.39096	1	1
G157_RS03075	Cj1168c	618925	0.996466	9.38837	0.546529	1
G157_RS04235	Cj0904c	853249	1	9.37424	0	0
G157_RS07185	modA (Cj0303c)	1435765	1	9.35453	1	1
G157_RS05480	hslV (Cj0663c)	1099233	1	9.35246	0.192024	1
G157_RS04365	Cj0880c	881328	1	9.34541	0	0
G157_RS08515	Cj1725	1665409	0.681979	9.28453	0.966027	0.0833333
G157_RS02130	maf6 (Cj1341c)	435952	0.409894	9.23417	0.456425	0.916667
G157_RS02775	dccS (Cj1222c)	560959	1	9.16027	0.997046	0
G157_RS02920	Cj1199	588048	0.706714	9.08455	0.994092	0
G157_RS02910	metE (Cj1201)	584977	0.911661	9.00112	0.997046	0.75
G157_RS02025	Cj1361c	413455	1	8.99806	0.946824	1
G157_RS05955	proS (Cj0543)	1199610	1	8.98029	0.997046	1
G157_RS05725	Cj0606	1150390	1	8.97128	0.991137	0.166667
G157_RS07085	dxs (Cj0321)	1416964	1	8.96649	0.973412	0.916667
G157_RS07325	carB (Cj0279)	1456771	1	8.96384	0.935007	0
G157_RS01615	truD (Cj1457c)	322648	0.996466	8.9624	0.997046	1
G157_RS05095	speA (Cj0764c)	1021368	0.996466	8.95869	0.917282	1
G157_RS06150	G157_RS06150	1241209	0.90106	8.94762	0.995569	1
G157_RS02605	guaA (Cj1248)	527135	0.996466	8.93804	0.997046	0.833333
G157_RS03670	murC (Cj1054c)	736728	1	8.9362	1	1
G157_RS03060	ppi (Cj1171c)	616498	1	8.92942	0.992614	1
G157_RS00405	cydB (Cj0082)	95152	1	8.92621	0.744461	1
G157_RS03780	cmeF (Cj1033)	762160	1	8.92195	1	1
G157_RS02110	Cj1345c	431784	1	8.9167	0.930576	0.916667
G157_RS02120	Cj1343c	434186	0.996466	8.91432	0.589365	1
G157_RS07625	Cj0204	1512897	1	8.90757	0.998523	1
G157_RS07520	iscS (Cj0240c)	1493027	1	8.90336	0.983752	1
G157_RS00975	Cj1587c	191279	0.996466	8.89588	0.930576	1
G157_RS01635	tilS (Cj1453c)	326835	0.996466	8.89247	0.980798	1
G157_RS03590	pgsA (Cj1067)	723036	1	8.8815	0.0103397	0
G157_RS02960	Cj1191c	597579	1	8.88076	0.296898	1
G157_RS03285	pglJ (Cj1127c)	662770	0.996466	8.86854	0.0132939	0.833333
G157_RS02100	cdsA (Cj1347c)	429989	1	8.85909	0.985229	1
G157_RS03070	Cj1169c	618617	0.512367	8.85429	0.539143	1
G157_RS03265	gne (Cj1131c)	658107	1	8.8468	0.0797637	1
G157_RS05025	peb2 (Cj0778)	1006763	1	8.845	0	0
G157_RS07460	Cj0256	1483413	1	8.81952	0.858198	1
G157_RS00330	flhF (Cj0064c)	80849	1	8.81749	0.00886263	0.666667
G157_RS08535	metB (Cj1727c)	1668182	0.681979	8.81413	1	1
G157_RS04010	Cj0991c	811643	1	8.80277	0.00147711	0.0833333
G157_RS03680	mutS (Cj1052c)	738359	0.992933	8.78702	1	1
G157_RS05520	engB (Cj0650)	1107819	0.992933	8.78689	0	0
G157_RS01580	flgM (Cj1464)	317931	1	8.77549	0.948301	1
G157_RS05445	dcuB (Cj0671)	1093183	0.996466	8.76767	1	1
G157_RS05015	napA (Cj0780)	1003084	1	8.7534	0.968981	0.0833333
G157_RS01665	kpsT (Cj1447c)	331118	1	8.7502	0.958641	1
G157_RS05865	mrdB (Cj1282)	1182685	1	8.73349	0.00295421	0
G157_RS04375	flhA (Cj0882c)	882612	0.996466	8.72446	1	1
G157_RS07225	panC (Cj0297c)	1440621	0.742049	8.69919	0.998523	0.166667
G157_RS02585	purD (Cj1250)	522585	1	8.69525	0	0
G157_RS02820	Cj1215	568975	1	8.68711	0	0
G157_RS01250	Cj1533c	252242	0.985866	8.67774	0.880355	1
G157_RS03785	cmeE (Cj1032)	765180	1	8.65813	1	1
G157_RS08520	metA (Cj1726c)	1666013	0.681979	8.64317	1	1
G157_RS01235	pgi (Cj1535c)	249526	1	8.64305	1	1
G157_RS01840	pgk (Cj1402c)	372782	1	8.63202	1	1
G157_RS01525	Cj1476c	304884	0.992933	8.63141	0.0945347	1
G157_RS02445	Cj0581	497647	0.996466	8.62942	0	0
G157_RS07420	Cj0267c	1477051	0.996466	8.61165	0.104874	1
G157_RS00195	Cj0035c	53817	1	8.55725	1	1
G157_RS00085	Cj0016	21341	1	8.55692	0.979321	1
G157_RS03140	gmhB (Cj1152c)	631386	0.989399	8.54403	0.39291	1
G157_RS06490	Cj0436	1303424	1	8.54254	0.00443131	0.166667
G157_RS05615	Cj0631c	1124200	0.996466	8.53733	1	1
G157_RS03770	Cj1035c	760609	0.996466	8.52672	0.361891	0.0833333
G157_RS01305	moeA2 (Cj1519)	260490	1	8.50744	0.961595	1
G157_RS01815	Cj1407c	368824	1	8.4883	1	1
G157_RS03625	guaB (Cj1058c)	730861	1	8.48776	0.870015	1
G157_RS05425	Cj0683	1090113	0.982332	8.47209	0	0
G157_RS07405	Cj0270	1474495	0.996466	8.4603	0.00295421	0
G157_RS06435	Cj0448c	1291485	0.996466	8.39829	0.995569	1
G157_RS01355	fdhC (Cj1509c)	269855	0.996466	8.39198	0.558346	1
G157_RS05900	Cj0559	1188933	1	8.3724	0.00295421	0
G157_RS04310	Cj0888c	869360	0.996466	8.35813	0	0
G157_RS00985	cgb (Cj1586)	193411	0.996466	8.35566	0.958641	1
G157_RS00200	Cj0036	55131	1	8.34566	1	1
G157_RS07855	exbD1 (Cj0180)	1561938	0.770318	8.33292	1	1
G157_RS07650	Cj0198c	1524261	1	8.31487	0	1
G157_RS04685	Cj0849c	938356	0.530035	8.31239	0.0251108	0
G157_RS06430	Cj0449c	1291258	1	8.30886	0.586411	0
G157_RS05625	hypA (Cj0627)	1127199	0.996466	8.29141	0.902511	1
G157_RS05840	Cj1276c	1177758	0.996466	8.26195	0	0
G157_RS06785	Cj0380c	1360381	0.844523	8.26031	1	1
G157_RS01360	fdhD (Cj1508c)	270984	1	8.25527	0.0487445	0.916667
G157_RS03080	ldh (Cj1167)	619524	0.893993	8.23667	0.992614	1
G157_RS04250	Cj0901	856054	0.996466	8.19296	0	0
G157_RS02570	pnp (Cj1253)	517865	1	8.1741	0	0
G157_RS01450	ccoN (Cj1490c)	290038	0.996466	8.17344	0.818316	0
G157_RS08540	flgE (Cj1729c)	1669881	0.590106	8.12869	1	1
G157_RS06190	fusA (Cj0493)	1247631	0.996466	8.1207	1	1
G157_RS03760	pycA (Cj1037c)	758931	0.996466	8.10969	0.00147711	0
G157_RS04730	fbp (Cj0840c)	947108	1	8.10402	0.979321	1
G157_RS03915	tgt (Cj1010)	792117	1	8.06493	0	0
G157_RS05730	Cj0605	1151644	1	8.05819	0	0.0833333
G157_RS01325	Cj1515c	264060	0.996466	8.05273	0.998523	1
G157_RS01630	Cj1454c	325526	0.996466	8.04954	0.955687	1
G157_RS05790	hydB (Cj1266c)	1164271	1	8.03969	0.997046	1
G157_RS00495	Cj1660	110957	0.992933	8.02584	0.196455	1
G157_RS05405	pta (Cj0688)	1084756	1	8.02461	0.0679468	1
G157_RS03170	waaV (Cj1146c)	636592	0.985866	7.99942	0.22452	1
G157_RS00705	ribD (Cj1622)	150993	1	7.99779	0.939439	0.75
G157_RS01230	galU (Cj1536c)	248708	1	7.99669	0.952733	1
G157_RS05755	porA (Cj1259)	1157856	0.971731	7.99246	0.827179	1
G157_RS07450	Cj0258	1482824	1	7.98592	0.00443131	0
G157_RS07305	cheW (Cj0283c)	1454223	1	7.98559	0.00147711	1
G157_RS00775	Cj1618c	159483	1	7.98396	0.998523	0.916667
G157_RS01160	Cj1548c	234658	1	7.98007	0.979321	1
G157_RS08315	secY (Cj1688c)	1639556	1	7.9795	0.0649926	1
G157_RS00130	pyrG (Cj0027)	31729	0.996466	7.97616	0.0251108	1
G157_RS06125	alaS (Cj0506)	1234434	1	7.9716	0.00738552	0
G157_RS06680	lysS (Cj0401)	1341059	1	7.96916	0.00295421	0
G157_RS01460	ccoQ (Cj1488c)	292187	1	7.95114	0.391433	0.0833333
G157_RS07395	Cj0272	1472949	0.996466	7.942	0.00738552	0
G157_RS04280	ispH (Cj0894c)	862713	1	7.93835	0.00590842	0
G157_RS03735	Cj1042c	753652	0.964664	7.93754	1	1
G157_RS07865	Cj0182	1563153	1	7.93548	1	1
G157_RS03690	npdA (Cj1050c)	744637	1	7.9319	1	1
G157_RS01465	ccoP (Cj1487c)	292450	1	7.92605	0	0
G157_RS05230	Cj0724	1052099	0.989399	7.92085	0.83161	1
G157_RS05640	hypC (Cj0624)	1129589	1	7.91724	0.997046	1
G157_RS05620	Cj0630c	1126126	1	7.91326	0.728213	0.916667
G157_RS01570	flgK (Cj1466)	315619	1	7.91145	1	1
G157_RS03280	pglI (Cj1128c)	661853	1	7.91104	0.0103397	0.916667
G157_RS02650	pdxJ (Cj1238)	536601	1	7.91	0.00295421	0
G157_RS07830	cfbpB (Cj0174c)	1555065	0.975265	7.90549	0.912851	1
G157_RS02115	Cj1344c	433175	1	7.90182	0.453471	1
G157_RS00305	fliY (Cj0059c)	77032	1	7.90093	0.980798	1
G157_RS07110	pheA (Cj0316)	1423547	0.996466	7.89792	0.0901034	0.166667
G157_RS04285	rpsA (Cj0893c)	863684	1	7.89598	0	0
G157_RS05020	tpx (Cj0779)	1006127	1	7.88807	0.815362	0.0833333
G157_RS04960	cca (Cj0789)	996148	1	7.88504	0.00590842	0.833333
G157_RS04865	nadE (Cj0810)	974117	1	7.86967	1	1
G157_RS01030	nuoC (Cj1577c)	202505	1	7.86797	0.988183	1
G157_RS07425	Cj0266c	1477581	0.989399	7.85993	0.267356	1
G157_RS01645	dut (Cj1451)	328495	0.996466	7.85817	0.846381	1
G157_RS00660	Cj1633	142935	0.996466	7.85223	1	1
G157_RS00620	aroC (Cj1634c)	134310	1	7.85085	0.103397	1
G157_RS07965	Cj0141c	1583262	1	7.84495	0.982275	0.916667
G157_RS07095	fliG (Cj0319)	1419672	1	7.83423	0.366322	0.0833333
G157_RS03725	thiH (Cj1044c)	751897	0.996466	7.82863	0.932053	0.0833333
G157_RS05925	fliS (Cj0549)	1193669	1	7.82707	0.298375	1
G157_RS07385	lpxA (Cj0274)	1471592	1	7.82553	0	0
G157_RS03510	thiE (Cj1081c)	710304	1	7.82479	1	1
G157_RS01485	Cj1482c	294733	0.982332	7.82311	0	0
G157_RS01520	Cj1477c	304142	0.996466	7.81997	0.980798	0.25
G157_RS06130	Cj0505c	1237079	1	7.81732	0	0
G157_RS04965	Cj0788	997232	1	7.81634	0.00295421	0
G157_RS07935	tig (Cj0193c)	1575833	0.996466	7.81424	0.997046	1
G157_RS01100	Cj1563c	220145	0.957597	7.81163	1	1
G157_RS03000	cfa (Cj1183c)	606395	0.798587	7.81083	0.00147711	0
G157_RS07580	pcm (Cj0228c)	1503839	0.996466	7.80812	0.00590842	0
G157_RS07115	Cj0315	1424617	1	7.80219	0.994092	0.0833333
G157_RS00380	Cj0074c	88979	1	7.80012	0.0738552	1
G157_RS07390	fabZ (Cj0273)	1472394	1	7.79583	0	0
G157_RS01575	Cj1465	317455	1	7.79438	0.948301	1
G157_RS02835	rbn (Cj1212c)	572378	0.996466	7.79268	0.0753323	0
G157_RS07175	Cj0305c	1434417	0.996466	7.79212	1	1
G157_RS03115	dnaX (Cj1157)	625454	0.996466	7.79057	0	0
G157_RS05550	Cj0644	1111764	1	7.78731	0	0
G157_RS08470	Cj1715	1657173	0.932862	7.78145	0.0221566	0.916667
G157_RS01080	nuoM (Cj1567c)	212162	1	7.78104	0	0
G157_RS08440	Cj1713	1653721	1	7.77293	1	1
G157_RS07410	ilvE (Cj0269c)	1475028	1	7.76943	0.0118168	0.833333
G157_RS01270	purM (Cj1529c)	255404	1	7.7663	0.927622	1
G157_RS02330	pseB (Cj1293)	478451	1	7.76346	0.988183	1
G157_RS05750	Cj0601c	1156231	1	7.75993	0.949778	0
G157_RS05090	hisS (Cj0765c)	1020145	0.992933	7.75808	0.998523	1
G157_RS08025	Cj0131	1592734	1	7.75699	0	1
G157_RS06855	cmeB (Cj0366c)	1372658	1	7.74984	0.988183	1
G157_RS03150	hldE (Cj1150c)	632892	1	7.748	0.902511	1
G157_RS03715	moeB (Cj1046c)	750314	1	7.74461	0.958641	1
G157_RS01025	nuoB (Cj1578c)	202002	1	7.74146	0.0310192	1
G157_RS02000	Cj1367c	405579	0.996466	7.74056	0	0.0833333
G157_RS00525	Cj1653c	117857	1	7.73937	0.0354505	1
G157_RS02125	maf7 (Cj1342c)	434701	0.749117	7.73889	0.366322	1
G157_RS05630	hypE (Cj0626)	1127543	1	7.73785	1	1
G157_RS07245	surE (Cj0293)	1443048	1	7.73377	0.998523	0.0833333
G157_RS05650	hypF (Cj0622)	1130691	0.992933	7.72609	1	1
G157_RS05335	Cj0703	1070178	0.996466	7.71742	0	0
G157_RS01380	selD (Cj1504c)	275501	1	7.7074	0.0546529	0.916667
G157_RS01625	prfB (Cj1455)	324355	0.996466	7.70257	0.967504	1
G157_RS03745	Cj1040c	755467	1	7.69915	1	1
G157_RS04325	murA (Cj0858c)	872684	0.996466	7.69354	0.00147711	0
G157_RS07295	cheV (Cj0285c)	1450964	1	7.69329	0.00590842	1
G157_RS00505	Cj1658	112979	1	7.68745	1	1
G157_RS08545	ruvC (Cj1731c)	1672643	1	7.6856	1	1
G157_RS07090	fliH (Cj0320)	1418834	1	7.67813	0.042836	0.916667
G157_RS05685	pstC (Cj0614)	1140703	0.996466	7.676	0.994092	1
G157_RS07715	Cj0150c	1538976	1	7.6745	0	0
G157_RS08000	infB (Cj0136)	1587670	1	7.67059	0.998523	1
G157_RS04900	msbA (Cj0803)	979978	0.992933	7.66978	0	0
G157_RS04650	lepP (Cj0856)	933001	1	7.66357	0	0
G157_RS03720	thiG (Cj1045c)	751118	0.996466	7.65595	0.923191	1
G157_RS04005	hemN (Cj0992c)	810277	0.996466	7.65581	0	0
G157_RS06445	G157_RS06445	1293269	0.996466	7.63885	1	1
G157_RS01280	G157_RS01280	257382	0.961131	7.6279	0.655835	1
G157_RS00820	Cj1609	167914	0.996466	7.62323	0	0
G157_RS04265	pheS (Cj0897c)	858136	1	7.62154	0	0
G157_RS05440	uvrB (Cj0680c)	1091175	1	7.61215	0.964549	1
G157_RS04845	Cj0794	969653	0.512367	7.60367	0.657312	1
G157_RS07655	dapB (Cj0197c)	1525512	1	7.6036	0	1
G157_RS03500	Cj1083c	708819	0.996466	7.58095	0.979321	0
G157_RS06155	Cj0500	1242748	0.996466	7.57634	0.902511	0.833333
G157_RS02665	Cj1236	539149	0.992933	7.57156	0.014771	1
G157_RS03930	Cj1007c	795900	0.982332	7.57044	0	0
G157_RS04395	flgL (Cj0887c)	888775	0.932862	7.57023	1	1
G157_RS05410	flgH (Cj0687c)	1086363	0.996466	7.56334	0.0177253	0.0833333
G157_RS06045	pbpB (Cj0525c)	1217367	1	7.54053	0	0
G157_RS07525	Cj0239c	1494218	1	7.54004	1	1
G157_RS03055	Cj1172c	615781	1	7.53	0.992614	1
G157_RS07945	fliI (Cj0195)	1577860	1	7.52265	0.028065	1
G157_RS02455	Cj0583	499320	1	7.51435	0.54062	0
G157_RS03155	gmhA (Cj1149c)	634274	0.996466	7.51282	0.211226	1
G157_RS00795	chuA (Cj1614)	162877	1	7.50461	1	1
G157_RS02465	folP (Cj0585)	500461	0.992933	7.49202	0.909897	1
G157_RS07100	fliF (Cj0318)	1420700	1	7.48121	0.734121	0.916667
G157_RS01610	thiL (Cj1458c)	321858	1	7.47797	1	1
G157_RS02015	amaA (Cj1363)	411300	0.996466	7.47344	0.0221566	1
G157_RS07120	lysA (Cj0314)	1425386	1	7.44821	0.994092	0.166667
G157_RS00615	rnc (Cj1635c)	133636	1	7.42659	0.0192024	1
G157_RS07835	cfbpA (Cj0175c)	1556681	1	7.41851	0.998523	1
G157_RS03025	Cj1178c	610994	0.487633	7.39094	0.0132939	0
G157_RS07705	Cj0148c	1537386	0.996466	7.3857	0	0
G157_RS02690	kefB (Cj1231)	543916	1	7.38133	0.412112	0
G157_RS02005	glmS (Cj1366c)	407931	0.996466	7.37847	0.0162482	1
G157_RS04890	Cj0805	977636	1	7.37754	0.00295421	0
G157_RS03765	Cj1036c	760373	0.484099	7.36119	0.00147711	0
G157_RS01780	kpsC (Cj1414c)	361643	0.59364	7.35453	0.833087	1
G157_RS03700	dapE (Cj1048c)	745938	1	7.35354	1	1
G157_RS02830	glcD (Cj1213c)	570984	1	7.33824	0	0
G157_RS03925	aroB (Cj1008c)	794848	1	7.33316	1	1
G157_RS03040	argS (Cj1175c)	613413	1	7.32757	0.992614	1
G157_RS00115	nrdA (Cj0024)	27089	1	7.32196	0.344165	0.916667
G157_RS03535	proC (Cj1076)	712948	0.996466	7.31937	0	0
G157_RS03015	Cj1180c	609549	1	7.31086	0	0
G157_RS08305	topA (Cj1686c)	1635904	0.996466	7.30619	0.998523	1
G157_RS02320	Cj1295	476020	0.879859	7.30147	0.679468	1
G157_RS00080	Cj0015c	20039	1	7.28958	0.992614	1
G157_RS06510	murD (Cj0432c)	1307268	0.996466	7.28534	0	0
G157_RS03420	Cj1097	689227	0.992933	7.27664	0.986706	1
G157_RS07815	sodB (Cj0169)	1552243	0.996466	7.27514	0.0856721	0
G157_RS00995	Cj1584c	196884	1	7.26617	1	1
G157_RS07600	argC (Cj0224)	1506988	1	7.26343	0.00590842	0
G157_RS01385	putA (Cj1503c)	276565	0.992933	7.25906	0.0546529	0.0833333
G157_RS03260	Cj1132c	657259	0.996466	7.24554	0.1226	0.25
G157_RS04160	Cj0920c	840225	1	7.23427	0.0192024	0
G157_RS05420	priA (Cj0684)	1088278	0.992933	7.23035	0.951256	1
G157_RS01320	Cj1516	262395	0.784452	7.22942	1	1
G157_RS05580	ppa (Cj0638c)	1118709	1	7.22555	0.00147711	0
G157_RS08310	Cj1687	1638235	1	7.18617	0.930576	1
G157_RS06860	cmeC (Cj0365c)	1375773	1	7.17992	0.0590842	1
G157_RS06360	Cj0463	1278926	0.992933	7.17295	0.957164	0.0833333
G157_RS05850	trmB (Cj1278c)	1179265	0.996466	7.16143	0	0
G157_RS00055	gltB (Cj0007)	10959	1	7.15267	1	1
G157_RS03600	G157_RS03600	724325	0.996466	7.14944	0.926145	0
G157_RS05115	Cj0760	1025677	0.795053	7.14736	0.0132939	1
G157_RS05470	argG (Cj0665c)	1097554	1	7.14492	0.583456	0
G157_RS04940	murF (Cj0795c)	989092	0.996466	7.13952	0.997046	0.0833333
G157_RS02615	uvrC (Cj1246c)	529276	0.992933	7.10859	0.963072	0
G157_RS08410	rplC (Cj1707c)	1648384	1	7.10831	1	1
G157_RS02670	Cj1235	540096	1	7.10026	0.994092	1
G157_RS08275	murB (Cj1676)	1629806	1	7.09692	0	0
G157_RS07825	cfbpC (Cj0173c)	1554173	1	7.0685	0.00443131	0
G157_RS00580	Cj1642	127878	1	7.05362	0	1
G157_RS07300	cheA (Cj0284c)	1451924	0.989399	7.0519	1	1
G157_RS03935	Cj1006c	797468	0.996466	7.04708	0.339734	0
G157_RS00385	Cj0075c	90415	1	7.04304	0.998523	1
G157_RS05635	hypD (Cj0625)	1128514	1	7.03476	0.998523	1
G157_RS07925	def (Cj0191c)	1574694	1	7.02996	0.00590842	0
G157_RS07960	Cj0142c	1582415	1	7.02416	0.00147711	1
G157_RS07380	clpX (Cj0275)	1470376	1	7.01202	0.974889	1
G157_RS01075	nuoL (Cj1568c)	210370	1	7.00672	0.00443131	1
G157_RS06475	fabF (Cj0442)	1301144	1	6.99924	0.00147711	1
G157_RS01515	cadF (Cj1478c)	303144	1	6.99891	0.963072	0
G157_RS00865	hisA (Cj1601)	176418	1	6.99774	0.997046	1
G157_RS07850	exbB1 (Cj0179)	1561190	0.770318	6.99649	1	1
G157_RS02975	gidA (Cj1188c)	600175	0.996466	6.99611	0.997046	1
G157_RS07940	folE (Cj0194)	1577288	1	6.99514	0.0118168	1
G157_RS02325	pseC (Cj1294)	477319	0.996466	6.99471	0.98966	1
G157_RS00970	Cj1588c	189925	1	6.99366	0.0531758	1
G157_RS01490	Cj1481c	297096	0.996466	6.99343	0.00443131	0
G157_RS02545	Cj1257c	514865	0.996466	6.99201	0.00738552	1
G157_RS07515	Cj0243c	1491686	0.992933	6.98959	0	0
G157_RS01510	rpsI (Cj1479c)	302633	1	6.98787	0.0118168	0
G157_RS00135	recJ (Cj0028)	33350	0.996466	6.98783	0.00295421	1
G157_RS03615	ileS (Cj1061c)	726629	0.996466	6.98689	0.666174	0.916667
G157_RS04090	G157_RS04090	826294	0.989399	6.98674	0	0
G157_RS00400	cydA (Cj0081)	93590	1	6.98314	0.0694239	1
G157_RS01835	gapA (Cj1403c)	371781	1	6.97808	1	1
G157_RS04485	secA (Cj0942c)	900378	0.996466	6.97792	0.986706	0.0833333
G157_RS03440	Cj1095	694297	0.992933	6.97096	0.98966	0
G157_RS05655	Cj0621	1132861	0.996466	6.96929	1	1
G157_RS01980	Cj1371	401844	1	6.96857	0.00443131	0
G157_RS05815	tyrS (Cj1271c)	1172154	0.996466	6.96788	0	0
G157_RS01885	G157_RS01885	383025	1	6.96166	0.992614	1
G157_RS07910	Cj0188c	1571138	0.992933	6.9609	0.0103397	0
G157_RS03560	ssb (Cj1071)	717604	1	6.96089	0.0236337	0
G157_RS00310	fliM (Cj0060c)	77865	1	6.95858	0.955687	1
G157_RS02895	atpB (Cj1204c)	583232	0.996466	6.95852	0	0
G157_RS03550	lon (Cj1073c)	714901	0.985866	6.9569	0	0
G157_RS07605	Cj0208	1508209	1	6.95458	0.986706	0.666667
G157_RS00855	hisF (Cj1603)	174709	1	6.95307	0.0192024	0
G157_RS03450	secD (Cj1093c)	695854	0.996466	6.95167	0.0723781	0
G157_RS05990	oorA (Cj0536)	1205834	1	6.94776	0.98966	1
G157_RS08260	recA (Cj1673c)	1627524	1	6.94578	0.0324963	0
G157_RS03045	Cj1174	615023	0.996466	6.94218	0.992614	1
G157_RS02335	dcd (Cj1292)	479509	1	6.93906	0.855244	1
G157_RS03305	pglD (Cj1123c)	667739	1	6.93555	0.0132939	1
G157_RS02930	gatB (Cj1197c)	589966	0.996466	6.93346	0.939439	0.0833333
G157_RS00355	Cj0069	85567	1	6.92926	0.952733	1
G157_RS03585	Cj1068	721936	1	6.92722	0.0664697	0
G157_RS02010	fumC (Cj1364c)	409862	1	6.92701	0.0162482	1
G157_RS01880	G157_RS01880	381849	1	6.92559	1	1
G157_RS01375	Cj1505c	274825	1	6.92419	0.580502	1
G157_RS02435	Cj0579c	496018	1	6.91839	0	0
G157_RS04185	Cj0915	845399	1	6.91836	0.502216	0
G157_RS00205	Cj0038c	56477	0.992933	6.91834	0.998523	1
G157_RS05690	pstS (Cj0613)	1141627	1	6.91829	0.982275	1
G157_RS02090	Cj1349c	428332	0.954064	6.91619	0.803545	0.0833333
G157_RS07585	argD (Cj0227)	1504488	0.996466	6.9158	0.00147711	0
G157_RS02995	petC (Cj1184c)	605144	1	6.90672	0	0
G157_RS01505	rplM (Cj1480c)	302205	1	6.90653	0.0132939	0
G157_RS05945	hemC (Cj0545)	1198304	0.996466	6.90265	0.580502	1
G157_RS05705	Cj0610c	1144889	1	6.90229	0.988183	0
G157_RS06745	trpS (Cj0388)	1354005	1	6.88623	0.119645	1
G157_RS03505	thiD (Cj1082c)	709502	1	6.88364	0.957164	0
G157_RS04955	purU (Cj0790)	995323	1	6.87816	0.982275	0
G157_RS00535	map (Cj1651c)	119076	1	6.87514	0.0192024	1
G157_RS01155	G157_RS01155	232206	0.568905	6.87306	0.952733	0
G157_RS08095	Cj0118	1605265	1	6.87031	0.923191	0.916667
G157_RS04490	lolA (Cj0943)	903075	0.992933	6.85969	0.94387	0.0833333
G157_RS03445	yajC (Cj1094c)	695589	1	6.85919	0.983752	0
G157_RS08295	Cj1684c	1633909	1	6.85676	0.0162482	1
G157_RS03425	metK (Cj1096c)	690602	1	6.85134	0.0487445	1
G157_RS04225	Cj0906c	851280	1	6.84991	0	0
G157_RS06985	Cj0341c	1398855	1	6.84632	0.0753323	0
G157_RS05920	Cj0550	1193413	0.964664	6.84513	0.906942	0.0833333
G157_RS08210	proB (Cj0097)	1623076	1	6.84166	0.00295421	1
G157_RS00250	mnmA (Cj0053c)	68719	1	6.84119	0.992614	1
G157_RS05820	spoT (Cj1272c)	1173375	1	6.83722	0	0
G157_RS06720	mqo (Cj0393c)	1346701	0.996466	6.83654	0.00147711	0.916667
G157_RS04305	Cj0889c	868068	0.968198	6.83405	0.0457903	0
G157_RS07780	Cj0163c	1548033	0.996466	6.8327	0	0
G157_RS04340	pabB (Cj0862c)	875567	0.978799	6.8324	0	0
G157_RS05660	Cj0620	1134423	0.512367	6.8324	0.688331	1
G157_RS06030	flgB (Cj0528c)	1216120	1	6.83052	0.00295421	0
G157_RS04735	metG (Cj0838c)	948149	0.996466	6.82704	0	0
G157_RS08155	atpG (Cj0106)	1614534	1	6.82581	0	0
G157_RS04110	Cj0930	832444	0.996466	6.82506	0	0
G157_RS04680	Cj0850c	937176	1	6.8249	0.00147711	0
G157_RS01875	Cj1394	380472	1	6.82412	1	1
G157_RS07510	rpmI (Cj0244)	1491342	1	6.8145	0	0
G157_RS08415	rpsJ (Cj1708c)	1648969	1	6.81293	0.955687	1
G157_RS07870	G157_RS07870	1564364	0.575972	6.80946	0.00443131	1
G157_RS01330	Cj1514c	265542	0.992933	6.80769	0.00147711	0
G157_RS03995	argF (Cj0994c)	808838	0.996466	6.8074	0.0103397	1
G157_RS02085	mobA (Cj1350)	427694	1	6.80202	0.988183	0.75
G157_RS07045	serC (Cj0326)	1409122	1	6.7992	1	1
G157_RS02850	Cj1209	574955	1	6.79365	0	0
G157_RS00475	Cj1664	107432	1	6.79141	0.0162482	0
G157_RS01335	Cj1513c	266218	1	6.79129	0.00147711	0
G157_RS04270	pheT (Cj0896c)	859125	0.989399	6.78457	0	0
G157_RS08480	leuC (Cj1717c)	1658287	1	6.78457	0.197932	0.916667
G157_RS06780	pyrF (Cj0381c)	1359545	0.996466	6.78448	1	1
G157_RS02955	dctA (Cj1192)	595946	1	6.78388	0.084195	1
G157_RS06645	frdC (Cj0408)	1334911	1	6.77944	0	0
G157_RS08255	eno (Cj1672c)	1626280	1	6.77914	0.264402	1
G157_RS07230	panD (Cj0296c)	1441466	0.749117	6.77407	0.997046	0.166667
G157_RS01420	Cj1496c	285089	1	6.76304	0.961595	0.166667
G157_RS00485	Cj1662	108564	0.996466	6.75591	0.131462	0.916667
G157_RS03295	pglA (Cj1125c)	666027	1	6.75569	0.1226	0.916667
G157_RS05225	mogA (Cj0725c)	1051560	1	6.75547	0.997046	1
G157_RS06825	Cj0372	1367104	1	6.74894	0.995569	0.916667
G157_RS07785	ubiA (Cj0164c)	1548524	1	6.7443	0.00147711	0.0833333
G157_RS05010	napG (Cj0781)	1002326	0.996466	6.73879	0	0
G157_RS07415	Cj0268c	1475958	1	6.73769	0.0132939	0
G157_RS01105	G157_RS01105	220584	0.95053	6.7353	0.998523	1
G157_RS06165	trpC (Cj0498)	1244232	1	6.73522	0.997046	1
G157_RS03120	rho (Cj1156)	627013	0.996466	6.72507	0.98966	0.833333
G157_RS04290	Cj0892c	865357	1	6.72115	0	0
G157_RS08120	pal (Cj0113)	1609183	1	6.7191	0	0
G157_RS05485	hslU (Cj0662c)	1099772	1	6.71829	0.196455	1
G157_RS00870	hisH (Cj1600)	177140	0.996466	6.71506	0.0236337	0
G157_RS05450	rpoN (Cj0670)	1094794	0.996466	6.71335	0.00295421	0
G157_RS01205	Cj1541	242783	0.727915	6.70788	0.296898	0.666667
G157_RS01590	flgI (Cj1462)	318532	1	6.7016	0.980798	1
G157_RS05125	dnaK (Cj0759)	1027706	1	6.70054	0.998523	1
G157_RS02360	Cj1287c	484315	0.996466	6.70005	0.42836	0.916667
G157_RS07955	G157_RS07955	1581548	0.978799	6.69892	0	1
G157_RS01905	katA (Cj1385)	386202	1	6.69562	1	1
G157_RS00875	hisB (Cj1599)	177724	1	6.69548	0.00147711	0
G157_RS00890	rplQ (Cj1596)	181193	0.996466	6.69288	0	0
G157_RS01060	nuoI (Cj1571c)	208897	1	6.69121	0.00147711	0.916667
G157_RS01955	Cj1375	396303	1	6.69042	0.00147711	0
G157_RS03635	Cj1056c	732478	0.996466	6.68708	0.961595	1
G157_RS08060	Cj0124c	1599710	1	6.68052	0.165436	0.916667
G157_RS02215	pseA (Cj1316c)	458151	0.678445	6.68024	0.37223	1
G157_RS04750	acnB (Cj0835c)	951488	0.992933	6.6794	0.998523	1
G157_RS06255	rpoC (Cj0479)	1260020	0.992933	6.6766	0.998523	1
G157_RS00465	obgE (Cj0096)	105869	0.996466	6.66595	0.00590842	1
G157_RS07615	thrS (Cj0206)	1509867	1	6.66507	1	1
G157_RS05235	Cj0723c	1052413	1	6.66312	0.915805	1
G157_RS03790	cmeD (Cj1031)	765917	1	6.65548	1	1
G157_RS02795	groES (Cj1220)	564540	1	6.6546	0.997046	1
G157_RS02645	pdxA (Cj1239)	535498	0.996466	6.65317	0.00738552	0
G157_RS01395	Cj1501	281706	1	6.64866	0	0
G157_RS04190	ciaB (Cj0914c)	845877	0.992933	6.64065	0.00147711	0
G157_RS08045	accD (Cj0127c)	1598055	1	6.62605	0	0
G157_RS07315	tal (Cj0281c)	1455369	1	6.61936	0.0162482	0
G157_RS00090	dsbI (Cj0017c)	22036	1	6.61388	1	1
G157_RS07590	argB (Cj0226)	1505682	0.996466	6.60422	0	0
G157_RS00850	hisI (Cj1604)	174083	1	6.59981	0.0118168	0
G157_RS00375	Cj0073c	88330	1	6.59919	0.00738552	1
G157_RS05940	ubiD (Cj0546)	1196505	1	6.59116	0.952733	1
G157_RS06305	tuf (Cj0470)	1272086	1	6.58689	0.00147711	0
G157_RS03010	tsf (Cj1181c)	608466	1	6.58505	0.0310192	0.666667
G157_RS06415	dnaQ (Cj0452)	1289324	0.996466	6.58425	0	0
G157_RS00920	infA (Cj1590)	184287	1	6.57685	0.042836	0
G157_RS04295	serA (Cj0891c)	865842	1	6.57348	0.366322	0
G157_RS03410	Cj1099	686615	0.996466	6.57054	0.00147711	0
G157_RS06260	rpoB (Cj0478)	1264563	1	6.56699	0.974889	1
G157_RS03085	Cj1166c	620516	0.996466	6.5631	0.992614	1
G157_RS06685	fur (Cj0400)	1342567	1	6.55944	0.867061	0
G157_RS07695	trxB (Cj0146c)	1535943	1	6.55377	0.985229	0.916667
G157_RS02370	Cj1285c	486179	1	6.54663	0.986706	1
G157_RS01350	fdhB (Cj1510c)	269217	1	6.54436	0.491876	1
G157_RS03300	pglC (Cj1124c)	667150	1	6.54291	0.143279	1
G157_RS05935	flaG (Cj0547)	1195983	1	6.54124	0.997046	1
G157_RS06725	pyk (Cj0392c)	1348099	0.996466	6.54041	0	0
G157_RS05030	Cj0777	1007550	0.996466	6.53605	0.332349	1
G157_RS03325	prmA (Cj1117c)	672037	0.992933	6.53366	0	0
G157_RS00015	gyrB (Cj0003)	2587	1	6.52805	0.576071	1
G157_RS06990	polA (Cj0338c)	1399362	0.989399	6.52128	0.0265879	0.916667
G157_RS06110	clpB (Cj0509c)	1229335	0.996466	6.51574	0.20384	1
G157_RS04915	G157_RS04915	984649	1	6.51353	0.945347	1
G157_RS02345	accC (Cj1290c)	480685	1	6.5085	0.084195	0.333333
G157_RS08490	leuA (Cj1719c)	1660759	1	6.50525	0.298375	0
G157_RS03270	pglK (Cj1130c)	659087	0.992933	6.50524	0.00738552	1
G157_RS02340	accB (Cj1291c)	480228	1	6.49906	0.0576071	0.0833333
G157_RS03365	clpA (Cj1108)	678850	0.996466	6.49627	0.884786	1
G157_RS03775	Cj1034c	761330	1	6.49423	1	1
G157_RS02590	Cj1249	524076	1	6.48837	0.834564	0
G157_RS02790	groEL (Cj1221)	562882	1	6.48731	0.254062	1
G157_RS05135	hrcA (Cj0757)	1030127	1	6.48716	1	1
G157_RS06600	Cj0421c	1324702	0.819788	6.47869	0.958641	1
G157_RS04150	pebC (Cj0922c)	838691	0.996466	6.47624	0	0
G157_RS00100	Cj0021c	23783	0.996466	6.46949	0.994092	0.0833333
G157_RS03125	Cj1155c	628430	1	6.4657	0.125554	0.0833333
G157_RS07125	Cj0313	1426636	1	6.46057	0.00147711	0
G157_RS04390	ftsK (Cj0886c)	885695	1	6.45457	1	1
G157_RS06120	maf (Cj0507)	1233879	1	6.45183	0	0
G157_RS05645	hypB (Cj0623)	1129870	1	6.45008	0.995569	1
G157_RS04085	Cj0935c	824946	1	6.4471	0.00590842	0
G157_RS02620	Cj1245c	531092	0.992933	6.44206	0.00590842	0
G157_RS01655	Cj1449c	329864	1	6.4387	0.964549	1
G157_RS05260	dnaE (Cj0718)	1056380	1	6.43418	0.994092	0
G157_RS02515	peb4cbf2 (Cj0596)	509090	1	6.42877	0	0
G157_RS06420	rep (Cj0451)	1290082	0.992933	6.42745	0	0
G157_RS05960	hemA (Cj0542)	1201303	1	6.42048	0.0118168	1
G157_RS02470	ligA (Cj0586)	501604	0.996466	6.4185	0.868538	0
G157_RS06830	Cj0371	1368283	1	6.41279	0.974889	0.833333
G157_RS04165	Cj0919c	840988	1	6.40255	0	0
G157_RS04815	dfp (Cj0822)	964897	1	6.40129	1	1
G157_RS06550	G157_RS06550	1318286	0.985866	6.39055	1	1
G157_RS07480	moaC (Cj0252)	1487244	1	6.38802	0.0295421	0
G157_RS00895	rpoA (Cj1595)	181550	1	6.38667	0.0413589	0
G157_RS06180	Cj0495	1246619	0.992933	6.38294	0.982275	0
G157_RS05275	Cj0715	1061875	0.996466	6.37934	0	0
G157_RS00500	p19 (Cj1659)	112443	1	6.37684	1	1
G157_RS08145	atpC (Cj0108)	1612717	1	6.37618	0	0
G157_RS06870	Cj0363c	1377656	0.996466	6.37292	0.971935	0
G157_RS04380	Cj0883c	884776	1	6.3696	0.997046	0
G157_RS02625	Cj1244	532282	1	6.3554	0.00590842	0
G157_RS07250	G157_RS07250	1444274	0.830389	6.3537	0.998523	1
G157_RS05465	Cj0667	1097169	1	6.353	0	0
G157_RS03035	tatA (Cj1176c)	613163	1	6.33347	0.00738552	0
G157_RS08195	fmt (Cj0098)	1620715	0.996466	6.32716	0.00443131	0
G157_RS00010	dnaN (Cj0002)	1488	1	6.32149	0.05613	0.666667
G157_RS06075	plsC (Cj0516)	1223960	1	6.32046	0.0118168	1
G157_RS04925	ddl (Cj0798c)	987051	1	6.30923	0.998523	0
G157_RS03880	Cj1013c	783382	0.996466	6.30193	0	0
G157_RS06930	Cj0350	1387116	1	6.29815	0.00147711	1
G157_RS02890	radA (Cj1205c)	581741	1	6.29767	0.426883	0.0833333
G157_RS00530	murI (Cj1652c)	118323	1	6.29072	0.103397	1
G157_RS00600	dnaG (Cj1638)	130352	0.996466	6.28807	0.0162482	1
G157_RS08320	rplO (Cj1689c)	1640821	1	6.2857	0.0354505	0
G157_RS06655	Cj0406c	1336670	0.996466	6.28259	0	0
G157_RS02675	glyS (Cj1234)	540914	1	6.28157	0.00738552	1
G157_RS07105	hisC (Cj0317)	1422466	1	6.27459	1	0.833333
G157_RS08150	atpD (Cj0107)	1613110	1	6.27187	0.779911	0
G157_RS08425	Cj1710c	1650281	1	6.26822	0.955687	0.916667
G157_RS01475	Cj1484c	293629	1	6.26281	0	0
G157_RS01605	Cj1459	320703	0.989399	6.26156	0.00738552	1
G157_RS01000	Cj1583c	198423	1	6.25132	0.450517	0.166667
G157_RS04170	prsA (Cj0918c)	841748	0.996466	6.25119	0	0
G157_RS05895	Cj0560	1187376	0.996466	6.24881	0	0
G157_RS01065	nuoJ (Cj1570c)	209559	1	6.24797	0.00886263	0
G157_RS06665	Cj0404	1338436	1	6.24102	0	0
G157_RS03810	gyrA (Cj1027c)	770460	1	6.23925	0.0457903	0
G157_RS06765	kdsA (Cj0384c)	1357872	1	6.23244	0.0162482	0.166667
G157_RS04055	Cj0977	820320	1	6.23059	0.0398818	0
G157_RS05050	Cj0773c	1014281	1	6.22777	0.00590842	0.0833333
G157_RS03330	ftsH (Cj1116c)	672885	0.992933	6.19491	0.874446	0
G157_RS05675	pstB (Cj0616)	1138881	0.996466	6.19088	1	1
G157_RS06160	Cj0499	1243736	1	6.18977	0.995569	1
G157_RS00745	Cj1621	154677	0.992933	6.18073	0	0
G157_RS05545	Cj0645	1110628	1	6.17478	0.00147711	1
G157_RS05320	Cj0706	1067875	1	6.16363	0	0
G157_RS08090	Cj0119	1604747	1	6.15137	0.98966	1
G157_RS04715	Cj0843c	944505	1	6.14907	0.00147711	0.0833333
G157_RS04320	moeA (Cj0857c)	871521	0.992933	6.14731	0.0354505	0
G157_RS01015	Cj1580c	200848	0.975265	6.14218	0.00147711	0
G157_RS01390	putP (Cj1502c)	280083	1	6.13872	0	0
G157_RS02430	tatC (Cj0578c)	495271	1	6.1381	0.197932	0
G157_RS03020	fliR (Cj1179c)	610171	1	6.13423	0	0
G157_RS04705	gltX (Cj0845c)	942931	1	6.13287	0	0
G157_RS08065	Cj0123c	1600693	0.996466	6.12721	0.992614	1
G157_RS06800	Cj0377	1362660	0.989399	6.12638	0.00443131	0.916667
G157_RS03400	Cj1101	684121	0.992933	6.12615	0.00295421	0
G157_RS04755	Cj0834c	954093	0.996466	6.12497	1	1
G157_RS04850	kdsB (Cj0813)	971070	1	6.10908	1	1
G157_RS04230	alr (Cj0905c)	852257	1	6.10886	0.00147711	0
G157_RS04360	Cj0879c	880699	0.989399	6.10396	0.0177253	0
G157_RS07845	G157_RS07845	1558901	0.243816	6.10274	0.998523	1
G157_RS01915	Cj1383c	388130	0.975265	6.1022	1	1
G157_RS04095	pycB (Cj0933c)	827666	0.996466	6.10175	0.00295421	0
G157_RS07905	purN (Cj0187c)	1570572	0.996466	6.09931	0	0
G157_RS05570	aspS (Cj0640c)	1116376	1	6.09044	0.00590842	1
G157_RS01800	Cj1410c	367404	1	6.08489	0.998523	1
G157_RS03795	lepA (Cj1030c)	767317	0.992933	6.07996	1	1
G157_RS06015	icd (Cj0531)	1210237	1	6.07528	0.948301	0.166667
G157_RS00565	tkt (Cj1645)	124046	1	6.07434	0.00147711	1
G157_RS04535	purH (Cj0953c)	912050	0.989399	6.06796	0.413589	1
G157_RS08435	Cj1712	1653165	1	6.06795	0.998523	0
G157_RS02440	Cj0580c	496485	0.992933	6.05721	0	0
G157_RS06630	Cj0411	1330004	0.989399	6.05203	1	1
G157_RS03750	murG (Cj1039)	756620	1	6.05196	0.00147711	0
G157_RS00585	murE (Cj1641)	128187	0.996466	6.05157	0.0177253	1
G157_RS08395	rplB (Cj1704c)	1646657	1	6.04841	0.807976	1
G157_RS06885	glmM (Cj0360)	1379899	1	6.04707	0	0
G157_RS07455	dgkA (Cj0257)	1483057	1	6.04675	0.0265879	1
G157_RS05330	glyQ (Cj0704)	1069313	1	6.03016	0	0
G157_RS04370	Cj0881c	881551	0.996466	6.02961	0	0
G157_RS06610	Cj0419	1326310	0.992933	6.02862	0.00147711	0
G157_RS06470	accA (Cj0443)	1300204	1	6.02068	0	0
G157_RS02070	ceuC (Cj1353)	424670	1	6.0191	0.00295421	0
G157_RS02770	dccR (Cj1223c)	560301	0.996466	6.01799	0	0
G157_RS01970	Cj1373	398803	0.982332	6.01462	0	0
G157_RS02825	Cj1214c	570295	0.996466	6.01296	0	0
G157_RS06565	Cj0427	1320833	1	5.99966	0.961595	0.0833333
G157_RS01020	nuoA (Cj1579c)	201631	1	5.99907	0.0206795	1
G157_RS06755	engA (Cj0386)	1355445	1	5.99875	0.00147711	1
G157_RS03805	Cj1028c	769845	0.978799	5.99525	0.00443131	0.0833333
G157_RS07530	Cj0238	1495213	1	5.99483	1	1
G157_RS06850	cmeA (Cj0367c)	1371555	1	5.9917	1	1
G157_RS04895	pyrD (Cj0804)	978874	0.996466	5.99136	0	0
G157_RS00515	nhaA1 (Cj1655c)	115534	1	5.99065	1	1
G157_RS08400	rplW (Cj1705c)	1647489	1	5.98794	0.970458	1
G157_RS01910	Cj1384c	387813	1	5.98578	1	0.25
G157_RS03310	pglE (Cj1121c)	668481	1	5.98538	1	1
G157_RS04555	Cj0957c	917983	1	5.9851	0.348597	0
G157_RS04510	Cj0947c	907089	1	5.98275	0.00295421	0
G157_RS05885	dnaB (Cj0562)	1184906	0.996466	5.98271	0.995569	0.0833333
G157_RS06410	thiC (Cj0453)	1287860	0.992933	5.98198	0.0118168	0.916667
G157_RS00490	Cj1661	109672	0.996466	5.98133	0.131462	1
G157_RS03730	Cj1043c	753032	0.992933	5.97906	0.0457903	1
G157_RS05455	Cj0669	1096044	1	5.97903	0.0649926	0
G157_RS08485	leuB (Cj1718c)	1659686	1	5.97795	0.20384	0.916667
G157_RS08420	Cj1709c	1649478	1	5.97578	0.998523	0
G157_RS03595	rdxA (Cj1066)	723723	1	5.97432	0.127031	0
G157_RS05055	Cj0772c	1015380	1	5.97416	1	1
G157_RS07170	bioF (Cj0306c)	1433278	1	5.97392	0.994092	1
G157_RS00700	Cj1623	150491	0.957597	5.9698	0.014771	0
G157_RS01035	nuoD (Cj1576c)	203298	1	5.96111	0.921713	1
G157_RS03475	G157_RS03475	702713	0.992933	5.96042	0	0
G157_RS06060	Cj0519	1221379	0.992933	5.95972	0	0
G157_RS07215	G157_RS07215	1439185	0.0388693	5.95928	0.889217	1
G157_RS06570	Cj0426	1321158	1	5.95591	1	1
G157_RS01565	Cj1467	314838	1	5.95496	0.0664697	0.0833333
G157_RS08300	bioB (Cj1685c)	1635065	1	5.95197	0.937962	1
G157_RS00765	mutY (Cj1620c)	157046	1	5.951	0	0.0833333
G157_RS02510	nth (Cj0595c)	508381	1	5.94803	0.00738552	0
G157_RS07130	pth (Cj0312)	1427696	1	5.94434	0.0738552	0
G157_RS05930	fliD (Cj0548)	1194067	0.989399	5.94257	0.980798	1
G157_RS01455	ccoO (Cj1489c)	291517	1	5.93961	0.388479	0.0833333
G157_RS04105	argH (Cj0931c)	831052	0.992933	5.93949	0	0
G157_RS06675	glyA (Cj0402)	1339818	1	5.93918	0.00886263	0
G157_RS05220	corA (Cj0726c)	1050556	1	5.93863	0.966027	1
G157_RS00095	dba (Cj0018c)	23568	1	5.93755	0.998523	1
G157_RS06370	Cj0461c	1281264	0.992933	5.93589	0.998523	0.0833333
G157_RS04040	cjaB (Cj0981c)	817052	0.996466	5.9321	0.00886263	0
G157_RS07375	mreB (Cj0276)	1469322	1	5.93135	0.72969	0
G157_RS04910	Cj0801	983094	1	5.92911	0	0
G157_RS04885	dapA (Cj0806)	976737	1	5.92459	0.966027	0.916667
G157_RS08500	Cj1721c	1663294	0.964664	5.92082	1	1
G157_RS08180	Cj0101	1618476	1	5.91954	0	0
G157_RS01210	Cj1540	243912	1	5.91831	0.233383	0.25
G157_RS02075	ceuB (Cj1352)	425601	1	5.9162	0.401773	0
G157_RS04665	hemL (Cj0853c)	935129	0.992933	5.91068	0	0
G157_RS00050	Cj0006	9566	1	5.91006	0.968981	0.75
G157_RS04500	Cj0945c	904296	0.985866	5.90918	0.939439	0.0833333
G157_RS05610	ilvC (Cj0632)	1123055	1	5.90661	0.751846	1
G157_RS00110	purB (Cj0023)	25746	1	5.90395	0.491876	0.0833333
G157_RS01285	G157_RS01285	258720	0.954064	5.90375	0.638109	0.916667
G157_RS04520	Cj0949c	908842	1	5.90278	0.00590842	0
G157_RS08185	Cj0100	1619317	1	5.90126	0.00443131	0
G157_RS04545	purL (Cj0955c)	914465	1	5.89838	0.874446	0.75
G157_RS08385	rplV (Cj1702c)	1645956	1	5.89668	0.423929	0
G157_RS06820	Cj0373	1366166	1	5.89569	0.979321	0.833333
G157_RS00520	nhaA (Cj1654c)	116679	1	5.89358	1	1
G157_RS04050	Cj0979c	819606	1	5.88895	0	0
G157_RS00835	mrp (Cj1606c)	171171	1	5.88734	0.929099	0.916667
G157_RS04590	Cj0964	922450	0.996466	5.8871	0.998523	0
G157_RS07725	Cj0152c	1540994	1	5.88702	0.977843	0
G157_RS01930	Cj1377c	390166	1	5.88471	0	0
G157_RS01445	Cj1491c	289241	0.992933	5.88309	0.00590842	0
G157_RS07320	Cj0280	1456352	1	5.88291	0.0192024	0
G157_RS06070	crcB (Cj0517)	1223598	1	5.88085	0.0118168	1
G157_RS05810	Cj1270c	1171066	1	5.88074	0	0
G157_RS05180	hisJ (Cj0734c)	1043210	0.996466	5.87941	0.994092	0
G157_RS01560	Cj1468	314071	1	5.87772	0.0132939	1
G157_RS01860	feoB (Cj1398)	376979	1	5.86961	1	1
G157_RS02060	ceuE (Cj1355)	422914	1	5.86785	0	0
G157_RS01870	G157_RS01870	379123	0.996466	5.86717	0.998523	1
G157_RS00390	lctP (Cj0076c)	91305	0.996466	5.86391	0.0177253	1
G157_RS07135	Cj0311	1428235	1	5.86328	0.992614	0
G157_RS08250	Cj1671c	1626011	1	5.86235	0.124077	1
G157_RS04675	Cj0851c	936695	0.975265	5.86182	0	0
G157_RS08510	Cj1724c	1664865	1	5.85867	0.980798	0
G157_RS00345	Cj0067	83346	0.996466	5.8585	0.00147711	0.666667
G157_RS01050	nuoG (Cj1573c)	205434	1	5.85102	0.932053	1
G157_RS02705	htrA (Cj1228c)	547035	1	5.85065	0	1
G157_RS07200	modC (Cj0300c)	1437583	1	5.84598	0.997046	1
G157_RS05475	rplI (Cj0664c)	1098790	1	5.84507	0.65288	1
G157_RS03275	pglH (Cj1129c)	660784	0.996466	5.84437	0.0384047	1
G157_RS04700	Cj0846	941722	0.996466	5.84263	0.0103397	0
G157_RS08050	Cj0126c	1598899	1	5.8378	0	0
G157_RS06945	G157_RS06945	1389525	0.826855	5.83737	0.00147711	1
G157_RS03710	thiS (Cj1047c)	750123	0.992933	5.8336	0.768095	0.0833333
G157_RS02375	ktrA (Cj1284)	486851	1	5.83337	0.00295421	1
G157_RS06735	Cj0390	1350288	1	5.83331	0	0
G157_RS05435	Cj0681	1090791	1	5.83331	0.00147711	0
G157_RS05245	Cj0721c	1054439	0.996466	5.83316	1	0.0833333
G157_RS05070	flgA (Cj0769c)	1017853	1	5.83155	1	1
G157_RS05665	Cj0619	1135046	0.992933	5.82924	0.995569	1
G157_RS02680	Cj1233	542961	1	5.82435	0.00886263	0
G157_RS03485	Cj1086c	704726	1	5.82422	0.366322	0
G157_RS01830	nadD (Cj1404)	371174	0.992933	5.82249	0.94387	1
G157_RS04550	trmE (Cj0956c)	916662	1	5.82096	0.0236337	0.166667
G157_RS00805	prfA (Cj1612)	165981	0.996466	5.81964	0	0
G157_RS05240	Cj0722c	1053597	0.996466	5.81384	0.00738552	0
G157_RS06555	Cj0429c	1319789	0.996466	5.81196	0.912851	0.0833333
G157_RS08365	rpsQ (Cj1698c)	1644394	1	5.81096	0.360414	0
G157_RS05845	Cj1277c	1178551	1	5.80914	0	0
G157_RS04115	pepA (Cj0929)	833544	1	5.80656	0	0
G157_RS00905	rpsK (Cj1593)	183233	1	5.79687	0.0487445	0
G157_RS07165	bioA (Cj0307)	1431927	1	5.79488	1	1
G157_RS00070	rrc (Cj0012c)	17518	1	5.79218	0.994092	0.166667
G157_RS06940	trpB (Cj0348)	1388350	0.996466	5.78521	1	1
G157_RS07795	Cj0167c	1550335	1	5.77997	0	0
G157_RS00830	ispDF (Cj1607)	169936	1	5.77746	0.014771	0
G157_RS08355	rplX (Cj1696c)	1643793	1	5.77512	0.805022	0
G157_RS07720	Cj0151c	1540194	1	5.77173	0	0
G157_RS01315	moaD (Cj1517)	262172	1	5.77082	0.991137	1
G157_RS02520	fba (Cj0597)	509911	1	5.76904	0	0
G157_RS07400	Cj0271	1474040	1	5.76505	0.0354505	1
G157_RS03830	asd (Cj1023c)	775388	1	5.76239	1	1
G157_RS01310	moaE (Cj1518)	261725	1	5.75462	0.737075	1
G157_RS05860	Cj1280c	1181641	1	5.75401	0	0
G157_RS02080	pldA (Cj1351)	426702	1	5.75283	0.917282	0
G157_RS01920	fldA (Cj1382c)	388825	1	5.75118	0.00590842	0
G157_RS04415	flgS (Cj0793)	892867	0.992933	5.74967	0.0679468	0.75
G157_RS06100	Cj0511	1227439	1	5.74937	0.0103397	1
G157_RS05910	G157_RS05910	1191168	1	5.74838	0	1
G157_RS04695	psd (Cj0847)	940925	1	5.74249	0.694239	0
G157_RS02540	Cj1258	514356	1	5.74004	0.00443131	1
G157_RS08130	Cj0111	1610982	1	5.73931	0	0
G157_RS04720	Cj0842	946033	1	5.73277	0	0
G157_RS06200	rpsL (Cj0491)	1250259	1	5.73269	0.932053	1
G157_RS05700	Cj0611c	1143512	1	5.73256	0.994092	0.916667
G157_RS02525	Cj0598	511074	0.996466	5.73013	0.129985	0
G157_RS02350	Cj1289	482044	1	5.72682	0.00147711	0.0833333
G157_RS04155	peb1A (Cj0921c)	839444	1	5.72538	0	0
G157_RS07775	Cj0162c	1547522	1	5.72168	0	0
G157_RS05060	Cj0771c	1016208	1	5.71822	1	1
G157_RS00125	thyX (Cj0026c)	30993	0.996466	5.71561	0.00295421	1
G157_RS00885	hisG (Cj1597)	180076	1	5.71524	0.00147711	0
G157_RS02715	Cj1226c	549207	0.992933	5.71285	0	0
G157_RS04045	Cj0980	818282	0.996466	5.71227	0	0
G157_RS06170	Cj0497	1245005	0.992933	5.71142	0.997046	1
G157_RS07660	purF (Cj0196c)	1526242	1	5.70933	0.00147711	1
G157_RS07040	fabH (Cj0328c)	1407917	1	5.70868	0	0
G157_RS06365	Cj0462	1280146	1	5.70606	0.0443131	0.916667
G157_RS02905	metF (Cj1202)	584119	0.911661	5.70195	0.903988	0.75
G157_RS05770	racS (Cj1262)	1161221	1	5.7019	0	0
G157_RS03920	Cj1009c	793280	0.996466	5.6959	0	0
G157_RS03100	Cj1163c	622185	1	5.69442	0.992614	1
G157_RS03490	mfd (Cj1085c)	705121	0.996466	5.69248	0.998523	0
G157_RS00665	Cj1631c	144178	0.992933	5.69095	0.666174	1
G157_RS01640	Cj1452	327783	0.982332	5.68858	0.881832	1
G157_RS02045	nrfA (Cj1357c)	419612	1	5.68805	0.0118168	0
G157_RS05965	Cj0541	1202601	1	5.68764	0	0
G157_RS04275	aroA (Cj0895c)	861443	0.996466	5.68668	0.00590842	0
G157_RS05380	Cj0694	1079537	0.992933	5.68061	0	0
G157_RS04805	uppS (Cj0824)	963612	1	5.67651	0.951256	0
G157_RS06145	hemH (Cj0503c)	1240238	1	5.67405	0.945347	1
G157_RS02700	cbpA (Cj1229)	545930	1	5.67371	0	0
G157_RS01430	carA (Cj1494c)	286236	1	5.6656	0.8774	0
G157_RS01225	acs (Cj1537c)	246627	1	5.65139	0.149188	1
G157_RS08290	gltA (Cj1682c)	1632510	1	5.65085	0.0162482	1
G157_RS06505	mraY (Cj0433c)	1306207	1	5.63818	0	0
G157_RS02380	ktrB (Cj1283)	487514	1	5.63729	0.00443131	1
G157_RS07620	uppP (Cj0205)	1511807	1	5.61559	0.11226	0
G157_RS02450	lysC (Cj0582)	498117	1	5.6044	0.25997	0
G157_RS08160	atpA (Cj0105)	1615428	0.996466	5.59898	1	0.166667
G157_RS05375	ftsA (Cj0695)	1078152	1	5.59707	0.0132939	0
G157_RS00435	dcuA (Cj0088)	100635	0.992933	5.5934	1	1
G157_RS01425	Cj1495c	285681	1	5.59245	0.0502216	0.833333
G157_RS00670	exbD2 (Cj1629)	145282	1	5.59049	1	1
G157_RS00840	dapD (Cj1605c)	172296	1	5.58954	0.0354505	0.916667
G157_RS01535	ctsD (Cj1474c)	308757	0.996466	5.5809	0	0
G157_RS04345	xerD (Cj0863c)	877334	1	5.57381	0	0
G157_RS03675	Cj1053c	738016	0.996466	5.56733	1	1
G157_RS08495	Cj1720	1662641	1	5.56627	0.358936	1
G157_RS07180	bioC (Cj0304c)	1435025	0.996466	5.56608	0.992614	1
G157_RS02420	lpxD (Cj0576)	493293	0.989399	5.56472	0	0
G157_RS03965	Cj1000	803861	0.957597	5.55831	0	0
G157_RS06890	Cj0358	1381332	1	5.55816	0.00443131	0
G157_RS08110	slyD (Cj0115)	1607632	1	5.55269	0.00147711	0
G157_RS06650	lgt (Cj0407)	1335764	1	5.54353	0	0
G157_RS02630	hemE (Cj1243)	533181	1	5.54015	0.00590842	0
G157_RS01345	fdhA (Cj1511c)	267000	1	5.534	0.899557	1
G157_RS07820	Cj0172c	1552932	1	5.53218	0.00590842	0
G157_RS00060	gltD (Cj0009)	15459	1	5.52817	0.475628	0.0833333
G157_RS00430	aspA (Cj0087)	99212	1	5.52127	0.883309	1
G157_RS01985	Cj1370	402583	1	5.52081	0.00443131	0
G157_RS01410	purA (Cj1498c)	283421	1	5.51916	0.968981	0.916667
G157_RS03605	Cj1063	725094	0.795053	5.51587	0.388479	0
G157_RS06640	frdA (Cj0409)	1332936	1	5.51458	0.00886263	0
G157_RS03835	Cj1022c	776433	1	5.51399	0.638109	0
G157_RS04060	Cj0976	820972	1	5.51074	0.0398818	0
G157_RS07990	Cj0138	1586878	1	5.51021	0.927622	0
G157_RS00900	rpsD (Cj1594)	182577	1	5.50687	0.929099	0
G157_RS01255	Cj1532	253286	1	5.49792	0.0339734	1
G157_RS07565	nrdF (Cj0231c)	1500656	1	5.4959	0.00590842	0.833333
G157_RS08475	leuD (Cj1716c)	1657683	1	5.49391	0.522895	0.75
G157_RS08265	Cj1674	1628665	0.996466	5.4921	0.0192024	0
G157_RS01825	Cj1405	370819	1	5.48483	0.942393	1
G157_RS08285	cysQ (Cj1681c)	1631666	0.996466	5.47791	0.0177253	1
G157_RS01340	fdhA (Cj1511c)	266409	1	5.47053	0.397341	0.916667
G157_RS05555	cbrR (Cj0643)	1112567	1	5.46877	0	0
G157_RS06065	htpG (Cj0518)	1221699	1	5.46795	0.0768095	0
G157_RS05355	glnA (Cj0699c)	1073392	1	5.44761	0	0
G157_RS02915	Cj1200	587264	0.724382	5.43817	0.106352	0
G157_RS04840	glnH (Cj0817)	968788	0.996466	5.43801	1	1
G157_RS00880	hisD (Cj1598)	178782	0.992933	5.43776	0.00443131	0
G157_RS00065	rnhB (Cj0010c)	16905	1	5.4373	0.788774	0
G157_RS03985	ribA (Cj0996)	807241	0.996466	5.4364	0.00590842	1
G157_RS04655	folD (Cj0855)	933850	1	5.43281	0	0
G157_RS03960	rpoD (Cj1001)	801921	1	5.43277	0.288035	0
G157_RS06270	rplJ (Cj0476)	1269205	0.996466	5.43177	0	0
G157_RS08380	rpsC (Cj1701c)	1645255	1	5.43051	0.110783	1
G157_RS03405	Cj1100	686178	0.996466	5.42896	0	0
G157_RS01070	nuoK (Cj1569c)	210074	1	5.4205	0	0
G157_RS03050	Cj1173	615331	0.996466	5.41556	1	1
G157_RS03800	mapA (Cj1029c)	769204	0.996466	5.40897	0.0531758	0.916667
G157_RS01965	Cj1374c	398161	1	5.40467	0	0
G157_RS06010	mdh (Cj0532)	1209332	1	5.40415	0.00147711	1
G157_RS02405	Cj0573	490614	1	5.3921	0	0
G157_RS01400	Cj1500	281937	1	5.37968	0.998523	0.166667
G157_RS01085	nuoN (Cj1566c)	213642	1	5.37217	0.992614	0
G157_RS03630	Cj1057c	732312	1	5.36712	0.612999	0.0833333
G157_RS07020	ndk (Cj0332c)	1405990	1	5.3591	0.00147711	0
G157_RS06085	purQ (Cj0514)	1225828	0.996466	5.35876	0.014771	0.0833333
G157_RS04515	Cj0948c	907958	1	5.35696	0.911374	0
G157_RS06880	lspA (Cj0361)	1379436	0.996466	5.35462	0.942393	0
G157_RS03480	Cj1087c	703887	0.996466	5.35281	0	0
G157_RS04195	hupB (Cj0913c)	847796	0.996466	5.3494	0	0
G157_RS08040	Cj0128c	1597324	1	5.34088	0	0.916667
G157_RS04100	pckA (Cj0932c)	829468	1	5.34017	0.0103397	0
G157_RS04540	Cj0954c	913698	1	5.33974	0.00147711	0.833333
G157_RS04465	glnP (Cj0940c)	896753	0.996466	5.33678	0.00147711	0.916667
G157_RS02685	G157_RS02685	543574	1	5.33665	0.00147711	0
G157_RS02950	Cj1193c	595146	1	5.33624	0.0103397	0
G157_RS05795	hydA (Cj1267c)	1165992	0.992933	5.33623	0.994092	1
G157_RS08115	Cj0114	1608226	0.992933	5.33527	0.0236337	0
G157_RS06670	Cj0403	1339276	0.996466	5.32755	0	0
G157_RS07255	G157_RS07255	1444990	0.862191	5.32145	0.997046	0.0833333
G157_RS05460	Cj0668	1096765	1	5.31299	0	0
G157_RS05805	amiA (Cj1269c)	1169096	1	5.31144	0	0
G157_RS03030	gmk (Cj1177c)	612544	1	5.31057	0.0132939	0
G157_RS06080	Cj0515	1224633	1	5.30931	0	0
G157_RS06810	Cj0375	1365192	0.992933	5.30929	0	0.0833333
G157_RS02845	Cj1210	574387	0.996466	5.30854	0	0
G157_RS06690	Cj0399	1343041	1	5.30774	0	0
G157_RS06605	Cj0420	1325663	0.996466	5.3063	0.957164	0
G157_RS01010	Cj1581c	200145	0.992933	5.30195	0.00147711	0
G157_RS06955	trpE (Cj0345)	1391705	1	5.29951	0	0
G157_RS00720	G157_RS00720	153827	0.487633	5.2868	0.00147711	0
G157_RS04690	Cj0848c	940647	1	5.28472	0.00147711	0
G157_RS08405	rplD (Cj1706c)	1647773	1	5.28323	1	1
G157_RS01585	flgJ (Cj1463)	318191	1	5.28234	0.93353	1
G157_RS03415	pyrB (Cj1098)	688340	1	5.26605	0.983752	0
G157_RS04035	cjaA (Cj0982c)	816168	1	5.26576	0	0
G157_RS02035	ppk (Cj1359)	416839	0.996466	5.25761	0.960118	0.166667
G157_RS06795	Cj0378c	1362115	0.996466	5.24835	0	0.75
G157_RS02065	ceuD (Cj1354)	423918	1	5.24015	0.00147711	0.833333
G157_RS04240	Cj0903c	853822	0.996466	5.23746	0.042836	0.916667
G157_RS07920	Cj0190c	1573192	1	5.23253	0.00295421	0
G157_RS08270	fliQ (Cj1675)	1629540	1	5.23024	0	0
G157_RS00825	Cj1608	169052	1	5.22962	0.014771	0
G157_RS02365	upp (Cj1286c)	485547	1	5.22428	0.98966	0.166667
G157_RS05295	Cj0711	1064040	1	5.22241	0	0
G157_RS06115	pbpA (Cj0508)	1231951	0.996466	5.2197	0	0
G157_RS00675	exbB2 (Cj1628)	145664	1	5.21796	1	1
G157_RS05835	Cj1275c	1176560	1	5.20508	0	0
G157_RS05270	Cj0716	1060508	0.996466	5.19425	0	0
G157_RS06760	Cj0385c	1356943	1	5.18386	0.014771	0
G157_RS00105	Cj0022c	24770	1	5.1774	1	1
G157_RS08430	ksgA (Cj1711c)	1652286	0.996466	5.15656	0.98966	0
G157_RS05585	G157_RS05585	1119275	1	5.15085	0	0
G157_RS03470	Cj1089c	701338	1	5.15016	0.00147711	0
G157_RS08360	rplN (Cj1697c)	1644026	1	5.1279	0.360414	1
G157_RS00470	Cj1665	106968	0.996466	5.12173	0	0
G157_RS01215	Cj1539c	244804	0.996466	5.11367	0.121123	1
G157_RS01805	acpS (Cj1409)	367829	1	5.10596	0.992614	1
G157_RS00790	chuB (Cj1615)	161916	1	5.09051	0	0
G157_RS06275	rplA (Cj0475)	1269833	1	5.08967	0	0
G157_RS01855	hydA2 (Cj1399c)	375483	1	5.07771	1	1
G157_RS07710	hom (Cj0149c)	1537724	1	5.07683	0	0
G157_RS05735	Cj0604	1152839	0.996466	5.06623	0	0.0833333
G157_RS04245	glnQ (Cj0902)	855333	0.996466	5.06114	0.00147711	0
G157_RS02710	Cj1227c	548536	1	5.05802	1	1
G157_RS02095	Cj1348c	429642	1	5.05529	0.970458	0
G157_RS02810	Cj1217c	568088	1	5.04353	0.00147711	0
G157_RS01850	fabI (Cj1400c)	374656	1	5.04118	1	1
G157_RS05980	oorC (Cj0538)	1204433	1	5.0303	0.0384047	0
G157_RS04725	mobB (Cj0841c)	946611	1	5.02537	0.0413589	1
G157_RS03850	livJ (Cj1019c)	777670	1	5.02143	0	0
G157_RS02990	petB (Cj1185c)	603897	1	5.02059	0.608567	0
G157_RS07555	pyrE (Cj0233c)	1499622	1	5.01457	0.00443131	0.833333
G157_RS05040	valS (Cj0775c)	1010656	1	4.99028	0.0118168	1
G157_RS06195	rpsG (Cj0492)	1249719	1	4.99017	0.914328	1
G157_RS01180	Cj1544c	238235	1	4.98951	0.998523	1
G157_RS01220	Cj1538c	245491	0.996466	4.98944	0.0384047	0
G157_RS04905	cysS (Cj0802)	981712	1	4.98887	0.00590842	0
G157_RS03610	Cj1062	725450	1	4.98743	0.914328	0
G157_RS00610	rnhA (Cj1636c)	133209	1	4.98268	0.00147711	0.75
G157_RS06405	G157_RS06405	1287350	0.996466	4.9813	0	0
G157_RS00595	Cj1639	129998	1	4.98086	0	0.833333
G157_RS08370	rpmC (Cj1699c)	1644655	1	4.97767	0.384047	0.0833333
G157_RS05325	Cj0705	1068601	0.982332	4.97758	0	0
G157_RS03515	hemD (Cj1080c)	710914	0.996466	4.97599	1	1
G157_RS04880	Cj0807	975958	1	4.97573	1	1
G157_RS00770	kgtP (Cj1619)	158051	0.80212	4.96938	0	0
G157_RS06965	uvrA (Cj0342c)	1394203	1	4.96081	0.0738552	0.166667
G157_RS03455	secF (Cj1092c)	697434	1	4.95869	0	0
G157_RS02055	Cj1356c	422116	0.00353357	4.94731	0	0
G157_RS03565	rpsF (Cj1070)	718161	1	4.94285	0.0236337	0
G157_RS03665	G157_RS03665	736295	0.321555	4.93557	0.974889	1
G157_RS03495	Cj1084c	708058	1	4.93523	0.997046	0
G157_RS02355	gltX (Cj1288c)	482924	1	4.9335	0.00738552	1
G157_RS02425	queA (Cj0577c)	494249	0.992933	4.9324	0	0
G157_RS06280	rplK (Cj0474)	1270592	1	4.93002	0	0
G157_RS07220	panB (Cj0298c)	1439786	0.749117	4.92432	0.998523	0.25
G157_RS05105	aspB (Cj0762c)	1023987	1	4.92342	0.014771	1
G157_RS01530	ctsR (Cj1475c)	308468	1	4.91797	0	0
G157_RS05290	G157_RS05290	1063508	1	4.91403	0.997046	0
G157_RS07535	cynT (Cj0237)	1497093	1	4.90394	0.0118168	1
G157_RS05760	dnaJ (Cj1260c)	1159282	1	4.90039	0.00295421	0
G157_RS04355	dsbA (Cj0872)	879808	0.996466	4.89935	0	0
G157_RS01890	Cj1388	384468	1	4.89784	1	1
G157_RS05825	rpoZ (Cj1273c)	1175554	1	4.89512	0	0
G157_RS04920	ruvA (Cj0799c)	986490	1	4.8929	0.997046	1
G157_RS07140	Cj0310c	1428903	1	4.89192	0.994092	0
G157_RS08020	lpxC (Cj0132)	1591850	1	4.88783	0.994092	0.0833333
G157_RS08085	Cj0120	1604133	1	4.88478	0.0251108	0.916667
G157_RS06005	sucC (Cj0533)	1208172	1	4.88347	1	1
G157_RS00315	fliA (Cj0061c)	78941	1	4.88184	0.967504	0.75
G157_RS06355	recG (Cj0464)	1277122	0.996466	4.87196	0.0590842	0
G157_RS08190	birA (Cj0099)	1620099	1	4.8709	0.00443131	0
G157_RS05285	trmD (Cj0713)	1062807	0.996466	4.86273	1	1
G157_RS04180	Cj0916c	845156	0.996466	4.85023	0	0
G157_RS07145	Cj0309c	1429244	1	4.84986	0.391433	0
G157_RS04300	Cj0890c	867412	0.992933	4.84799	0	0
G157_RS08375	rplP (Cj1700c)	1644827	1	4.84727	0.779911	1
G157_RS01040	Cj1575c	204521	1	4.83352	1	1
G157_RS05360	flgG (Cj0698)	1075066	1	4.83109	0.0177253	1
G157_RS01055	nuoH (Cj1572c)	207889	1	4.83036	0.14771	0
G157_RS00780	chuD (Cj1617)	160337	1	4.81193	0	0
G157_RS05100	cysE (Cj0763c)	1023204	0.996466	4.80603	0.903988	1
G157_RS04480	Cj0941c	899176	1	4.80395	0.292467	0.0833333
G157_RS00910	rpsM (Cj1592)	183635	1	4.80296	0.098966	0.916667
G157_RS00785	chuC (Cj1616)	161140	0.996466	4.80292	0	0
G157_RS05255	Cj0719c	1055732	1	4.79887	0.998523	1
G157_RS06770	ribH (Cj0383c)	1358686	1	4.78976	0.014771	1
G157_RS07280	lpxB (Cj0288c)	1448609	0.996466	4.78573	0.991137	0
G157_RS00120	Cj0025c	29490	0.996466	4.78554	0.0251108	0
G157_RS05365	flgG2 (Cj0697)	1075888	1	4.78443	0.0118168	0.833333
G157_RS05800	G157_RS05800	1167264	0.996466	4.78401	0	0
G157_RS01165	Cj1547	235738	0.830389	4.78089	0.979321	0
G157_RS08345	rpsN (Cj1694c)	1643057	1	4.774	0.00443131	0
G157_RS04260	Cj0898	857650	0.996466	4.76653	0	0
G157_RS03460	leuS (Cj1091c)	698415	0.996466	4.76478	0	0
G157_RS01975	Cj1372	401265	0.989399	4.76229	0	0
G157_RS08350	rplE (Cj1695c)	1643244	1	4.7612	0.906942	0
G157_RS08325	rpsE (Cj1690c)	1641218	1	4.75327	0.0265879	1
G157_RS02020	ruvB (Cj1362)	412353	1	4.75247	0.522895	1
G157_RS01900	Cj1386	385678	1	4.74537	1	1
G157_RS08245	cgpA (Cj1670c)	1625359	1	4.74444	0.00443131	0
G157_RS06095	purC (Cj0512)	1226726	1	4.7429	0.00147711	0
G157_RS05065	Cj0770c	1016988	1	4.73356	0.985229	0.25
G157_RS06035	flgC (Cj0527c)	1216561	1	4.73137	0.0221566	1
G157_RS08455	G157_RS08455	1655718	0.625442	4.73095	0.71935	0.916667
G157_RS08125	tolB (Cj0112)	1609757	1	4.72302	0	0
G157_RS05305	ffh (Cj0709)	1064583	0.996466	4.70789	0.00147711	0
G157_RS07445	pyrC (Cj0259)	1481718	0.996466	4.70238	0.134417	0
G157_RS07880	Cj0184c	1566982	0.996466	4.69761	0.00147711	0
G157_RS06790	Cj0379c	1361222	1	4.69646	0.0118168	1
G157_RS00335	folK (Cj0065c)	82280	1	4.69361	0	0.666667
G157_RS06300	rpmG (Cj0471)	1271875	1	4.69122	0	0
G157_RS00560	iamB (Cj1646)	122929	1	4.6876	0	0.166667
G157_RS08055	Cj0125c	1599360	0.996466	4.68577	0	0
G157_RS01845	tpiA (Cj1401c)	373981	1	4.67916	1	1
G157_RS07790	miaA (Cj0166)	1549480	1	4.64975	0	0
G157_RS06710	G157_RS06710	1345671	0.992933	4.649	0	0
G157_RS00550	Cj1648	121307	1	4.63734	0	0
G157_RS06950	trpD (Cj0346)	1390111	1	4.63514	0.0132939	0
G157_RS02415	ilvH (Cj0575)	492832	1	4.63401	0	0
G157_RS05315	kdtA (Cj0707)	1066721	0.982332	4.62754	0.997046	1
G157_RS05045	Cj0774c	1013274	1	4.62552	0.014771	0.916667
G157_RS07505	rplT (Cj0245)	1490895	1	4.60689	0.00147711	0
G157_RS03940	Cj1005c	798721	1	4.60355	0.994092	0.916667
G157_RS04710	Cj0844c	944230	1	4.60323	0.771049	0.833333
G157_RS02400	ribA (Cj0572)	489578	0.996466	4.60144	0	0
G157_RS06040	fliE (Cj0526c)	1217062	1	4.59824	0.00147711	0
G157_RS06875	Cj0362	1379000	1	4.58556	0.545052	0
G157_RS03545	Cj1074c	714238	0.996466	4.57786	0	0
G157_RS06105	Cj0510c	1228919	0.996466	4.57067	0.00295421	0
G157_RS00815	pgpA (Cj1610)	167405	0.996466	4.5461	0	0
G157_RS01810	fliL (Cj1408)	368176	1	4.54527	1	1
G157_RS05130	grpE (Cj0758)	1029600	1	4.54478	1	1
G157_RS07290	Cj0286c	1450336	0.975265	4.54416	0.00590842	1
G157_RS00800	Cj1613c	165195	0.996466	4.54252	0.998523	1
G157_RS01005	Cj1582c	199360	1	4.5355	0.00147711	0.916667
G157_RS05830	pyrH (Cj1274c)	1175792	0.996466	4.52656	0	0
G157_RS04420	Cj0792	893883	0.968198	4.49562	0	0
G157_RS05250	flaC (Cj0720c)	1054946	0.996466	4.49438	0.998523	0.0833333
G157_RS00480	Cj1663	107917	1	4.47489	0.0162482	0
G157_RS08335	rplF (Cj1692c)	1642038	1	4.46566	0.0960118	0
G157_RS01415	Cj1497c	284668	1	4.45931	0.961595	0.166667
G157_RS06730	Cj0391c	1349633	1	4.4487	0	0
G157_RS04175	cstA (Cj0917c)	843064	1	4.44768	0	0
G157_RS04660	Cj0854c	934785	1	4.44304	0	0
G157_RS05785	hydC (Cj1265c)	1163567	1	4.43166	0	0
G157_RS07240	Cj0294	1442399	1	4.43097	1	0
G157_RS05530	Cj0648	1108849	1	4.4272	0	0
G157_RS00395	G157_RS00395	93360	0.992933	4.41306	0.00147711	0
G157_RS03555	rpsR (Cj1072)	717333	1	4.4074	0	0
G157_RS00320	Cj0062c	79614	0.996466	4.38129	0.00147711	0
G157_RS05005	napH (Cj0782)	1001544	1	4.37458	0	0
G157_RS07490	Cj0250c	1487967	0.992933	4.37199	0.0162482	0
G157_RS00340	aroQ (Cj0066c)	82765	1	4.36904	0.926145	0.666667
G157_RS08240	Cj1669c	1624520	1	4.35799	0.00295421	1
G157_RS06740	serS (Cj0389)	1352760	0.996466	4.3566	0	1
G157_RS07995	rbfA (Cj0137)	1587311	0.996466	4.3562	0.995569	1
G157_RS05985	oorB (Cj0537)	1204987	1	4.35298	0.998523	1
G157_RS02980	arsB (Cj1187c)	602034	0.992933	4.3312	0.00443131	0
G157_RS07485	Cj1178c	1487812	1	4.32616	0.0192024	0
G157_RS02815	Cj1216c	568772	0.996466	4.31726	0	0
G157_RS00455	rplU (Cj0094)	105191	1	4.30181	0.00590842	1
G157_RS05370	ftsZ (Cj0696)	1077023	1	4.26609	0	0
G157_RS07285	greA (Cj0287c)	1449718	1	4.24525	0.00295421	0
G157_RS02460	Cj0584	499853	1	4.23243	0.834564	0.166667
G157_RS00235	Cj0044c	63848	0.621908	4.21316	0.994092	1
G157_RS07560	Cj0232c	1500231	0.996466	4.2108	0.00443131	0.833333
G157_RS01095	Cj1564	218064	0.575972	4.20742	0.949778	1
G157_RS05590	Cj0636	1119998	1	4.20092	0	0
G157_RS02695	hspR (Cj1230)	545539	1	4.19072	0	0
G157_RS05110	Cj0761	1025266	1	4.18245	0.00295421	0.916667
G157_RS02985	petA (Cj1186c)	603392	1	4.17404	0.00147711	0
G157_RS00810	rpsT (Cj1611)	167065	1	4.16949	0	0
G157_RS08080	Cj0121	1603729	1	4.15308	0.626292	0.916667
G157_RS02855	Cj1208	576429	0.992933	4.13905	0.951256	0
G157_RS07540	Cj0236c	1497887	1	4.13701	0.00443131	0.916667
G157_RS06935	trpA (Cj0349)	1387608	1	4.13264	1	1
G157_RS04740	G157_RS04740	950037	0.992933	4.12049	0	0
G157_RS05035	Cj0776c	1009702	0.996466	4.1025	0.332349	1
G157_RS02970	cetB (Cj1189c)	599591	1	4.07609	0.997046	1
G157_RS04825	fliP (Cj0820c)	967478	1	4.03887	1	0.833333
G157_RS06140	Cj0504c	1239264	1	4.03265	0.991137	0.916667
G157_RS05400	ackA (Cj0689)	1083552	0.996466	4.02451	0.977843	1
G157_RS08175	atpF' (Cj0102)	1617992	1	3.99406	0	0
G157_RS05975	Cj0539	1204041	1	3.99331	0.028065	0
G157_RS00350	pspA (Cj0068)	84563	1	3.97007	0.00295421	0.666667
G157_RS03090	Cj1165c	621289	1	3.96359	0.997046	1
G157_RS05575	adk (Cj0639c)	1118124	1	3.95973	0.00147711	0
G157_RS08135	exbD3 (Cj0110)	1611762	1	3.9592	0	0
G157_RS06090	purS (Cj0513)	1226472	1	3.94066	0.0206795	0
G157_RS01195	Cj1542	240850	0.724382	3.93838	0.976366	0.833333
G157_RS08140	exbB3 (Cj0109)	1612162	1	3.93417	0	0
G157_RS05080	coaD (Cj0767c)	1019103	1	3.9177	1	1
G157_RS05515	G157_RS05515	1107323	1	3.9107	1	1
G157_RS00605	Cj1637c	132239	0.996466	3.9066	0.816839	0.75
G157_RS06000	sucD (Cj0534)	1207293	1	3.90382	0.0206795	0
G157_RS05185	Cj0733	1044004	0.515901	3.88666	0.95421	0
G157_RS07545	secG (Cj0235c)	1498689	0.996466	3.86724	0.00443131	0.833333
G157_RS06385	miaB (Cj0458c)	1283930	0.992933	3.84468	0	0
G157_RS02800	Cj1219c	564963	0.989399	3.84093	0.991137	0
G157_RS01865	Cj1397	378817	0.996466	3.8305	0.791728	1
G157_RS06865	Cj0364	1377280	0.996466	3.80223	0.971935	0
G157_RS07610	infC (Cj0207)	1509352	1	3.78843	1	1
G157_RS06615	Cj0418c	1326782	1	3.76781	0.243722	0
G157_RS05075	Cj0768c	1018500	1	3.76489	0.991137	1
G157_RS03845	Cj1020c	777203	1	3.76279	0	0
G157_RS07000	motB (Cj0336c)	1402796	1	3.76263	0.997046	0
G157_RS06775	nusB (Cj0382c)	1359150	1	3.73018	0.0118168	0.833333
G157_RS00915	rpmJ (Cj1591)	184003	0.996466	3.70668	0.109306	1
G157_RS02565	Cj1254	517386	0.996466	3.68913	0.00738552	1
G157_RS03540	Cj1075	713685	0.992933	3.67244	0	0
G157_RS03820	Cj1025c	773592	1	3.67012	0.0221566	1
G157_RS00555	iamA (Cj1647)	122206	1	3.60001	0	0
G157_RS05085	tmk (Cj0766c)	1019570	1	3.58851	0.82127	1
G157_RS04560	Cj0958c	918839	1	3.51959	0.014771	0.166667
G157_RS04080	atpE (Cj0936)	824362	0.992933	3.50259	0.00443131	0
G157_RS05765	racR (Cj1261)	1160553	1	3.49576	0	0
G157_RS06375	nusA (Cj0460)	1282478	1	3.48488	0	0
G157_RS00570	ispA (Cj1644)	125954	1	3.47786	0	1
G157_RS07310	serB (Cj0282c)	1454744	1	3.47281	0.00295421	1
G157_RS02040	nrfH (Cj1358c)	419105	1	3.46989	0.014771	0
G157_RS05950	Cj0544	1199227	0.996466	3.45465	0.0221566	0
G157_RS07735	Cj0154c	1542630	0.996466	3.4368	0	0
G157_RS05120	G157_RS05120	1026900	0.204947	3.4337	0.131462	1
G157_RS07550	frr (Cj0234c)	1499062	1	3.40965	0.00590842	0.833333
G157_RS03755	Cj1038	757633	1	3.40662	0	0
G157_RS06290	secE (Cj0472)	1271590	1	3.37262	0	0
G157_RS07475	Cj0253	1487003	1	3.3601	0.0265879	0
G157_RS02500	Cj0593c	507092	1	3.34737	0.986706	0.166667
G157_RS01045	Cj1574c	204745	1	3.33152	0.00590842	1
G157_RS07035	plsX (Cj0329c)	1406938	1	3.30965	0	0
G157_RS06285	nusG (Cj0473)	1271043	1	3.30945	0	0
G157_RS06845	cmeR (Cj0368c)	1370812	0.996466	3.30739	1	1
G157_RS03990	hemB (Cj0995c)	807858	1	3.29381	0.00590842	1
G157_RS00360	G157_RS00360	86595	0.795053	3.27869	0	1
G157_RS03360	G157_RS03360	678222	0.996466	3.27587	1	1
G157_RS00990	Cj1585c	194003	0.530035	3.27271	0.186115	1
G157_RS05695	cft (Cj0612c)	1142962	0.996466	3.26455	0.994092	1
G157_RS06995	motA (Cj0337c)	1402017	1	3.20137	0.997046	0
G157_RS00240	Cj0045c	65634	0.632509	3.18227	1	1
G157_RS05490	era (Cj0661c)	1101088	0.996466	3.17935	0.00295421	0
G157_RS05430	Cj0682	1090556	1	3.16687	0.00147711	0
G157_RS08340	rpsH (Cj1693c)	1642652	0.996466	3.15302	0.524372	0
G157_RS05280	rplS (Cj0714)	1062440	0.996466	3.13111	0	0
G157_RS08390	rpsS (Cj1703c)	1646374	1	2.98967	0.0103397	0
G157_RS02580	Cj1251	522136	1	2.9562	0	0
G157_RS07465	exoA (Cj0255c)	1485076	1	2.95361	0.028065	1
G157_RS07495	Cj0249	1489246	0.978799	2.94229	0.0132939	0
G157_RS04565	Cj0959c	920431	0.982332	2.93983	0	0
G157_RS05970	Cj0540	1203511	1	2.92032	0	0
G157_RS04575	rpmH (Cj0961c)	921095	0.989399	2.89117	0	0
G157_RS06750	aroK (Cj0387)	1354961	1	2.87747	0.00147711	1
G157_RS04385	rpsO (Cj0884)	885352	0.992933	2.86452	0.193501	0
G157_RS05995	oorD (Cj0535)	1206967	1	2.84955	0.0177253	1
G157_RS07915	Cj0189c	1572492	0.996466	2.82873	0.00295421	0
G157_RS08330	rplR (Cj1691c)	1641673	1	2.81254	0.0457903	0
G157_RS04810	Cj0823	964283	0.996466	2.80754	1	1
G157_RS06835	rpsU (Cj0370)	1369091	1	2.80471	0.00886263	0
G157_RS02805	ribA (Cj1218c)	567513	1	2.80049	0	0
G157_RS06265	rplL (Cj0477)	1268810	1	2.79515	0	0
G157_RS06925	fliN (Cj0351)	1386808	0.996466	2.78755	0.00147711	1
G157_RS02505	Cj0594c	507734	1	2.7573	0.986706	0
G157_RS02900	Cj1203c	583909	1	2.70119	0	0
G157_RS03095	Cj1164c	621841	1	2.68986	0.98966	1
G157_RS00460	rpmA (Cj0095)	105510	1	2.6131	0.00590842	1
G157_RS06025	Cj0529c	1215043	1	2.59875	0	0
G157_RS02610	Cj1247c	528807	0.968198	2.583	0.0664697	0
G157_RS01190	Cj1543	239904	0.727915	2.5691	0.979321	0.916667
G157_RS04585	Cj0963	921845	0.964664	2.54601	0	0
G157_RS06715	Cj0394c	1345945	0.996466	2.52188	0	0
G157_RS07030	rpmF (Cj0330c)	1406786	1	2.51831	0	0
G157_RS05310	Cj0708	1065988	1	2.474	0	0
G157_RS06350	ctb (Cj0465c)	1276733	1	2.39421	0	0
G157_RS07760	Cj0159c	1545220	1	2.39182	0.0265879	0
G157_RS04935	G157_RS04935	988367	0.992933	2.38511	0.862629	0
G157_RS00045	G157_RS00045	8934	0.321555	2.3057	0	0
G157_RS06805	Cj0376	1364374	0.985866	2.29584	0	0
G157_RS06635	frdB (Cj0410)	1332218	1	2.21269	0	0
G157_RS07015	fdxA (Cj0333c)	1405605	1	2.14002	0.00147711	0
G157_RS07595	Cj0225	1506531	1	1.99399	1	1
G157_RS05565	pnk (Cj0641)	1115423	1	1.99094	0	0
G157_RS04015	G157_RS04015	812909	0.473498	1.9848	0	0
G157_RS02935	gpsA (Cj1196c)	591384	1	1.97068	0	0
G157_RS07685	Cj1564	1532729	0.992933	1.96588	0.00147711	0
G157_RS00590	Cj1640	129454	1	1.95494	0	1
G157_RS04000	Cj0993c	809799	1	1.94879	0	0
G157_RS00245	G157_RS00245	66876	0.565371	1.94226	0.985229	0.0833333
G157_RS07050	xseA (Cj0325)	1410208	1	1.93591	0	0
G157_RS04145	cheR (Cj0923c)	837740	0.989399	1.92914	0	0
G157_RS01595	Cj1461	319641	0.996466	1.90962	1	1
G157_RS02410	ilvI (Cj0574)	491135	1	1.89226	0	0
G157_RS05395	Cj0691	1082987	0.978799	1.88916	0	0
G157_RS07025	Cj0331c	1406403	1	1.86639	0.00147711	0
G157_RS03815	Cj1026c	773095	1	1.86332	0.0251108	0
G157_RS08015	Cj0133	1591410	1	1.85873	0	0
G157_RS03105	G157_RS03105	623116	0.487633	1.85341	0	0
G157_RS05525	Cj0649	1108406	1	1.85252	0	0
G157_RS07190	Cj0302c	1436511	0.798587	1.84138	0.98966	0.166667
G157_RS07740	rpmE (Cj0155c)	1543457	1	1.82992	0	0
G157_RS07010	ahpC (Cj0334)	1404752	1	1.81904	0	0
G157_RS03320	cheY (Cj1118c)	671631	0.992933	1.81497	0	0
G157_RS06020	Cj0530	1212558	0.978799	1.76757	0	0
G157_RS04870	Cj0809c	974937	1	1.75973	1	1
G157_RS05605	Cj0633	1122000	0.996466	1.71132	0.00147711	1
G157_RS04745	ogt (Cj0836)	950957	0.996466	1.70855	0	0
G157_RS05300	rpsP (Cj0710)	1064288	1	1.69411	0	0
G157_RS07730	Cj0153c	1541934	1	1.69103	0	0
G157_RS02495	Cj0591c	506795	1	1.66791	0.979321	0
G157_RS08530	G157_RS08530	1667136	0.310954	1.65196	0.930576	0.333333
G157_RS00450	G157_RS00450	104048	0.480565	1.6368	0	0
G157_RS06560	Cj0428	1320405	0.996466	1.62985	0	0
G157_RS02655	Cj1237c	537424	0.989399	1.55396	0	0
G157_RS08075	Cj0122	1602914	0.639576	1.55329	0.971935	0.916667
G157_RS00965	G157_RS00965	189394	0.0989399	1.54792	0.00147711	0
G157_RS05215	Cj0727	1049390	0.547703	1.51798	0.95421	0
G157_RS04425	Cj0791c	894808	0.992933	1.49482	0	0
G157_RS07700	trxA (Cj0147c)	1537017	1	1.42387	0	0
G157_RS04570	rnpA (Cj0960c)	920772	0.992933	1.3948	0	0
G157_RS04970	Cj0787	997726	0.996466	1.3932	0	0
G157_RS01245	G157_RS01245	251544	0.169611	1.35821	0.878877	0
G157_RS06960	Cj0343c	1393330	1	1.25895	0	0
G157_RS01555	G157_RS01555	312899	0.992933	1.19522	0	0
G157_RS02475	G157_RS02475	503528	0.95053	1.06689	0	0
G157_RS06425	rpmB (Cj0450c)	1290867	0.992933	1.01586	0	0
G157_RS06380	Cj0459c	1283691	0.996466	0.982525	0	0
G157_RS04855	thrC (Cj0812)	971786	0.996466	0.977955	1	1
G157_RS06480	acpP (Cj0441)	1302392	1	0.945163	0	0
G157_RS05265	G157_RS05265	1060182	1	0.912452	0	0
G157_RS04030	G157_RS04030	814868	0.487633	0.861711	0	0
G157_RS01300	G157_RS01300	260067	0.275618	0.678625	0.103397	0
G157_RS04070	G157_RS04070	823377	0.0459364	0.605769	0	0
G157_RS03315	pglF (Cj1120c)	669644	0.996466	0.51275	0	0
G157_RS04120	Cj0928	834985	0.996466	0.508549	0	0
G157_RS00410	G157_RS00410	96476	0.484099	0.494502	0.00147711	1
G157_RS07665	G157_RS07665	1527583	0.657244	0.333846	0	0
G157_RS00760	G157_RS00760	156087	0.522968	0.295284	0	0
G157_RS02840	Cj1211	573128	0.975265	0.231606	0	0
G157_RS07370	mreC (Cj0277)	1468583	1	0.207786	0	0
