# Supplementary material for: Epistasis, core-genome disharmony, and adaptation in recombining bacteria
Source: mBio. 2024 Apr 29;15(6):e00581-24. doi: 10.1128/mbio.00581-24 (PMC11237541; doi:10.1128/mbio.00581-24)
Supplement: Data S2 — Source data. [file mbio.00581-24-s0002.xlsx]

## Sheet: result
pos1	pos2	haplotype		Cc1_pos1_allele	Cc1_pos2_allele				ancCcoli_pos1_allele	ancCcoli_pos2_allele	ancCjejuni_pos1_allele	ancCjejuni_pos2_allele	classification (two most frequent haplotype)	pos1_genes	pos1_gene_desc	pos2_genes	pos2_gene_desc	scoreOld	scoreNew	sequence	f_Species	f_Gene	f_Name	f_Description	f_f_	f_%Identity	f_%Coverage
54543	111499	cc=647;tc=22;tt=14;ct=5;c-=1	Cc_1	c=653;t=36	c=669;t=19;-=1	Cc_unintrog_1_recipient	c=1	c=1	c=133;t=4	c=136;-=1	c=121;t=25	c=146	no polymorphism between ancestral jejuni and coli	G157_RS00195	Bcr/CflA family drug resistance efflux transporter	G157_RS00495	hypothetical protein	-10	-8
54543	1127076	cg=637;tg=21;ta=15;ca=11;c-=5	Cc_1	c=653;t=36	g=658;a=26;-=5	Cc_unintrog_1_recipient	c=1	g=1	c=133;t=4	g=136;-=1	c=121;t=25	g=133;a=12;-=1	no polymorphism between ancestral jejuni and coli	G157_RS00195	Bcr/CflA family drug resistance efflux transporter	G157_RS05620	DNA polymerase III subunit delta	-8	-8
58453	730748	gg=634;tg=24;ta=19;ga=12	Cc_1	g=646;t=43	g=658;a=31	Cc_unintrog_1_recipient	t=1	g=1	g=133;a=4	g=137	t=146	g=146	hap1=anc_Ccoli	G157_RS00210	GTP-binding protein	G157_RS03620	aspartyl/glutamyl-tRNA amidotransferase subunit A	-8	-8
59604	81083	cg=650;ta=18;tg=17;ca=3;-g=1	Cc_1	c=653;t=35;-=1	g=668;a=21	Cc_unintrog_1_recipient	c=1	g=1	c=137	a=107;g=30	c=143;t=3	a=146	no polymorphism between ancestral jejuni and coli	G157_RS00220	flagellar hook-length control protein	G157_RS00330	flagellar biosynthesis regulator FlhF	-13	-9
59719	739144	cg=612;tg=42;ta=23;ca=9;c-=2;-g=1	Cc_1	c=623;t=65;-=1	g=655;a=32;-=2	Cc_unintrog_1_recipient	c=1	g=1	c=137	g=136;-=1	t=146	g=122;a=24	hap1=anc_Ccoli, hap2=anc_Cjejuni	G157_RS00220	flagellar hook-length control protein	G157_RS03680	recombination and DNA strand exchange inhibitor protein	-8	-8
59724	739144	cg=612;tg=42;ta=23;ca=9;c-=2;-g=1	Cc_1	c=623;t=65;-=1	g=655;a=32;-=2	Cc_unintrog_1_recipient	c=1	g=1	t=122;c=15	g=136;-=1	t=146	g=122;a=24	no polymorphism between ancestral jejuni and coli	G157_RS00220	flagellar hook-length control protein	G157_RS03680	recombination and DNA strand exchange inhibitor protein	-8	-8
59734	739144	gg=612;ag=42;aa=23;ga=9;g-=2;-g=1	Cc_1	g=623;a=65;-=1	g=655;a=32;-=2	Cc_unintrog_1_recipient	g=1	g=1	g=131;a=6	g=136;-=1	a=146	g=122;a=24	hap1=anc_Ccoli, hap2=anc_Cjejuni	G157_RS00220	flagellar hook-length control protein	G157_RS03680	recombination and DNA strand exchange inhibitor protein	-8	-8
59742	739144	gg=612;ag=42;aa=23;ga=9;g-=2;-g=1	Cc_1	g=623;a=65;-=1	g=655;a=32;-=2	Cc_unintrog_1_recipient	g=1	g=1	a=76;g=61	g=136;-=1	a=146	g=122;a=24	no polymorphism between ancestral jejuni and coli	G157_RS00220	flagellar hook-length control protein	G157_RS03680	recombination and DNA strand exchange inhibitor protein	-8	-8
59745	739144	cg=612;ag=42;aa=23;ca=9;c-=2;-g=1	Cc_1	c=623;a=65;-=1	g=655;a=32;-=2	Cc_unintrog_1_recipient	c=1	g=1	c=134;t=3	g=136;-=1	a=143;g=3	g=122;a=24	hap1=anc_Ccoli, hap2=anc_Cjejuni	G157_RS00220	flagellar hook-length control protein	G157_RS03680	recombination and DNA strand exchange inhibitor protein	-8	-8
59751	739144	cg=612;tg=42;ta=23;ca=9;c-=2;-g=1	Cc_1	c=623;t=65;-=1	g=655;a=32;-=2	Cc_unintrog_1_recipient	t=1	g=1	c=129;t=8	g=136;-=1	t=146	g=122;a=24	hap1=anc_Ccoli, hap2=anc_Cjejuni	G157_RS00220	flagellar hook-length control protein	G157_RS03680	recombination and DNA strand exchange inhibitor protein	-8	-8
59760	739144	cg=612;ag=42;aa=23;ca=9;c-=2;-g=1	Cc_1	c=623;a=65;-=1	g=655;a=32;-=2	Cc_unintrog_1_recipient	c=1	g=1	c=136;t=1	g=136;-=1	a=146	g=122;a=24	hap1=anc_Ccoli, hap2=anc_Cjejuni	G157_RS00220	flagellar hook-length control protein	G157_RS03680	recombination and DNA strand exchange inhibitor protein	-8	-8
59769	739144	cg=612;tg=42;ta=23;ca=9;c-=2;-g=1	Cc_1	c=623;t=65;-=1	g=655;a=32;-=2	Cc_unintrog_1_recipient	c=1	g=1	c=137	g=136;-=1	t=146	g=122;a=24	hap1=anc_Ccoli, hap2=anc_Cjejuni	G157_RS00220	flagellar hook-length control protein	G157_RS03680	recombination and DNA strand exchange inhibitor protein	-8	-8
59772	739144	cg=612;tg=42;ta=23;ca=9;c-=2;-g=1	Cc_1	c=623;t=65;-=1	g=655;a=32;-=2	Cc_unintrog_1_recipient	c=1	g=1	c=137	g=136;-=1	t=146	g=122;a=24	hap1=anc_Ccoli, hap2=anc_Cjejuni	G157_RS00220	flagellar hook-length control protein	G157_RS03680	recombination and DNA strand exchange inhibitor protein	-8	-8
59775	739144	gg=612;ag=42;aa=23;ga=9;g-=2;-g=1	Cc_1	g=623;a=65;-=1	g=655;a=32;-=2	Cc_unintrog_1_recipient	g=1	g=1	g=137	g=136;-=1	a=140;g=6	g=122;a=24	hap1=anc_Ccoli, hap2=anc_Cjejuni	G157_RS00220	flagellar hook-length control protein	G157_RS03680	recombination and DNA strand exchange inhibitor protein	-8	-8
59782	739144	cg=612;ag=42;aa=23;ca=9;c-=2;-g=1	Cc_1	c=623;a=65;-=1	g=655;a=32;-=2	Cc_unintrog_1_recipient	c=1	g=1	c=137	g=136;-=1	a=140;-=6	g=122;a=24	hap1=anc_Ccoli, hap2=anc_Cjejuni	G157_RS00220	flagellar hook-length control protein	G157_RS03680	recombination and DNA strand exchange inhibitor protein	-8	-8
59788	739144	gg=612;ag=42;aa=23;ga=9;g-=2;-g=1	Cc_1	g=623;a=65;-=1	g=655;a=32;-=2	Cc_unintrog_1_recipient	g=1	g=1	g=126;a=11	g=136;-=1	a=146	g=122;a=24	hap1=anc_Ccoli, hap2=anc_Cjejuni	G157_RS00220	flagellar hook-length control protein	G157_RS03680	recombination and DNA strand exchange inhibitor protein	-8	-8
61993	730748	tg=631;cg=27;ta=17;ca=14	Cc_1	t=648;c=41	g=658;a=31	Cc_unintrog_1_recipient	t=1	g=1	t=137	g=137	c=114;t=19;-=13	g=146	hap1=anc_Ccoli	G157_RS00225	flagellar basal body rod modification protein FlgD	G157_RS03620	aspartyl/glutamyl-tRNA amidotransferase subunit A	-12	-8
61993	731055	ta=633;cg=23;ca=18;tg=15	Cc_1	t=648;c=41	a=651;g=38	Cc_unintrog_1_recipient	t=1	a=1	t=137	a=123;g=14	c=114;t=19;-=13	a=101;g=45	hap1=anc_Ccoli	G157_RS00225	flagellar basal body rod modification protein FlgD	G157_RS03625	IMP dehydrogenase	-10	-8
61996	730748	tg=631;ag=27;ta=17;aa=14	Cc_1	t=648;a=41	g=658;a=31	Cc_unintrog_1_recipient	t=1	g=1	t=135;a=2	g=137	a=127;-=13;t=6	g=146	hap1=anc_Ccoli	G157_RS00225	flagellar basal body rod modification protein FlgD	G157_RS03620	aspartyl/glutamyl-tRNA amidotransferase subunit A	-14	-8
61996	731055	ta=633;ag=23;aa=18;tg=15	Cc_1	t=648;a=41	a=651;g=38	Cc_unintrog_1_recipient	t=1	a=1	t=135;a=2	a=123;g=14	a=127;-=13;t=6	a=101;g=45	hap1=anc_Ccoli	G157_RS00225	flagellar basal body rod modification protein FlgD	G157_RS03625	IMP dehydrogenase	-9	-8
62002	730748	cg=623;tg=35;ta=17;ca=14	Cc_1	c=637;t=52	g=658;a=31	Cc_unintrog_1_recipient	c=1	g=1	c=137	g=137	t=133;-=13	g=146	hap1=anc_Ccoli	G157_RS00225	flagellar basal body rod modification protein FlgD	G157_RS03620	aspartyl/glutamyl-tRNA amidotransferase subunit A	-8	-8
62014	730748	ag=622;tg=36;ta=18;aa=13	Cc_1	a=635;t=54	g=658;a=31	Cc_unintrog_1_recipient	a=1	g=1	a=137	g=137	t=133;-=13	g=146	hap1=anc_Ccoli	G157_RS00225	flagellar basal body rod modification protein FlgD	G157_RS03620	aspartyl/glutamyl-tRNA amidotransferase subunit A	-8	-9
95953	570120	gg=582;aa=38;ag=25;ga=24;-g=17;g-=2;-a=1	Cc_1	g=608;a=63;-=18	g=624;a=63;-=2	Cc_unintrog_1_recipient	g=1	g=1	g=136;a=1	g=135;-=2	a=107;-=39	g=146	hap1=anc_Ccoli, hap2=other	G157_RS00405	cytochrome D ubiquinol oxidase subunit II	G157_RS02820	membrane protein	-8	-8
134204	163361	cg=663;ta=14;tg=6;ca=6	Cc_1	c=669;t=20	g=669;a=20	Cc_unintrog_1_recipient	c=1	g=1	c=137	g=137	c=146	g=112;c=32;-=2	no polymorphism between ancestral jejuni and coli	G157_RS00615	ribonuclease III	G157_RS00795	ligand-gated channel	-8	-8
193602	1147693	ca=662;tg=9;ta=7;cg=6;-a=4;-g=1	Cc_1	c=668;t=16;-=5	a=673;g=16	Cc_unintrog_1_recipient	c=1	a=1	c=135;-=2	a=93;g=44	c=108;-=38	a=146	no polymorphism between ancestral jejuni and coli	G157_RS00985	globin	G157_RS05715	transporter	-8	-8
193602	1147759	cc=663;tt=9;tc=7;ct=5;-c=4;-t=1	Cc_1	c=668;t=16;-=5	c=674;t=15	Cc_unintrog_1_recipient	c=1	c=1	c=135;-=2	c=79;t=58	c=108;-=38	c=146	no polymorphism between ancestral jejuni and coli	G157_RS00985	globin	G157_RS05715	transporter	-10	-8
193602	1147762	ct=663;ta=9;tt=7;ca=5;-t=4;-a=1	Cc_1	c=668;t=16;-=5	t=674;a=15	Cc_unintrog_1_recipient	c=1	t=1	c=135;-=2	g=86;t=35;a=16	c=108;-=38	t=87;g=59	hap1=anc_Cjejuni	G157_RS00985	globin	G157_RS05715	transporter	-10	-8
193602	1665855	cc=648;ct=20;tt=13;-c=4;tc=3;-t=1	Cc_1	c=668;t=16;-=5	c=655;t=34	Cc_unintrog_1_recipient	c=1	c=1	c=135;-=2	c=137	c=108;-=38	-=91;c=55	hap1=anc_Ccoli	G157_RS00985	globin	G157_RS08515	hypothetical protein	-11	-8
220514	1668740	gg=502;ga=71;ag=61;aa=53;-g=2	Cc_1	g=573;a=114;-=2	g=565;a=124	Cc_unintrog_1_recipient	g=1	g=1	g=134;-=3	g=125;a=12	g=133;-=12;a=1	-=91;g=55	hap1=anc_Ccoli, hap2=other	G157_RS01100	transcriptional regulator	G157_RS08535	O-acetylhomoserine aminocarboxypropyltransferase	-9	-8
249558	335052	ta=657;t-=17;cg=12;tg=3	Cc_1	t=677;c=12	a=657;-=17;g=15	Cc_unintrog_1_recipient	t=1	a=1	t=101;c=36	a=135;g=2	t=146	-=78;t=35;g=24;a=9	hap1=anc_Ccoli	G157_RS01235	glucose-6-phosphate isomerase	G157_RS01680	arabinose-5-phosphate isomerase	-9	-9
252508	730748	tg=617;cg=22;ca=21;-g=19;ta=10	Cc_1	t=627;c=43;-=19	g=658;a=31	Cc_unintrog_1_recipient	t=1	g=1	t=125;c=10;-=2	g=137	t=140;-=6	g=146	no polymorphism between ancestral jejuni and coli	G157_RS01250	DNA-binding protein	G157_RS03620	aspartyl/glutamyl-tRNA amidotransferase subunit A	-8	-8
254073	730748	tg=649;ca=17;ta=14;cg=9	Cc_1	t=663;c=26	g=658;a=31	Cc_unintrog_1_recipient	t=1	g=1	c=99;t=34;a=4	g=137	a=68;t=52;c=20;-=6	g=146	hap1=other, hap2=other	G157_RS01260	diaminopimelate epimerase	G157_RS03620	aspartyl/glutamyl-tRNA amidotransferase subunit A	-14	-10
254094	730748	ag=649;aa=16;ga=15;gg=9	Cc_1	a=665;g=24	g=658;a=31	Cc_unintrog_1_recipient	a=1	g=1	g=103;a=34	g=137	a=140;-=6	g=146	hap1=anc_Cjejuni	G157_RS01260	diaminopimelate epimerase	G157_RS03620	aspartyl/glutamyl-tRNA amidotransferase subunit A	-13	-9
254099	730748	cg=648;ca=16;ta=15;tg=10	Cc_1	c=664;t=25	g=658;a=31	Cc_unintrog_1_recipient	c=1	g=1	t=103;c=34	g=137	t=140;-=6	g=146	no polymorphism between ancestral jejuni and coli	G157_RS01260	diaminopimelate epimerase	G157_RS03620	aspartyl/glutamyl-tRNA amidotransferase subunit A	-14	-9
254099	1606104	ca=658;tt=14;ta=11;ct=6	Cc_1	c=664;t=25	a=669;t=20	Cc_unintrog_1_recipient	c=1	c=1	t=103;c=34	t=110;c=26;-=1	t=140;-=6	a=131;g=15	hap1=other, hap2=anc_Ccoli	G157_RS01260	diaminopimelate epimerase	G157_RS08100	5'-methylthioadenosine/S-adenosylhomocysteine nucleosidase	-9	-8
254099	1606140	cg=658;ta=15;tg=10;ca=6	Cc_1	c=664;t=25	g=668;a=21	Cc_unintrog_1_recipient	c=1	a=1	t=103;c=34	g=109;a=27;-=1	t=140;-=6	g=142;a=4	no polymorphism between ancestral jejuni and coli	G157_RS01260	diaminopimelate epimerase	G157_RS08100	5'-methylthioadenosine/S-adenosylhomocysteine nucleosidase	-9	-9
254099	1606155	cc=658;tt=14;tc=11;ct=6	Cc_1	c=664;t=25	c=669;t=20	Cc_unintrog_1_recipient	c=1	t=1	t=103;c=34	t=136;-=1	t=140;-=6	c=142;t=4	hap1=other, hap2=anc_Ccoli	G157_RS01260	diaminopimelate epimerase	G157_RS08100	5'-methylthioadenosine/S-adenosylhomocysteine nucleosidase	-11	-8
254099	1606188	cg=658;tt=14;tg=11;ct=6	Cc_1	c=664;t=25	g=669;t=20	Cc_unintrog_1_recipient	c=1	t=1	t=103;c=34	t=135;-=1;c=1	t=140;-=6	g=137;a=9	hap1=other, hap2=anc_Ccoli	G157_RS01260	diaminopimelate epimerase	G157_RS08100	5'-methylthioadenosine/S-adenosylhomocysteine nucleosidase	-11	-8
254099	1606200	ca=658;tg=14;ta=11;cg=6	Cc_1	c=664;t=25	a=669;g=20	Cc_unintrog_1_recipient	c=1	g=1	t=103;c=34	g=136;-=1	t=140;-=6	a=146	hap1=other, hap2=anc_Ccoli	G157_RS01260	diaminopimelate epimerase	G157_RS08100	5'-methylthioadenosine/S-adenosylhomocysteine nucleosidase	-9	-8
254099	1606530	cg=640;ca=24;ta=15;tg=10	Cc_1	c=664;t=25	g=650;a=39	Cc_unintrog_1_recipient	c=1	g=1	t=103;c=34	g=109;a=28	t=140;-=6	a=145;g=1	hap1=other, hap2=other	G157_RS01260	diaminopimelate epimerase	G157_RS08100	5'-methylthioadenosine/S-adenosylhomocysteine nucleosidase	-8	-8
254099	1606894	ca=647;cg=17;tg=15;ta=10	Cc_1	c=664;t=25	a=657;g=32	Cc_unintrog_1_recipient	c=1	a=1	t=103;c=34	a=137	t=140;-=6	a=146	no polymorphism between ancestral jejuni and coli	G157_RS01260	diaminopimelate epimerase	G157_RS08105	malonyl CoA-ACP transacylase	-9	-8
254124	730748	ag=649;aa=16;ga=15;gg=9	Cc_1	a=665;g=24	g=658;a=31	Cc_unintrog_1_recipient	a=1	g=1	g=103;a=34	g=137	a=140;-=6	g=146	hap1=anc_Cjejuni	G157_RS01260	diaminopimelate epimerase	G157_RS03620	aspartyl/glutamyl-tRNA amidotransferase subunit A	-13	-9
254374	730748	cg=647;ca=17;ta=14;tg=11	Cc_1	c=664;t=25	g=658;a=31	Cc_unintrog_1_recipient	c=1	g=1	t=97;c=40	g=137	t=140;-=6	g=146	no polymorphism between ancestral jejuni and coli	G157_RS01260	diaminopimelate epimerase	G157_RS03620	aspartyl/glutamyl-tRNA amidotransferase subunit A	-12	-8
254391	730748	gg=652;aa=16;ga=15;ag=6	Cc_1	g=667;a=22	g=658;a=31	Cc_unintrog_1_recipient	g=1	g=1	a=110;g=27	g=137	g=134;a=6;-=6	g=146	hap1=anc_Cjejuni	G157_RS01260	diaminopimelate epimerase	G157_RS03620	aspartyl/glutamyl-tRNA amidotransferase subunit A	-15	-11
254400	730748	cg=647;ta=16;ca=15;tg=11	Cc_1	c=662;t=27	g=658;a=31	Cc_unintrog_1_recipient	t=1	g=1	t=119;c=18	g=137	t=140;-=6	g=146	no polymorphism between ancestral jejuni and coli	G157_RS01260	diaminopimelate epimerase	G157_RS03620	aspartyl/glutamyl-tRNA amidotransferase subunit A	-14	-10
254406	730748	tg=652;ca=16;ta=15;cg=6	Cc_1	t=667;c=22	g=658;a=31	Cc_unintrog_1_recipient	c=1	g=1	c=134;t=3	g=137	t=140;-=6	g=146	hap1=anc_Cjejuni	G157_RS01260	diaminopimelate epimerase	G157_RS03620	aspartyl/glutamyl-tRNA amidotransferase subunit A	-15	-10
254455	730748	gg=652;ga=16;aa=15;ag=6	Cc_1	g=668;a=21	g=658;a=31	Cc_unintrog_1_recipient	g=1	g=1	g=137	g=137	g=140;-=6	g=146	no polymorphism between ancestral jejuni and coli	G157_RS01260	diaminopimelate epimerase	G157_RS03620	aspartyl/glutamyl-tRNA amidotransferase subunit A	-13	-10
254455	1606140	gg=661;aa=14;ga=7;ag=7	Cc_1	g=668;a=21	g=668;a=21	Cc_unintrog_1_recipient	g=1	a=1	g=137	g=109;a=27;-=1	g=140;-=6	g=142;a=4	no polymorphism between ancestral jejuni and coli	G157_RS01260	diaminopimelate epimerase	G157_RS08100	5'-methylthioadenosine/S-adenosylhomocysteine nucleosidase	-8	-8
254476	730748	tg=652;ta=16;ca=15;cg=6	Cc_1	t=668;c=21	g=658;a=31	Cc_unintrog_1_recipient	t=1	g=1	t=132;c=5	g=137	t=140;-=6	g=146	no polymorphism between ancestral jejuni and coli	G157_RS01260	diaminopimelate epimerase	G157_RS03620	aspartyl/glutamyl-tRNA amidotransferase subunit A	-13	-9
254490	730748	ag=650;ga=17;aa=14;gg=8	Cc_1	a=664;g=25	g=658;a=31	Cc_unintrog_1_recipient	a=1	g=1	g=78;a=59	g=137	g=140;-=6	g=146	no polymorphism between ancestral jejuni and coli	G157_RS01260	diaminopimelate epimerase	G157_RS03620	aspartyl/glutamyl-tRNA amidotransferase subunit A	-16	-11
254496	730748	ag=652;aa=16;ga=15;gg=6	Cc_1	a=668;g=21	g=658;a=31	Cc_unintrog_1_recipient	a=1	g=1	a=137	g=137	a=146	g=146	no polymorphism between ancestral jejuni and coli	G157_RS01260	diaminopimelate epimerase	G157_RS03620	aspartyl/glutamyl-tRNA amidotransferase subunit A	-13	-9
254499	730748	gg=616;ag=42;aa=17;ga=14	Cc_1	g=630;a=59	g=658;a=31	Cc_unintrog_1_recipient	g=1	g=1	g=71;a=66	g=137	a=146	g=146	hap1=anc_Ccoli, hap2=anc_Cjejuni	G157_RS01260	diaminopimelate epimerase	G157_RS03620	aspartyl/glutamyl-tRNA amidotransferase subunit A	-14	-9
254759	730748	tg=633;ag=24;aa=18;ta=13;-g=1	Cc_1	t=646;a=42;-=1	g=658;a=31	Cc_unintrog_1_recipient	a=1	g=1	a=137	g=137	t=146	g=146	hap1=anc_Cjejuni	G157_RS01265	dephospho-CoA kinase	G157_RS03620	aspartyl/glutamyl-tRNA amidotransferase subunit A	-15	-10
254761	730748	cg=634;tg=24;ta=18;ca=13	Cc_1	c=647;t=42	g=658;a=31	Cc_unintrog_1_recipient	t=1	g=1	t=137	g=137	c=146	g=146	hap1=anc_Cjejuni	G157_RS01265	dephospho-CoA kinase	G157_RS03620	aspartyl/glutamyl-tRNA amidotransferase subunit A	-18	-10
254796	730748	gg=629;ag=29;aa=17;ga=14	Cc_1	g=643;a=46	g=658;a=31	Cc_unintrog_1_recipient	a=1	g=1	a=136;g=1	g=137	g=90;a=56	g=146	hap1=anc_Cjejuni	G157_RS01265	dephospho-CoA kinase	G157_RS03620	aspartyl/glutamyl-tRNA amidotransferase subunit A	-15	-8
270409	616921	gc=291;at=278;ac=78;gt=31;a-=8;g-=2;-c=1	Cc_1	a=364;g=324;-=1	c=370;t=309;-=10	Cc_unintrog_1_recipient	g=1	t=1	g=134;a=3	c=80;t=53;-=4	a=146	t=140;c=6	hap1=anc_Ccoli, hap2=anc_Cjejuni	G157_RS01355	formate dehydrogenase	G157_RS03060	peptidyl-prolyl cis-trans isomerase	-8	-8
270409	619125	ga=287;aa=191;ag=173;gg=35;g-=2;--=1	Cc_1	a=364;g=324;-=1	a=478;g=208;-=3	Cc_unintrog_1_recipient	g=1	a=1	g=134;a=3	g=87;a=25;t=14;-=9;c=2	a=146	g=141;a=5	hap1=other, hap2=other	G157_RS01355	formate dehydrogenase	G157_RS03075	membrane protein	-8	-8
270415	616921	ac=291;gt=278;gc=78;at=31;g-=8;a-=2;-c=1	Cc_1	g=364;a=324;-=1	c=370;t=309;-=10	Cc_unintrog_1_recipient	a=1	t=1	a=85;g=52	c=80;t=53;-=4	g=146	t=140;c=6	hap1=anc_Ccoli, hap2=anc_Cjejuni	G157_RS01355	formate dehydrogenase	G157_RS03060	peptidyl-prolyl cis-trans isomerase	-8	-8
270415	619125	aa=287;ga=191;gg=173;ag=35;a-=2;--=1	Cc_1	g=364;a=324;-=1	a=478;g=208;-=3	Cc_unintrog_1_recipient	a=1	a=1	a=85;g=52	g=87;a=25;t=14;-=9;c=2	g=146	g=141;a=5	hap1=other, hap2=other	G157_RS01355	formate dehydrogenase	G157_RS03075	membrane protein	-8	-8
270589	755348	gg=609;aa=41;ga=36;a-=1;-g=1;ag=1	Cc_1	g=645;a=43;-=1	g=611;a=77;-=1	Cc_unintrog_1_recipient	g=1	a=1	a=82;g=55	a=86;g=51	g=112;a=34	a=136;-=10	hap1=other, hap2=anc_Ccoli	G157_RS01355	formate dehydrogenase	G157_RS03740	ATP-binding protein	-8	-8
271205	616920	at=347;tg=291;tt=22;ag=19;a-=8;t-=2	Cc_1	a=374;t=315	t=369;g=310;-=10	Cc_unintrog_1_recipient	t=1	g=1	t=136;-=1	g=129;-=4;a=4	a=146	t=146	hap1=anc_Cjejuni, hap2=anc_Ccoli	G157_RS01360	sufurtransferase FdhD	G157_RS03060	peptidyl-prolyl cis-trans isomerase	-15	-8
271205	616921	tc=290;at=286;ac=80;tt=23;a-=8;t-=2	Cc_1	a=374;t=315	c=370;t=309;-=10	Cc_unintrog_1_recipient	t=1	t=1	t=136;-=1	c=80;t=53;-=4	a=146	t=140;c=6	hap1=anc_Ccoli, hap2=anc_Cjejuni	G157_RS01360	sufurtransferase FdhD	G157_RS03060	peptidyl-prolyl cis-trans isomerase	-11	-8
271205	616926	ac=347;tt=291;tc=22;at=19;a-=8;t-=2	Cc_1	a=374;t=315	c=369;t=310;-=10	Cc_unintrog_1_recipient	t=1	t=1	t=136;-=1	t=133;-=4	a=146	c=144;t=2	hap1=anc_Cjejuni, hap2=anc_Ccoli	G157_RS01360	sufurtransferase FdhD	G157_RS03060	peptidyl-prolyl cis-trans isomerase	-15	-8
271205	616932	aa=347;tt=291;ta=22;at=19;a-=8;t-=2	Cc_1	a=374;t=315	a=369;t=310;-=10	Cc_unintrog_1_recipient	t=1	t=1	t=136;-=1	t=133;-=4	a=146	a=146	hap1=anc_Cjejuni, hap2=anc_Ccoli	G157_RS01360	sufurtransferase FdhD	G157_RS03060	peptidyl-prolyl cis-trans isomerase	-15	-8
271205	616935	ac=347;tt=291;tc=22;at=19;a-=8;t-=2	Cc_1	a=374;t=315	c=369;t=310;-=10	Cc_unintrog_1_recipient	t=1	t=1	t=136;-=1	t=133;-=4	a=146	c=136;t=10	hap1=anc_Cjejuni, hap2=anc_Ccoli	G157_RS01360	sufurtransferase FdhD	G157_RS03060	peptidyl-prolyl cis-trans isomerase	-15	-8
271205	616941	aa=347;tt=291;ta=22;at=19;a-=8;t-=2	Cc_1	a=374;t=315	a=369;t=310;-=10	Cc_unintrog_1_recipient	t=1	t=1	t=136;-=1	t=133;-=4	a=146	a=146	hap1=anc_Cjejuni, hap2=anc_Ccoli	G157_RS01360	sufurtransferase FdhD	G157_RS03060	peptidyl-prolyl cis-trans isomerase	-15	-8
271205	616950	at=347;tc=292;tt=21;ac=19;a-=8;t-=2	Cc_1	a=374;t=315	t=368;c=311;-=10	Cc_unintrog_1_recipient	t=1	c=1	t=136;-=1	c=133;-=4	a=146	t=146	hap1=anc_Cjejuni, hap2=anc_Ccoli	G157_RS01360	sufurtransferase FdhD	G157_RS03060	peptidyl-prolyl cis-trans isomerase	-16	-8
271205	616951	at=347;ta=292;tt=21;aa=19;a-=8;t-=2	Cc_1	a=374;t=315	t=368;a=311;-=10	Cc_unintrog_1_recipient	t=1	a=1	t=136;-=1	a=133;-=4	a=146	t=132;c=14	hap1=anc_Cjejuni, hap2=anc_Ccoli	G157_RS01360	sufurtransferase FdhD	G157_RS03060	peptidyl-prolyl cis-trans isomerase	-16	-8
271205	616953	aa=347;tc=292;ta=21;ac=19;a-=8;t-=2	Cc_1	a=374;t=315	a=368;c=311;-=10	Cc_unintrog_1_recipient	t=1	c=1	t=136;-=1	c=133;-=4	a=146	a=146	hap1=anc_Cjejuni, hap2=anc_Ccoli	G157_RS01360	sufurtransferase FdhD	G157_RS03060	peptidyl-prolyl cis-trans isomerase	-16	-8
271205	616956	ac=347;tt=292;tc=21;at=19;a-=8;t-=2	Cc_1	a=374;t=315	c=368;t=311;-=10	Cc_unintrog_1_recipient	t=1	t=1	t=136;-=1	t=133;-=4	a=146	c=130;t=16	hap1=anc_Cjejuni, hap2=anc_Ccoli	G157_RS01360	sufurtransferase FdhD	G157_RS03060	peptidyl-prolyl cis-trans isomerase	-16	-8
271205	616965	at=346;tc=292;tt=21;ac=19;a-=9;t-=2	Cc_1	a=374;t=315	t=367;c=311;-=11	Cc_unintrog_1_recipient	t=1	c=1	t=136;-=1	c=128;t=5;-=4	a=146	t=146	hap1=anc_Cjejuni, hap2=anc_Ccoli	G157_RS01360	sufurtransferase FdhD	G157_RS03060	peptidyl-prolyl cis-trans isomerase	-16	-8
271205	616968	ac=343;tt=292;tc=21;at=19;a-=12;t-=2	Cc_1	a=374;t=315	c=364;t=311;-=14	Cc_unintrog_1_recipient	t=1	t=1	t=136;-=1	t=133;-=4	a=146	c=133;t=13	hap1=anc_Cjejuni, hap2=anc_Ccoli	G157_RS01360	sufurtransferase FdhD	G157_RS03060	peptidyl-prolyl cis-trans isomerase	-16	-8
271205	616977	at=338;tc=292;tt=22;ac=19;a-=17;t-=1	Cc_1	a=374;t=315	t=360;c=311;-=18	Cc_unintrog_1_recipient	t=1	c=1	t=136;-=1	t=83;c=50;-=4	a=146	t=146	hap1=anc_Cjejuni, hap2=other	G157_RS01360	sufurtransferase FdhD	G157_RS03060	peptidyl-prolyl cis-trans isomerase	-16	-8
271205	619125	ta=285;aa=193;ag=181;tg=27;t-=3	Cc_1	a=374;t=315	a=478;g=208;-=3	Cc_unintrog_1_recipient	t=1	a=1	t=136;-=1	g=87;a=25;t=14;-=9;c=2	a=146	g=141;a=5	hap1=other, hap2=other	G157_RS01360	sufurtransferase FdhD	G157_RS03075	membrane protein	-11	-8
271205	619278	aa=340;tg=307;ag=34;ta=6;t-=2	Cc_1	a=374;t=315	a=346;g=341;-=2	Cc_unintrog_1_recipient	t=1	g=1	t=136;-=1	g=121;a=8;-=8	a=146	a=108;g=38	hap1=anc_Cjejuni, hap2=anc_Ccoli	G157_RS01360	sufurtransferase FdhD	G157_RS03075	membrane protein	-9	-8
271205	619631	at=342;tc=306;ac=32;tt=9	Cc_1	a=374;t=315	t=351;c=338	Cc_unintrog_1_recipient	t=1	c=1	t=136;-=1	c=134;-=3	a=146	t=115;-=29;c=2	hap1=anc_Cjejuni, hap2=anc_Ccoli	G157_RS01360	sufurtransferase FdhD	G157_RS03080	L-lactate dehydrogenase	-12	-8
271205	619637	ac=342;tt=306;at=32;tc=9	Cc_1	a=374;t=315	c=351;t=338	Cc_unintrog_1_recipient	t=1	t=1	t=136;-=1	t=134;-=3	a=146	c=115;-=29;t=2	hap1=anc_Cjejuni, hap2=anc_Ccoli	G157_RS01360	sufurtransferase FdhD	G157_RS03080	L-lactate dehydrogenase	-12	-8
271217	616920	tt=347;cg=290;ct=22;tg=20;t-=8;c-=2	Cc_1	t=375;c=314	t=369;g=310;-=10	Cc_unintrog_1_recipient	t=1	g=1	c=102;t=34;-=1	g=129;-=4;a=4	t=146	t=146	hap1=anc_Cjejuni, hap2=anc_Ccoli	G157_RS01360	sufurtransferase FdhD	G157_RS03060	peptidyl-prolyl cis-trans isomerase	-14	-8
271217	616921	cc=289;tt=286;tc=81;ct=23;t-=8;c-=2	Cc_1	t=375;c=314	c=370;t=309;-=10	Cc_unintrog_1_recipient	t=1	t=1	c=102;t=34;-=1	c=80;t=53;-=4	t=146	t=140;c=6	hap1=anc_Ccoli, hap2=anc_Cjejuni	G157_RS01360	sufurtransferase FdhD	G157_RS03060	peptidyl-prolyl cis-trans isomerase	-10	-8
271217	616926	tc=347;ct=290;cc=22;tt=20;t-=8;c-=2	Cc_1	t=375;c=314	c=369;t=310;-=10	Cc_unintrog_1_recipient	t=1	t=1	c=102;t=34;-=1	t=133;-=4	t=146	c=144;t=2	hap1=anc_Cjejuni, hap2=anc_Ccoli	G157_RS01360	sufurtransferase FdhD	G157_RS03060	peptidyl-prolyl cis-trans isomerase	-14	-8
271217	616932	ta=347;ct=290;ca=22;tt=20;t-=8;c-=2	Cc_1	t=375;c=314	a=369;t=310;-=10	Cc_unintrog_1_recipient	t=1	t=1	c=102;t=34;-=1	t=133;-=4	t=146	a=146	hap1=anc_Cjejuni, hap2=anc_Ccoli	G157_RS01360	sufurtransferase FdhD	G157_RS03060	peptidyl-prolyl cis-trans isomerase	-14	-8
271217	616935	tc=347;ct=290;cc=22;tt=20;t-=8;c-=2	Cc_1	t=375;c=314	c=369;t=310;-=10	Cc_unintrog_1_recipient	t=1	t=1	c=102;t=34;-=1	t=133;-=4	t=146	c=136;t=10	hap1=anc_Cjejuni, hap2=anc_Ccoli	G157_RS01360	sufurtransferase FdhD	G157_RS03060	peptidyl-prolyl cis-trans isomerase	-14	-8
271217	616941	ta=347;ct=290;ca=22;tt=20;t-=8;c-=2	Cc_1	t=375;c=314	a=369;t=310;-=10	Cc_unintrog_1_recipient	t=1	t=1	c=102;t=34;-=1	t=133;-=4	t=146	a=146	hap1=anc_Cjejuni, hap2=anc_Ccoli	G157_RS01360	sufurtransferase FdhD	G157_RS03060	peptidyl-prolyl cis-trans isomerase	-14	-8
271217	616950	tt=347;cc=291;ct=21;tc=20;t-=8;c-=2	Cc_1	t=375;c=314	t=368;c=311;-=10	Cc_unintrog_1_recipient	t=1	c=1	c=102;t=34;-=1	c=133;-=4	t=146	t=146	hap1=anc_Cjejuni, hap2=anc_Ccoli	G157_RS01360	sufurtransferase FdhD	G157_RS03060	peptidyl-prolyl cis-trans isomerase	-15	-8
271217	616951	tt=347;ca=291;ct=21;ta=20;t-=8;c-=2	Cc_1	t=375;c=314	t=368;a=311;-=10	Cc_unintrog_1_recipient	t=1	a=1	c=102;t=34;-=1	a=133;-=4	t=146	t=132;c=14	hap1=anc_Cjejuni, hap2=anc_Ccoli	G157_RS01360	sufurtransferase FdhD	G157_RS03060	peptidyl-prolyl cis-trans isomerase	-15	-8
271217	616953	ta=347;cc=291;ca=21;tc=20;t-=8;c-=2	Cc_1	t=375;c=314	a=368;c=311;-=10	Cc_unintrog_1_recipient	t=1	c=1	c=102;t=34;-=1	c=133;-=4	t=146	a=146	hap1=anc_Cjejuni, hap2=anc_Ccoli	G157_RS01360	sufurtransferase FdhD	G157_RS03060	peptidyl-prolyl cis-trans isomerase	-15	-8
271217	616956	tc=347;ct=291;cc=21;tt=20;t-=8;c-=2	Cc_1	t=375;c=314	c=368;t=311;-=10	Cc_unintrog_1_recipient	t=1	t=1	c=102;t=34;-=1	t=133;-=4	t=146	c=130;t=16	hap1=anc_Cjejuni, hap2=anc_Ccoli	G157_RS01360	sufurtransferase FdhD	G157_RS03060	peptidyl-prolyl cis-trans isomerase	-15	-8
271217	616965	tt=346;cc=291;ct=21;tc=20;t-=9;c-=2	Cc_1	t=375;c=314	t=367;c=311;-=11	Cc_unintrog_1_recipient	t=1	c=1	c=102;t=34;-=1	c=128;t=5;-=4	t=146	t=146	hap1=anc_Cjejuni, hap2=anc_Ccoli	G157_RS01360	sufurtransferase FdhD	G157_RS03060	peptidyl-prolyl cis-trans isomerase	-15	-8
271217	616968	tc=343;ct=291;cc=21;tt=20;t-=12;c-=2	Cc_1	t=375;c=314	c=364;t=311;-=14	Cc_unintrog_1_recipient	t=1	t=1	c=102;t=34;-=1	t=133;-=4	t=146	c=133;t=13	hap1=anc_Cjejuni, hap2=anc_Ccoli	G157_RS01360	sufurtransferase FdhD	G157_RS03060	peptidyl-prolyl cis-trans isomerase	-15	-8
271217	616977	tt=338;cc=291;ct=22;tc=20;t-=17;c-=1	Cc_1	t=375;c=314	t=360;c=311;-=18	Cc_unintrog_1_recipient	t=1	c=1	c=102;t=34;-=1	t=83;c=50;-=4	t=146	t=146	hap1=anc_Cjejuni, hap2=other	G157_RS01360	sufurtransferase FdhD	G157_RS03060	peptidyl-prolyl cis-trans isomerase	-15	-8
271283	616920	at=347;gg=291;gt=22;ag=19;a-=8;g-=2	Cc_1	a=374;g=315	t=369;g=310;-=10	Cc_unintrog_1_recipient	g=1	g=1	g=136;-=1	g=129;a=4;-=4	a=146	t=146	hap1=anc_Cjejuni, hap2=anc_Ccoli	G157_RS01360	sufurtransferase FdhD	G157_RS03060	peptidyl-prolyl cis-trans isomerase	-15	-8
271283	616921	gc=290;at=286;ac=80;gt=23;a-=8;g-=2	Cc_1	a=374;g=315	c=370;t=309;-=10	Cc_unintrog_1_recipient	g=1	t=1	g=136;-=1	c=80;t=53;-=4	a=146	t=140;c=6	hap1=anc_Ccoli, hap2=anc_Cjejuni	G157_RS01360	sufurtransferase FdhD	G157_RS03060	peptidyl-prolyl cis-trans isomerase	-11	-8
271283	616926	ac=347;gt=291;gc=22;at=19;a-=8;g-=2	Cc_1	a=374;g=315	c=369;t=310;-=10	Cc_unintrog_1_recipient	g=1	t=1	g=136;-=1	t=133;-=4	a=146	c=144;t=2	hap1=anc_Cjejuni, hap2=anc_Ccoli	G157_RS01360	sufurtransferase FdhD	G157_RS03060	peptidyl-prolyl cis-trans isomerase	-15	-8
271283	616932	aa=347;gt=291;ga=22;at=19;a-=8;g-=2	Cc_1	a=374;g=315	a=369;t=310;-=10	Cc_unintrog_1_recipient	g=1	t=1	g=136;-=1	t=133;-=4	a=146	a=146	hap1=anc_Cjejuni, hap2=anc_Ccoli	G157_RS01360	sufurtransferase FdhD	G157_RS03060	peptidyl-prolyl cis-trans isomerase	-15	-8
271283	616935	ac=347;gt=291;gc=22;at=19;a-=8;g-=2	Cc_1	a=374;g=315	c=369;t=310;-=10	Cc_unintrog_1_recipient	g=1	t=1	g=136;-=1	t=133;-=4	a=146	c=136;t=10	hap1=anc_Cjejuni, hap2=anc_Ccoli	G157_RS01360	sufurtransferase FdhD	G157_RS03060	peptidyl-prolyl cis-trans isomerase	-15	-8
271283	616941	aa=347;gt=291;ga=22;at=19;a-=8;g-=2	Cc_1	a=374;g=315	a=369;t=310;-=10	Cc_unintrog_1_recipient	g=1	t=1	g=136;-=1	t=133;-=4	a=146	a=146	hap1=anc_Cjejuni, hap2=anc_Ccoli	G157_RS01360	sufurtransferase FdhD	G157_RS03060	peptidyl-prolyl cis-trans isomerase	-15	-8
271283	616950	at=347;gc=292;gt=21;ac=19;a-=8;g-=2	Cc_1	a=374;g=315	t=368;c=311;-=10	Cc_unintrog_1_recipient	g=1	c=1	g=136;-=1	c=133;-=4	a=146	t=146	hap1=anc_Cjejuni, hap2=anc_Ccoli	G157_RS01360	sufurtransferase FdhD	G157_RS03060	peptidyl-prolyl cis-trans isomerase	-16	-8
271283	616951	at=347;ga=292;gt=21;aa=19;a-=8;g-=2	Cc_1	a=374;g=315	t=368;a=311;-=10	Cc_unintrog_1_recipient	g=1	a=1	g=136;-=1	a=133;-=4	a=146	t=132;c=14	hap1=anc_Cjejuni, hap2=anc_Ccoli	G157_RS01360	sufurtransferase FdhD	G157_RS03060	peptidyl-prolyl cis-trans isomerase	-16	-8
271283	616953	aa=347;gc=292;ga=21;ac=19;a-=8;g-=2	Cc_1	a=374;g=315	a=368;c=311;-=10	Cc_unintrog_1_recipient	g=1	c=1	g=136;-=1	c=133;-=4	a=146	a=146	hap1=anc_Cjejuni, hap2=anc_Ccoli	G157_RS01360	sufurtransferase FdhD	G157_RS03060	peptidyl-prolyl cis-trans isomerase	-16	-8
271283	616956	ac=347;gt=292;gc=21;at=19;a-=8;g-=2	Cc_1	a=374;g=315	c=368;t=311;-=10	Cc_unintrog_1_recipient	g=1	t=1	g=136;-=1	t=133;-=4	a=146	c=130;t=16	hap1=anc_Cjejuni, hap2=anc_Ccoli	G157_RS01360	sufurtransferase FdhD	G157_RS03060	peptidyl-prolyl cis-trans isomerase	-16	-8
271283	616965	at=346;gc=292;gt=21;ac=19;a-=9;g-=2	Cc_1	a=374;g=315	t=367;c=311;-=11	Cc_unintrog_1_recipient	g=1	c=1	g=136;-=1	c=128;t=5;-=4	a=146	t=146	hap1=anc_Cjejuni, hap2=anc_Ccoli	G157_RS01360	sufurtransferase FdhD	G157_RS03060	peptidyl-prolyl cis-trans isomerase	-16	-8
271283	616968	ac=343;gt=292;gc=21;at=19;a-=12;g-=2	Cc_1	a=374;g=315	c=364;t=311;-=14	Cc_unintrog_1_recipient	g=1	t=1	g=136;-=1	t=133;-=4	a=146	c=133;t=13	hap1=anc_Cjejuni, hap2=anc_Ccoli	G157_RS01360	sufurtransferase FdhD	G157_RS03060	peptidyl-prolyl cis-trans isomerase	-16	-8
271283	616977	at=338;gc=292;gt=22;ac=19;a-=17;g-=1	Cc_1	a=374;g=315	t=360;c=311;-=18	Cc_unintrog_1_recipient	g=1	c=1	g=136;-=1	t=83;c=50;-=4	a=146	t=146	hap1=anc_Cjejuni, hap2=other	G157_RS01360	sufurtransferase FdhD	G157_RS03060	peptidyl-prolyl cis-trans isomerase	-16	-8
271283	619125	ga=285;aa=193;ag=181;gg=27;g-=3	Cc_1	a=374;g=315	a=478;g=208;-=3	Cc_unintrog_1_recipient	g=1	a=1	g=136;-=1	g=87;a=25;t=14;-=9;c=2	a=146	g=141;a=5	hap1=other, hap2=other	G157_RS01360	sufurtransferase FdhD	G157_RS03075	membrane protein	-11	-8
271283	619278	aa=340;gg=307;ag=34;ga=6;g-=2	Cc_1	a=374;g=315	a=346;g=341;-=2	Cc_unintrog_1_recipient	g=1	g=1	g=136;-=1	g=121;a=8;-=8	a=146	a=108;g=38	hap1=anc_Cjejuni, hap2=anc_Ccoli	G157_RS01360	sufurtransferase FdhD	G157_RS03075	membrane protein	-9	-8
271283	619631	at=342;gc=306;ac=32;gt=9	Cc_1	a=374;g=315	t=351;c=338	Cc_unintrog_1_recipient	g=1	c=1	g=136;-=1	c=134;-=3	a=146	t=115;-=29;c=2	hap1=anc_Cjejuni, hap2=anc_Ccoli	G157_RS01360	sufurtransferase FdhD	G157_RS03080	L-lactate dehydrogenase	-12	-8
271283	619637	ac=342;gt=306;at=32;gc=9	Cc_1	a=374;g=315	c=351;t=338	Cc_unintrog_1_recipient	g=1	t=1	g=136;-=1	t=134;-=3	a=146	c=115;-=29;t=2	hap1=anc_Cjejuni, hap2=anc_Ccoli	G157_RS01360	sufurtransferase FdhD	G157_RS03080	L-lactate dehydrogenase	-12	-8
271286	616920	tt=347;gg=291;gt=22;tg=19;t-=8;g-=2	Cc_1	t=374;g=315	t=369;g=310;-=10	Cc_unintrog_1_recipient	g=1	g=1	g=136;-=1	g=129;a=4;-=4	t=146	t=146	hap1=anc_Cjejuni, hap2=anc_Ccoli	G157_RS01360	sufurtransferase FdhD	G157_RS03060	peptidyl-prolyl cis-trans isomerase	-15	-8
271286	616921	gc=290;tt=286;tc=80;gt=23;t-=8;g-=2	Cc_1	t=374;g=315	c=370;t=309;-=10	Cc_unintrog_1_recipient	g=1	t=1	g=136;-=1	c=80;t=53;-=4	t=146	t=140;c=6	hap1=anc_Ccoli, hap2=anc_Cjejuni	G157_RS01360	sufurtransferase FdhD	G157_RS03060	peptidyl-prolyl cis-trans isomerase	-11	-8
271286	616926	tc=347;gt=291;gc=22;tt=19;t-=8;g-=2	Cc_1	t=374;g=315	c=369;t=310;-=10	Cc_unintrog_1_recipient	g=1	t=1	g=136;-=1	t=133;-=4	t=146	c=144;t=2	hap1=anc_Cjejuni, hap2=anc_Ccoli	G157_RS01360	sufurtransferase FdhD	G157_RS03060	peptidyl-prolyl cis-trans isomerase	-15	-8
271286	616932	ta=347;gt=291;ga=22;tt=19;t-=8;g-=2	Cc_1	t=374;g=315	a=369;t=310;-=10	Cc_unintrog_1_recipient	g=1	t=1	g=136;-=1	t=133;-=4	t=146	a=146	hap1=anc_Cjejuni, hap2=anc_Ccoli	G157_RS01360	sufurtransferase FdhD	G157_RS03060	peptidyl-prolyl cis-trans isomerase	-15	-8
271286	616935	tc=347;gt=291;gc=22;tt=19;t-=8;g-=2	Cc_1	t=374;g=315	c=369;t=310;-=10	Cc_unintrog_1_recipient	g=1	t=1	g=136;-=1	t=133;-=4	t=146	c=136;t=10	hap1=anc_Cjejuni, hap2=anc_Ccoli	G157_RS01360	sufurtransferase FdhD	G157_RS03060	peptidyl-prolyl cis-trans isomerase	-15	-8
271286	616941	ta=347;gt=291;ga=22;tt=19;t-=8;g-=2	Cc_1	t=374;g=315	a=369;t=310;-=10	Cc_unintrog_1_recipient	g=1	t=1	g=136;-=1	t=133;-=4	t=146	a=146	hap1=anc_Cjejuni, hap2=anc_Ccoli	G157_RS01360	sufurtransferase FdhD	G157_RS03060	peptidyl-prolyl cis-trans isomerase	-15	-8
271286	616950	tt=347;gc=292;gt=21;tc=19;t-=8;g-=2	Cc_1	t=374;g=315	t=368;c=311;-=10	Cc_unintrog_1_recipient	g=1	c=1	g=136;-=1	c=133;-=4	t=146	t=146	hap1=anc_Cjejuni, hap2=anc_Ccoli	G157_RS01360	sufurtransferase FdhD	G157_RS03060	peptidyl-prolyl cis-trans isomerase	-16	-8
271286	616951	tt=347;ga=292;gt=21;ta=19;t-=8;g-=2	Cc_1	t=374;g=315	t=368;a=311;-=10	Cc_unintrog_1_recipient	g=1	a=1	g=136;-=1	a=133;-=4	t=146	t=132;c=14	hap1=anc_Cjejuni, hap2=anc_Ccoli	G157_RS01360	sufurtransferase FdhD	G157_RS03060	peptidyl-prolyl cis-trans isomerase	-16	-8
271286	616953	ta=347;gc=292;ga=21;tc=19;t-=8;g-=2	Cc_1	t=374;g=315	a=368;c=311;-=10	Cc_unintrog_1_recipient	g=1	c=1	g=136;-=1	c=133;-=4	t=146	a=146	hap1=anc_Cjejuni, hap2=anc_Ccoli	G157_RS01360	sufurtransferase FdhD	G157_RS03060	peptidyl-prolyl cis-trans isomerase	-16	-8
271286	616956	tc=347;gt=292;gc=21;tt=19;t-=8;g-=2	Cc_1	t=374;g=315	c=368;t=311;-=10	Cc_unintrog_1_recipient	g=1	t=1	g=136;-=1	t=133;-=4	t=146	c=130;t=16	hap1=anc_Cjejuni, hap2=anc_Ccoli	G157_RS01360	sufurtransferase FdhD	G157_RS03060	peptidyl-prolyl cis-trans isomerase	-16	-8
271286	616965	tt=346;gc=292;gt=21;tc=19;t-=9;g-=2	Cc_1	t=374;g=315	t=367;c=311;-=11	Cc_unintrog_1_recipient	g=1	c=1	g=136;-=1	c=128;t=5;-=4	t=146	t=146	hap1=anc_Cjejuni, hap2=anc_Ccoli	G157_RS01360	sufurtransferase FdhD	G157_RS03060	peptidyl-prolyl cis-trans isomerase	-16	-8
271286	616968	tc=343;gt=292;gc=21;tt=19;t-=12;g-=2	Cc_1	t=374;g=315	c=364;t=311;-=14	Cc_unintrog_1_recipient	g=1	t=1	g=136;-=1	t=133;-=4	t=146	c=133;t=13	hap1=anc_Cjejuni, hap2=anc_Ccoli	G157_RS01360	sufurtransferase FdhD	G157_RS03060	peptidyl-prolyl cis-trans isomerase	-16	-8
271286	616977	tt=338;gc=292;gt=22;tc=19;t-=17;g-=1	Cc_1	t=374;g=315	t=360;c=311;-=18	Cc_unintrog_1_recipient	g=1	c=1	g=136;-=1	t=83;c=50;-=4	t=146	t=146	hap1=anc_Cjejuni, hap2=other	G157_RS01360	sufurtransferase FdhD	G157_RS03060	peptidyl-prolyl cis-trans isomerase	-16	-8
271286	619125	ga=285;ta=193;tg=181;gg=27;g-=3	Cc_1	t=374;g=315	a=478;g=208;-=3	Cc_unintrog_1_recipient	g=1	a=1	g=136;-=1	g=87;a=25;t=14;-=9;c=2	t=146	g=141;a=5	hap1=other, hap2=other	G157_RS01360	sufurtransferase FdhD	G157_RS03075	membrane protein	-11	-8
271286	619278	ta=340;gg=307;tg=34;ga=6;g-=2	Cc_1	t=374;g=315	a=346;g=341;-=2	Cc_unintrog_1_recipient	g=1	g=1	g=136;-=1	g=121;a=8;-=8	t=146	a=108;g=38	hap1=anc_Cjejuni, hap2=anc_Ccoli	G157_RS01360	sufurtransferase FdhD	G157_RS03075	membrane protein	-9	-8
271286	619631	tt=342;gc=306;tc=32;gt=9	Cc_1	t=374;g=315	t=351;c=338	Cc_unintrog_1_recipient	g=1	c=1	g=136;-=1	c=134;-=3	t=146	t=115;-=29;c=2	hap1=anc_Cjejuni, hap2=anc_Ccoli	G157_RS01360	sufurtransferase FdhD	G157_RS03080	L-lactate dehydrogenase	-12	-8
271286	619637	tc=342;gt=306;tt=32;gc=9	Cc_1	t=374;g=315	c=351;t=338	Cc_unintrog_1_recipient	g=1	t=1	g=136;-=1	t=134;-=3	t=146	c=115;-=29;t=2	hap1=anc_Cjejuni, hap2=anc_Ccoli	G157_RS01360	sufurtransferase FdhD	G157_RS03080	L-lactate dehydrogenase	-12	-8
271307	616920	at=347;tg=291;tt=22;ag=19;a-=8;t-=2	Cc_1	a=374;t=315	t=369;g=310;-=10	Cc_unintrog_1_recipient	t=1	g=1	t=136;-=1	g=129;-=4;a=4	a=129;g=17	t=146	hap1=anc_Cjejuni, hap2=anc_Ccoli	G157_RS01360	sufurtransferase FdhD	G157_RS03060	peptidyl-prolyl cis-trans isomerase	-15	-8
271307	616921	tc=290;at=286;ac=80;tt=23;a-=8;t-=2	Cc_1	a=374;t=315	c=370;t=309;-=10	Cc_unintrog_1_recipient	t=1	t=1	t=136;-=1	c=80;t=53;-=4	a=129;g=17	t=140;c=6	hap1=anc_Ccoli, hap2=anc_Cjejuni	G157_RS01360	sufurtransferase FdhD	G157_RS03060	peptidyl-prolyl cis-trans isomerase	-11	-8
271307	616926	ac=347;tt=291;tc=22;at=19;a-=8;t-=2	Cc_1	a=374;t=315	c=369;t=310;-=10	Cc_unintrog_1_recipient	t=1	t=1	t=136;-=1	t=133;-=4	a=129;g=17	c=144;t=2	hap1=anc_Cjejuni, hap2=anc_Ccoli	G157_RS01360	sufurtransferase FdhD	G157_RS03060	peptidyl-prolyl cis-trans isomerase	-15	-8
271307	616932	aa=347;tt=291;ta=22;at=19;a-=8;t-=2	Cc_1	a=374;t=315	a=369;t=310;-=10	Cc_unintrog_1_recipient	t=1	t=1	t=136;-=1	t=133;-=4	a=129;g=17	a=146	hap1=anc_Cjejuni, hap2=anc_Ccoli	G157_RS01360	sufurtransferase FdhD	G157_RS03060	peptidyl-prolyl cis-trans isomerase	-15	-8
271307	616935	ac=347;tt=291;tc=22;at=19;a-=8;t-=2	Cc_1	a=374;t=315	c=369;t=310;-=10	Cc_unintrog_1_recipient	t=1	t=1	t=136;-=1	t=133;-=4	a=129;g=17	c=136;t=10	hap1=anc_Cjejuni, hap2=anc_Ccoli	G157_RS01360	sufurtransferase FdhD	G157_RS03060	peptidyl-prolyl cis-trans isomerase	-15	-8
271307	616941	aa=347;tt=291;ta=22;at=19;a-=8;t-=2	Cc_1	a=374;t=315	a=369;t=310;-=10	Cc_unintrog_1_recipient	t=1	t=1	t=136;-=1	t=133;-=4	a=129;g=17	a=146	hap1=anc_Cjejuni, hap2=anc_Ccoli	G157_RS01360	sufurtransferase FdhD	G157_RS03060	peptidyl-prolyl cis-trans isomerase	-15	-8
271307	616950	at=347;tc=292;tt=21;ac=19;a-=8;t-=2	Cc_1	a=374;t=315	t=368;c=311;-=10	Cc_unintrog_1_recipient	t=1	c=1	t=136;-=1	c=133;-=4	a=129;g=17	t=146	hap1=anc_Cjejuni, hap2=anc_Ccoli	G157_RS01360	sufurtransferase FdhD	G157_RS03060	peptidyl-prolyl cis-trans isomerase	-16	-8
271307	616951	at=347;ta=292;tt=21;aa=19;a-=8;t-=2	Cc_1	a=374;t=315	t=368;a=311;-=10	Cc_unintrog_1_recipient	t=1	a=1	t=136;-=1	a=133;-=4	a=129;g=17	t=132;c=14	hap1=anc_Cjejuni, hap2=anc_Ccoli	G157_RS01360	sufurtransferase FdhD	G157_RS03060	peptidyl-prolyl cis-trans isomerase	-16	-8
271307	616953	aa=347;tc=292;ta=21;ac=19;a-=8;t-=2	Cc_1	a=374;t=315	a=368;c=311;-=10	Cc_unintrog_1_recipient	t=1	c=1	t=136;-=1	c=133;-=4	a=129;g=17	a=146	hap1=anc_Cjejuni, hap2=anc_Ccoli	G157_RS01360	sufurtransferase FdhD	G157_RS03060	peptidyl-prolyl cis-trans isomerase	-16	-8
271307	616956	ac=347;tt=292;tc=21;at=19;a-=8;t-=2	Cc_1	a=374;t=315	c=368;t=311;-=10	Cc_unintrog_1_recipient	t=1	t=1	t=136;-=1	t=133;-=4	a=129;g=17	c=130;t=16	hap1=anc_Cjejuni, hap2=anc_Ccoli	G157_RS01360	sufurtransferase FdhD	G157_RS03060	peptidyl-prolyl cis-trans isomerase	-16	-8
271307	616965	at=346;tc=292;tt=21;ac=19;a-=9;t-=2	Cc_1	a=374;t=315	t=367;c=311;-=11	Cc_unintrog_1_recipient	t=1	c=1	t=136;-=1	c=128;t=5;-=4	a=129;g=17	t=146	hap1=anc_Cjejuni, hap2=anc_Ccoli	G157_RS01360	sufurtransferase FdhD	G157_RS03060	peptidyl-prolyl cis-trans isomerase	-16	-8
271307	616968	ac=343;tt=292;tc=21;at=19;a-=12;t-=2	Cc_1	a=374;t=315	c=364;t=311;-=14	Cc_unintrog_1_recipient	t=1	t=1	t=136;-=1	t=133;-=4	a=129;g=17	c=133;t=13	hap1=anc_Cjejuni, hap2=anc_Ccoli	G157_RS01360	sufurtransferase FdhD	G157_RS03060	peptidyl-prolyl cis-trans isomerase	-16	-8
271307	616977	at=338;tc=292;tt=22;ac=19;a-=17;t-=1	Cc_1	a=374;t=315	t=360;c=311;-=18	Cc_unintrog_1_recipient	t=1	c=1	t=136;-=1	t=83;c=50;-=4	a=129;g=17	t=146	hap1=anc_Cjejuni, hap2=other	G157_RS01360	sufurtransferase FdhD	G157_RS03060	peptidyl-prolyl cis-trans isomerase	-16	-8
271307	619125	ta=285;aa=193;ag=181;tg=27;t-=3	Cc_1	a=374;t=315	a=478;g=208;-=3	Cc_unintrog_1_recipient	t=1	a=1	t=136;-=1	g=87;a=25;t=14;-=9;c=2	a=129;g=17	g=141;a=5	hap1=other, hap2=other	G157_RS01360	sufurtransferase FdhD	G157_RS03075	membrane protein	-11	-8
271307	619278	aa=340;tg=307;ag=34;ta=6;t-=2	Cc_1	a=374;t=315	a=346;g=341;-=2	Cc_unintrog_1_recipient	t=1	g=1	t=136;-=1	g=121;-=8;a=8	a=129;g=17	a=108;g=38	hap1=anc_Cjejuni, hap2=anc_Ccoli	G157_RS01360	sufurtransferase FdhD	G157_RS03075	membrane protein	-9	-8
271307	619631	at=342;tc=306;ac=32;tt=9	Cc_1	a=374;t=315	t=351;c=338	Cc_unintrog_1_recipient	t=1	c=1	t=136;-=1	c=134;-=3	a=129;g=17	t=115;-=29;c=2	hap1=anc_Cjejuni, hap2=anc_Ccoli	G157_RS01360	sufurtransferase FdhD	G157_RS03080	L-lactate dehydrogenase	-12	-8
271307	619637	ac=342;tt=306;at=32;tc=9	Cc_1	a=374;t=315	c=351;t=338	Cc_unintrog_1_recipient	t=1	t=1	t=136;-=1	t=134;-=3	a=129;g=17	c=115;-=29;t=2	hap1=anc_Cjejuni, hap2=anc_Ccoli	G157_RS01360	sufurtransferase FdhD	G157_RS03080	L-lactate dehydrogenase	-12	-8
271313	616920	tt=347;ag=291;at=22;tg=19;t-=8;a-=2	Cc_1	t=374;a=315	t=369;g=310;-=10	Cc_unintrog_1_recipient	a=1	g=1	a=115;g=21;-=1	g=129;a=4;-=4	t=146	t=146	hap1=anc_Cjejuni, hap2=anc_Ccoli	G157_RS01360	sufurtransferase FdhD	G157_RS03060	peptidyl-prolyl cis-trans isomerase	-15	-8
271313	616921	ac=290;tt=286;tc=80;at=23;t-=8;a-=2	Cc_1	t=374;a=315	c=370;t=309;-=10	Cc_unintrog_1_recipient	a=1	t=1	a=115;g=21;-=1	c=80;t=53;-=4	t=146	t=140;c=6	hap1=anc_Ccoli, hap2=anc_Cjejuni	G157_RS01360	sufurtransferase FdhD	G157_RS03060	peptidyl-prolyl cis-trans isomerase	-11	-8
271313	616926	tc=347;at=291;ac=22;tt=19;t-=8;a-=2	Cc_1	t=374;a=315	c=369;t=310;-=10	Cc_unintrog_1_recipient	a=1	t=1	a=115;g=21;-=1	t=133;-=4	t=146	c=144;t=2	hap1=anc_Cjejuni, hap2=anc_Ccoli	G157_RS01360	sufurtransferase FdhD	G157_RS03060	peptidyl-prolyl cis-trans isomerase	-15	-8
271313	616932	ta=347;at=291;aa=22;tt=19;t-=8;a-=2	Cc_1	t=374;a=315	a=369;t=310;-=10	Cc_unintrog_1_recipient	a=1	t=1	a=115;g=21;-=1	t=133;-=4	t=146	a=146	hap1=anc_Cjejuni, hap2=anc_Ccoli	G157_RS01360	sufurtransferase FdhD	G157_RS03060	peptidyl-prolyl cis-trans isomerase	-15	-8
271313	616935	tc=347;at=291;ac=22;tt=19;t-=8;a-=2	Cc_1	t=374;a=315	c=369;t=310;-=10	Cc_unintrog_1_recipient	a=1	t=1	a=115;g=21;-=1	t=133;-=4	t=146	c=136;t=10	hap1=anc_Cjejuni, hap2=anc_Ccoli	G157_RS01360	sufurtransferase FdhD	G157_RS03060	peptidyl-prolyl cis-trans isomerase	-15	-8
271313	616941	ta=347;at=291;aa=22;tt=19;t-=8;a-=2	Cc_1	t=374;a=315	a=369;t=310;-=10	Cc_unintrog_1_recipient	a=1	t=1	a=115;g=21;-=1	t=133;-=4	t=146	a=146	hap1=anc_Cjejuni, hap2=anc_Ccoli	G157_RS01360	sufurtransferase FdhD	G157_RS03060	peptidyl-prolyl cis-trans isomerase	-15	-8
271313	616950	tt=347;ac=292;at=21;tc=19;t-=8;a-=2	Cc_1	t=374;a=315	t=368;c=311;-=10	Cc_unintrog_1_recipient	a=1	c=1	a=115;g=21;-=1	c=133;-=4	t=146	t=146	hap1=anc_Cjejuni, hap2=anc_Ccoli	G157_RS01360	sufurtransferase FdhD	G157_RS03060	peptidyl-prolyl cis-trans isomerase	-16	-8
271313	616951	tt=347;aa=292;at=21;ta=19;t-=8;a-=2	Cc_1	t=374;a=315	t=368;a=311;-=10	Cc_unintrog_1_recipient	a=1	a=1	a=115;g=21;-=1	a=133;-=4	t=146	t=132;c=14	hap1=anc_Cjejuni, hap2=anc_Ccoli	G157_RS01360	sufurtransferase FdhD	G157_RS03060	peptidyl-prolyl cis-trans isomerase	-16	-8
271313	616953	ta=347;ac=292;aa=21;tc=19;t-=8;a-=2	Cc_1	t=374;a=315	a=368;c=311;-=10	Cc_unintrog_1_recipient	a=1	c=1	a=115;g=21;-=1	c=133;-=4	t=146	a=146	hap1=anc_Cjejuni, hap2=anc_Ccoli	G157_RS01360	sufurtransferase FdhD	G157_RS03060	peptidyl-prolyl cis-trans isomerase	-16	-8
271313	616956	tc=347;at=292;ac=21;tt=19;t-=8;a-=2	Cc_1	t=374;a=315	c=368;t=311;-=10	Cc_unintrog_1_recipient	a=1	t=1	a=115;g=21;-=1	t=133;-=4	t=146	c=130;t=16	hap1=anc_Cjejuni, hap2=anc_Ccoli	G157_RS01360	sufurtransferase FdhD	G157_RS03060	peptidyl-prolyl cis-trans isomerase	-16	-8
271313	616965	tt=346;ac=292;at=21;tc=19;t-=9;a-=2	Cc_1	t=374;a=315	t=367;c=311;-=11	Cc_unintrog_1_recipient	a=1	c=1	a=115;g=21;-=1	c=128;t=5;-=4	t=146	t=146	hap1=anc_Cjejuni, hap2=anc_Ccoli	G157_RS01360	sufurtransferase FdhD	G157_RS03060	peptidyl-prolyl cis-trans isomerase	-16	-8
271313	616968	tc=343;at=292;ac=21;tt=19;t-=12;a-=2	Cc_1	t=374;a=315	c=364;t=311;-=14	Cc_unintrog_1_recipient	a=1	t=1	a=115;g=21;-=1	t=133;-=4	t=146	c=133;t=13	hap1=anc_Cjejuni, hap2=anc_Ccoli	G157_RS01360	sufurtransferase FdhD	G157_RS03060	peptidyl-prolyl cis-trans isomerase	-16	-8
271313	616977	tt=338;ac=292;at=22;tc=19;t-=17;a-=1	Cc_1	t=374;a=315	t=360;c=311;-=18	Cc_unintrog_1_recipient	a=1	c=1	a=115;g=21;-=1	t=83;c=50;-=4	t=146	t=146	hap1=anc_Cjejuni, hap2=other	G157_RS01360	sufurtransferase FdhD	G157_RS03060	peptidyl-prolyl cis-trans isomerase	-16	-8
271313	619125	aa=285;ta=193;tg=181;ag=27;a-=3	Cc_1	t=374;a=315	a=478;g=208;-=3	Cc_unintrog_1_recipient	a=1	a=1	a=115;g=21;-=1	g=87;a=25;t=14;-=9;c=2	t=146	g=141;a=5	hap1=other, hap2=other	G157_RS01360	sufurtransferase FdhD	G157_RS03075	membrane protein	-11	-8
271313	619278	ta=340;ag=307;tg=34;aa=6;a-=2	Cc_1	t=374;a=315	a=346;g=341;-=2	Cc_unintrog_1_recipient	a=1	g=1	a=115;g=21;-=1	g=121;a=8;-=8	t=146	a=108;g=38	hap1=anc_Cjejuni, hap2=anc_Ccoli	G157_RS01360	sufurtransferase FdhD	G157_RS03075	membrane protein	-9	-8
271313	619631	tt=342;ac=306;tc=32;at=9	Cc_1	t=374;a=315	t=351;c=338	Cc_unintrog_1_recipient	a=1	c=1	a=115;g=21;-=1	c=134;-=3	t=146	t=115;-=29;c=2	hap1=anc_Cjejuni, hap2=anc_Ccoli	G157_RS01360	sufurtransferase FdhD	G157_RS03080	L-lactate dehydrogenase	-12	-8
271313	619637	tc=342;at=306;tt=32;ac=9	Cc_1	t=374;a=315	c=351;t=338	Cc_unintrog_1_recipient	a=1	t=1	a=115;g=21;-=1	t=134;-=3	t=146	c=115;-=29;t=2	hap1=anc_Cjejuni, hap2=anc_Ccoli	G157_RS01360	sufurtransferase FdhD	G157_RS03080	L-lactate dehydrogenase	-12	-8
271322	616920	ct=347;tg=291;tt=22;cg=19;c-=8;t-=2	Cc_1	c=374;t=315	t=369;g=310;-=10	Cc_unintrog_1_recipient	t=1	g=1	t=136;-=1	g=129;a=4;-=4	c=133;t=13	t=146	hap1=anc_Cjejuni, hap2=anc_Ccoli	G157_RS01360	sufurtransferase FdhD	G157_RS03060	peptidyl-prolyl cis-trans isomerase	-15	-8
271322	616921	tc=290;ct=286;cc=80;tt=23;c-=8;t-=2	Cc_1	c=374;t=315	c=370;t=309;-=10	Cc_unintrog_1_recipient	t=1	t=1	t=136;-=1	c=80;t=53;-=4	c=133;t=13	t=140;c=6	hap1=anc_Ccoli, hap2=anc_Cjejuni	G157_RS01360	sufurtransferase FdhD	G157_RS03060	peptidyl-prolyl cis-trans isomerase	-11	-8
271322	616926	cc=347;tt=291;tc=22;ct=19;c-=8;t-=2	Cc_1	c=374;t=315	c=369;t=310;-=10	Cc_unintrog_1_recipient	t=1	t=1	t=136;-=1	t=133;-=4	c=133;t=13	c=144;t=2	hap1=anc_Cjejuni, hap2=anc_Ccoli	G157_RS01360	sufurtransferase FdhD	G157_RS03060	peptidyl-prolyl cis-trans isomerase	-15	-8
271322	616932	ca=347;tt=291;ta=22;ct=19;c-=8;t-=2	Cc_1	c=374;t=315	a=369;t=310;-=10	Cc_unintrog_1_recipient	t=1	t=1	t=136;-=1	t=133;-=4	c=133;t=13	a=146	hap1=anc_Cjejuni, hap2=anc_Ccoli	G157_RS01360	sufurtransferase FdhD	G157_RS03060	peptidyl-prolyl cis-trans isomerase	-15	-8
271322	616935	cc=347;tt=291;tc=22;ct=19;c-=8;t-=2	Cc_1	c=374;t=315	c=369;t=310;-=10	Cc_unintrog_1_recipient	t=1	t=1	t=136;-=1	t=133;-=4	c=133;t=13	c=136;t=10	hap1=anc_Cjejuni, hap2=anc_Ccoli	G157_RS01360	sufurtransferase FdhD	G157_RS03060	peptidyl-prolyl cis-trans isomerase	-15	-8
271322	616941	ca=347;tt=291;ta=22;ct=19;c-=8;t-=2	Cc_1	c=374;t=315	a=369;t=310;-=10	Cc_unintrog_1_recipient	t=1	t=1	t=136;-=1	t=133;-=4	c=133;t=13	a=146	hap1=anc_Cjejuni, hap2=anc_Ccoli	G157_RS01360	sufurtransferase FdhD	G157_RS03060	peptidyl-prolyl cis-trans isomerase	-15	-8
271322	616950	ct=347;tc=292;tt=21;cc=19;c-=8;t-=2	Cc_1	c=374;t=315	t=368;c=311;-=10	Cc_unintrog_1_recipient	t=1	c=1	t=136;-=1	c=133;-=4	c=133;t=13	t=146	hap1=anc_Cjejuni, hap2=anc_Ccoli	G157_RS01360	sufurtransferase FdhD	G157_RS03060	peptidyl-prolyl cis-trans isomerase	-16	-8
271322	616951	ct=347;ta=292;tt=21;ca=19;c-=8;t-=2	Cc_1	c=374;t=315	t=368;a=311;-=10	Cc_unintrog_1_recipient	t=1	a=1	t=136;-=1	a=133;-=4	c=133;t=13	t=132;c=14	hap1=anc_Cjejuni, hap2=anc_Ccoli	G157_RS01360	sufurtransferase FdhD	G157_RS03060	peptidyl-prolyl cis-trans isomerase	-16	-8
271322	616953	ca=347;tc=292;ta=21;cc=19;c-=8;t-=2	Cc_1	c=374;t=315	a=368;c=311;-=10	Cc_unintrog_1_recipient	t=1	c=1	t=136;-=1	c=133;-=4	c=133;t=13	a=146	hap1=anc_Cjejuni, hap2=anc_Ccoli	G157_RS01360	sufurtransferase FdhD	G157_RS03060	peptidyl-prolyl cis-trans isomerase	-16	-8
271322	616956	cc=347;tt=292;tc=21;ct=19;c-=8;t-=2	Cc_1	c=374;t=315	c=368;t=311;-=10	Cc_unintrog_1_recipient	t=1	t=1	t=136;-=1	t=133;-=4	c=133;t=13	c=130;t=16	hap1=anc_Cjejuni, hap2=anc_Ccoli	G157_RS01360	sufurtransferase FdhD	G157_RS03060	peptidyl-prolyl cis-trans isomerase	-16	-8
271322	616965	ct=346;tc=292;tt=21;cc=19;c-=9;t-=2	Cc_1	c=374;t=315	t=367;c=311;-=11	Cc_unintrog_1_recipient	t=1	c=1	t=136;-=1	c=128;t=5;-=4	c=133;t=13	t=146	hap1=anc_Cjejuni, hap2=anc_Ccoli	G157_RS01360	sufurtransferase FdhD	G157_RS03060	peptidyl-prolyl cis-trans isomerase	-16	-8
271322	616968	cc=343;tt=292;tc=21;ct=19;c-=12;t-=2	Cc_1	c=374;t=315	c=364;t=311;-=14	Cc_unintrog_1_recipient	t=1	t=1	t=136;-=1	t=133;-=4	c=133;t=13	c=133;t=13	hap1=anc_Cjejuni, hap2=anc_Ccoli	G157_RS01360	sufurtransferase FdhD	G157_RS03060	peptidyl-prolyl cis-trans isomerase	-16	-8
271322	616977	ct=338;tc=292;tt=22;cc=19;c-=17;t-=1	Cc_1	c=374;t=315	t=360;c=311;-=18	Cc_unintrog_1_recipient	t=1	c=1	t=136;-=1	t=83;c=50;-=4	c=133;t=13	t=146	hap1=anc_Cjejuni, hap2=other	G157_RS01360	sufurtransferase FdhD	G157_RS03060	peptidyl-prolyl cis-trans isomerase	-16	-8
271322	619125	ta=285;ca=193;cg=181;tg=27;t-=3	Cc_1	c=374;t=315	a=478;g=208;-=3	Cc_unintrog_1_recipient	t=1	a=1	t=136;-=1	g=87;a=25;t=14;-=9;c=2	c=133;t=13	g=141;a=5	hap1=other, hap2=other	G157_RS01360	sufurtransferase FdhD	G157_RS03075	membrane protein	-11	-8
271322	619278	ca=340;tg=307;cg=34;ta=6;t-=2	Cc_1	c=374;t=315	a=346;g=341;-=2	Cc_unintrog_1_recipient	t=1	g=1	t=136;-=1	g=121;a=8;-=8	c=133;t=13	a=108;g=38	hap1=anc_Cjejuni, hap2=anc_Ccoli	G157_RS01360	sufurtransferase FdhD	G157_RS03075	membrane protein	-9	-8
271322	619631	ct=342;tc=306;cc=32;tt=9	Cc_1	c=374;t=315	t=351;c=338	Cc_unintrog_1_recipient	t=1	c=1	t=136;-=1	c=134;-=3	c=133;t=13	t=115;-=29;c=2	hap1=anc_Cjejuni, hap2=anc_Ccoli	G157_RS01360	sufurtransferase FdhD	G157_RS03080	L-lactate dehydrogenase	-12	-8
271322	619637	cc=342;tt=306;ct=32;tc=9	Cc_1	c=374;t=315	c=351;t=338	Cc_unintrog_1_recipient	t=1	t=1	t=136;-=1	t=134;-=3	c=133;t=13	c=115;-=29;t=2	hap1=anc_Cjejuni, hap2=anc_Ccoli	G157_RS01360	sufurtransferase FdhD	G157_RS03080	L-lactate dehydrogenase	-12	-8
271325	616920	tt=347;cg=291;ct=22;tg=19;t-=8;c-=2	Cc_1	t=374;c=315	t=369;g=310;-=10	Cc_unintrog_1_recipient	t=1	g=1	c=74;t=62;-=1	g=129;a=4;-=4	t=146	t=146	hap1=anc_Cjejuni, hap2=anc_Ccoli	G157_RS01360	sufurtransferase FdhD	G157_RS03060	peptidyl-prolyl cis-trans isomerase	-15	-8
271325	616921	cc=290;tt=286;tc=80;ct=23;t-=8;c-=2	Cc_1	t=374;c=315	c=370;t=309;-=10	Cc_unintrog_1_recipient	t=1	t=1	c=74;t=62;-=1	c=80;t=53;-=4	t=146	t=140;c=6	hap1=anc_Ccoli, hap2=anc_Cjejuni	G157_RS01360	sufurtransferase FdhD	G157_RS03060	peptidyl-prolyl cis-trans isomerase	-11	-8
271325	616926	tc=347;ct=291;cc=22;tt=19;t-=8;c-=2	Cc_1	t=374;c=315	c=369;t=310;-=10	Cc_unintrog_1_recipient	t=1	t=1	c=74;t=62;-=1	t=133;-=4	t=146	c=144;t=2	hap1=anc_Cjejuni, hap2=anc_Ccoli	G157_RS01360	sufurtransferase FdhD	G157_RS03060	peptidyl-prolyl cis-trans isomerase	-15	-8
271325	616932	ta=347;ct=291;ca=22;tt=19;t-=8;c-=2	Cc_1	t=374;c=315	a=369;t=310;-=10	Cc_unintrog_1_recipient	t=1	t=1	c=74;t=62;-=1	t=133;-=4	t=146	a=146	hap1=anc_Cjejuni, hap2=anc_Ccoli	G157_RS01360	sufurtransferase FdhD	G157_RS03060	peptidyl-prolyl cis-trans isomerase	-15	-8
271325	616935	tc=347;ct=291;cc=22;tt=19;t-=8;c-=2	Cc_1	t=374;c=315	c=369;t=310;-=10	Cc_unintrog_1_recipient	t=1	t=1	c=74;t=62;-=1	t=133;-=4	t=146	c=136;t=10	hap1=anc_Cjejuni, hap2=anc_Ccoli	G157_RS01360	sufurtransferase FdhD	G157_RS03060	peptidyl-prolyl cis-trans isomerase	-15	-8
271325	616941	ta=347;ct=291;ca=22;tt=19;t-=8;c-=2	Cc_1	t=374;c=315	a=369;t=310;-=10	Cc_unintrog_1_recipient	t=1	t=1	c=74;t=62;-=1	t=133;-=4	t=146	a=146	hap1=anc_Cjejuni, hap2=anc_Ccoli	G157_RS01360	sufurtransferase FdhD	G157_RS03060	peptidyl-prolyl cis-trans isomerase	-15	-8
271325	616950	tt=347;cc=292;ct=21;tc=19;t-=8;c-=2	Cc_1	t=374;c=315	t=368;c=311;-=10	Cc_unintrog_1_recipient	t=1	c=1	c=74;t=62;-=1	c=133;-=4	t=146	t=146	hap1=anc_Cjejuni, hap2=anc_Ccoli	G157_RS01360	sufurtransferase FdhD	G157_RS03060	peptidyl-prolyl cis-trans isomerase	-16	-8
271325	616951	tt=347;ca=292;ct=21;ta=19;t-=8;c-=2	Cc_1	t=374;c=315	t=368;a=311;-=10	Cc_unintrog_1_recipient	t=1	a=1	c=74;t=62;-=1	a=133;-=4	t=146	t=132;c=14	hap1=anc_Cjejuni, hap2=anc_Ccoli	G157_RS01360	sufurtransferase FdhD	G157_RS03060	peptidyl-prolyl cis-trans isomerase	-16	-8
271325	616953	ta=347;cc=292;ca=21;tc=19;t-=8;c-=2	Cc_1	t=374;c=315	a=368;c=311;-=10	Cc_unintrog_1_recipient	t=1	c=1	c=74;t=62;-=1	c=133;-=4	t=146	a=146	hap1=anc_Cjejuni, hap2=anc_Ccoli	G157_RS01360	sufurtransferase FdhD	G157_RS03060	peptidyl-prolyl cis-trans isomerase	-16	-8
271325	616956	tc=347;ct=292;cc=21;tt=19;t-=8;c-=2	Cc_1	t=374;c=315	c=368;t=311;-=10	Cc_unintrog_1_recipient	t=1	t=1	c=74;t=62;-=1	t=133;-=4	t=146	c=130;t=16	hap1=anc_Cjejuni, hap2=anc_Ccoli	G157_RS01360	sufurtransferase FdhD	G157_RS03060	peptidyl-prolyl cis-trans isomerase	-16	-8
271325	616965	tt=346;cc=292;ct=21;tc=19;t-=9;c-=2	Cc_1	t=374;c=315	t=367;c=311;-=11	Cc_unintrog_1_recipient	t=1	c=1	c=74;t=62;-=1	c=128;t=5;-=4	t=146	t=146	hap1=anc_Cjejuni, hap2=anc_Ccoli	G157_RS01360	sufurtransferase FdhD	G157_RS03060	peptidyl-prolyl cis-trans isomerase	-16	-8
271325	616968	tc=343;ct=292;cc=21;tt=19;t-=12;c-=2	Cc_1	t=374;c=315	c=364;t=311;-=14	Cc_unintrog_1_recipient	t=1	t=1	c=74;t=62;-=1	t=133;-=4	t=146	c=133;t=13	hap1=anc_Cjejuni, hap2=anc_Ccoli	G157_RS01360	sufurtransferase FdhD	G157_RS03060	peptidyl-prolyl cis-trans isomerase	-16	-8
271325	616977	tt=338;cc=292;ct=22;tc=19;t-=17;c-=1	Cc_1	t=374;c=315	t=360;c=311;-=18	Cc_unintrog_1_recipient	t=1	c=1	c=74;t=62;-=1	t=83;c=50;-=4	t=146	t=146	hap1=anc_Cjejuni, hap2=other	G157_RS01360	sufurtransferase FdhD	G157_RS03060	peptidyl-prolyl cis-trans isomerase	-16	-8
271325	619125	ca=285;ta=193;tg=181;cg=27;c-=3	Cc_1	t=374;c=315	a=478;g=208;-=3	Cc_unintrog_1_recipient	t=1	a=1	c=74;t=62;-=1	g=87;a=25;t=14;-=9;c=2	t=146	g=141;a=5	hap1=other, hap2=other	G157_RS01360	sufurtransferase FdhD	G157_RS03075	membrane protein	-11	-8
271325	619278	ta=340;cg=307;tg=34;ca=6;c-=2	Cc_1	t=374;c=315	a=346;g=341;-=2	Cc_unintrog_1_recipient	t=1	g=1	c=74;t=62;-=1	g=121;a=8;-=8	t=146	a=108;g=38	hap1=anc_Cjejuni, hap2=anc_Ccoli	G157_RS01360	sufurtransferase FdhD	G157_RS03075	membrane protein	-9	-8
271325	619631	tt=342;cc=306;tc=32;ct=9	Cc_1	t=374;c=315	t=351;c=338	Cc_unintrog_1_recipient	t=1	c=1	c=74;t=62;-=1	c=134;-=3	t=146	t=115;-=29;c=2	hap1=anc_Cjejuni, hap2=anc_Ccoli	G157_RS01360	sufurtransferase FdhD	G157_RS03080	L-lactate dehydrogenase	-12	-8
271325	619637	tc=342;ct=306;tt=32;cc=9	Cc_1	t=374;c=315	c=351;t=338	Cc_unintrog_1_recipient	t=1	t=1	c=74;t=62;-=1	t=134;-=3	t=146	c=115;-=29;t=2	hap1=anc_Cjejuni, hap2=anc_Ccoli	G157_RS01360	sufurtransferase FdhD	G157_RS03080	L-lactate dehydrogenase	-12	-8
271337	616920	tt=347;ag=291;at=22;tg=19;t-=8;a-=2	Cc_1	t=374;a=315	t=369;g=310;-=10	Cc_unintrog_1_recipient	a=1	g=1	a=136;-=1	g=129;-=4;a=4	t=146	t=146	hap1=anc_Cjejuni, hap2=anc_Ccoli	G157_RS01360	sufurtransferase FdhD	G157_RS03060	peptidyl-prolyl cis-trans isomerase	-15	-8
271337	616921	ac=290;tt=286;tc=80;at=23;t-=8;a-=2	Cc_1	t=374;a=315	c=370;t=309;-=10	Cc_unintrog_1_recipient	a=1	t=1	a=136;-=1	c=80;t=53;-=4	t=146	t=140;c=6	hap1=anc_Ccoli, hap2=anc_Cjejuni	G157_RS01360	sufurtransferase FdhD	G157_RS03060	peptidyl-prolyl cis-trans isomerase	-11	-8
271337	616926	tc=347;at=291;ac=22;tt=19;t-=8;a-=2	Cc_1	t=374;a=315	c=369;t=310;-=10	Cc_unintrog_1_recipient	a=1	t=1	a=136;-=1	t=133;-=4	t=146	c=144;t=2	hap1=anc_Cjejuni, hap2=anc_Ccoli	G157_RS01360	sufurtransferase FdhD	G157_RS03060	peptidyl-prolyl cis-trans isomerase	-15	-8
271337	616932	ta=347;at=291;aa=22;tt=19;t-=8;a-=2	Cc_1	t=374;a=315	a=369;t=310;-=10	Cc_unintrog_1_recipient	a=1	t=1	a=136;-=1	t=133;-=4	t=146	a=146	hap1=anc_Cjejuni, hap2=anc_Ccoli	G157_RS01360	sufurtransferase FdhD	G157_RS03060	peptidyl-prolyl cis-trans isomerase	-15	-8
271337	616935	tc=347;at=291;ac=22;tt=19;t-=8;a-=2	Cc_1	t=374;a=315	c=369;t=310;-=10	Cc_unintrog_1_recipient	a=1	t=1	a=136;-=1	t=133;-=4	t=146	c=136;t=10	hap1=anc_Cjejuni, hap2=anc_Ccoli	G157_RS01360	sufurtransferase FdhD	G157_RS03060	peptidyl-prolyl cis-trans isomerase	-15	-8
271337	616941	ta=347;at=291;aa=22;tt=19;t-=8;a-=2	Cc_1	t=374;a=315	a=369;t=310;-=10	Cc_unintrog_1_recipient	a=1	t=1	a=136;-=1	t=133;-=4	t=146	a=146	hap1=anc_Cjejuni, hap2=anc_Ccoli	G157_RS01360	sufurtransferase FdhD	G157_RS03060	peptidyl-prolyl cis-trans isomerase	-15	-8
271337	616950	tt=347;ac=292;at=21;tc=19;t-=8;a-=2	Cc_1	t=374;a=315	t=368;c=311;-=10	Cc_unintrog_1_recipient	a=1	c=1	a=136;-=1	c=133;-=4	t=146	t=146	hap1=anc_Cjejuni, hap2=anc_Ccoli	G157_RS01360	sufurtransferase FdhD	G157_RS03060	peptidyl-prolyl cis-trans isomerase	-16	-8
271337	616951	tt=347;aa=292;at=21;ta=19;t-=8;a-=2	Cc_1	t=374;a=315	t=368;a=311;-=10	Cc_unintrog_1_recipient	a=1	a=1	a=136;-=1	a=133;-=4	t=146	t=132;c=14	hap1=anc_Cjejuni, hap2=anc_Ccoli	G157_RS01360	sufurtransferase FdhD	G157_RS03060	peptidyl-prolyl cis-trans isomerase	-16	-8
271337	616953	ta=347;ac=292;aa=21;tc=19;t-=8;a-=2	Cc_1	t=374;a=315	a=368;c=311;-=10	Cc_unintrog_1_recipient	a=1	c=1	a=136;-=1	c=133;-=4	t=146	a=146	hap1=anc_Cjejuni, hap2=anc_Ccoli	G157_RS01360	sufurtransferase FdhD	G157_RS03060	peptidyl-prolyl cis-trans isomerase	-16	-8
271337	616956	tc=347;at=292;ac=21;tt=19;t-=8;a-=2	Cc_1	t=374;a=315	c=368;t=311;-=10	Cc_unintrog_1_recipient	a=1	t=1	a=136;-=1	t=133;-=4	t=146	c=130;t=16	hap1=anc_Cjejuni, hap2=anc_Ccoli	G157_RS01360	sufurtransferase FdhD	G157_RS03060	peptidyl-prolyl cis-trans isomerase	-16	-8
271337	616965	tt=346;ac=292;at=21;tc=19;t-=9;a-=2	Cc_1	t=374;a=315	t=367;c=311;-=11	Cc_unintrog_1_recipient	a=1	c=1	a=136;-=1	c=128;t=5;-=4	t=146	t=146	hap1=anc_Cjejuni, hap2=anc_Ccoli	G157_RS01360	sufurtransferase FdhD	G157_RS03060	peptidyl-prolyl cis-trans isomerase	-16	-8
271337	616968	tc=343;at=292;ac=21;tt=19;t-=12;a-=2	Cc_1	t=374;a=315	c=364;t=311;-=14	Cc_unintrog_1_recipient	a=1	t=1	a=136;-=1	t=133;-=4	t=146	c=133;t=13	hap1=anc_Cjejuni, hap2=anc_Ccoli	G157_RS01360	sufurtransferase FdhD	G157_RS03060	peptidyl-prolyl cis-trans isomerase	-16	-8
271337	616977	tt=338;ac=292;at=22;tc=19;t-=17;a-=1	Cc_1	t=374;a=315	t=360;c=311;-=18	Cc_unintrog_1_recipient	a=1	c=1	a=136;-=1	t=83;c=50;-=4	t=146	t=146	hap1=anc_Cjejuni, hap2=other	G157_RS01360	sufurtransferase FdhD	G157_RS03060	peptidyl-prolyl cis-trans isomerase	-16	-8
271337	619125	aa=285;ta=193;tg=181;ag=27;a-=3	Cc_1	t=374;a=315	a=478;g=208;-=3	Cc_unintrog_1_recipient	a=1	a=1	a=136;-=1	g=87;a=25;t=14;-=9;c=2	t=146	g=141;a=5	hap1=other, hap2=other	G157_RS01360	sufurtransferase FdhD	G157_RS03075	membrane protein	-11	-8
271337	619278	ta=340;ag=307;tg=34;aa=6;a-=2	Cc_1	t=374;a=315	a=346;g=341;-=2	Cc_unintrog_1_recipient	a=1	g=1	a=136;-=1	g=121;a=8;-=8	t=146	a=108;g=38	hap1=anc_Cjejuni, hap2=anc_Ccoli	G157_RS01360	sufurtransferase FdhD	G157_RS03075	membrane protein	-9	-8
271337	619631	tt=342;ac=306;tc=32;at=9	Cc_1	t=374;a=315	t=351;c=338	Cc_unintrog_1_recipient	a=1	c=1	a=136;-=1	c=134;-=3	t=146	t=115;-=29;c=2	hap1=anc_Cjejuni, hap2=anc_Ccoli	G157_RS01360	sufurtransferase FdhD	G157_RS03080	L-lactate dehydrogenase	-12	-8
271337	619637	tc=342;at=306;tt=32;ac=9	Cc_1	t=374;a=315	c=351;t=338	Cc_unintrog_1_recipient	a=1	t=1	a=136;-=1	t=134;-=3	t=146	c=115;-=29;t=2	hap1=anc_Cjejuni, hap2=anc_Ccoli	G157_RS01360	sufurtransferase FdhD	G157_RS03080	L-lactate dehydrogenase	-12	-8
271343	616920	gt=347;ag=291;at=22;gg=19;g-=8;a-=2	Cc_1	g=374;a=315	t=369;g=310;-=10	Cc_unintrog_1_recipient	a=1	g=1	a=136;-=1	g=129;-=4;a=4	g=146	t=146	hap1=anc_Cjejuni, hap2=anc_Ccoli	G157_RS01360	sufurtransferase FdhD	G157_RS03060	peptidyl-prolyl cis-trans isomerase	-15	-8
271343	616921	ac=290;gt=286;gc=80;at=23;g-=8;a-=2	Cc_1	g=374;a=315	c=370;t=309;-=10	Cc_unintrog_1_recipient	a=1	t=1	a=136;-=1	c=80;t=53;-=4	g=146	t=140;c=6	hap1=anc_Ccoli, hap2=anc_Cjejuni	G157_RS01360	sufurtransferase FdhD	G157_RS03060	peptidyl-prolyl cis-trans isomerase	-11	-8
271343	616926	gc=347;at=291;ac=22;gt=19;g-=8;a-=2	Cc_1	g=374;a=315	c=369;t=310;-=10	Cc_unintrog_1_recipient	a=1	t=1	a=136;-=1	t=133;-=4	g=146	c=144;t=2	hap1=anc_Cjejuni, hap2=anc_Ccoli	G157_RS01360	sufurtransferase FdhD	G157_RS03060	peptidyl-prolyl cis-trans isomerase	-15	-8
271343	616932	ga=347;at=291;aa=22;gt=19;g-=8;a-=2	Cc_1	g=374;a=315	a=369;t=310;-=10	Cc_unintrog_1_recipient	a=1	t=1	a=136;-=1	t=133;-=4	g=146	a=146	hap1=anc_Cjejuni, hap2=anc_Ccoli	G157_RS01360	sufurtransferase FdhD	G157_RS03060	peptidyl-prolyl cis-trans isomerase	-15	-8
271343	616935	gc=347;at=291;ac=22;gt=19;g-=8;a-=2	Cc_1	g=374;a=315	c=369;t=310;-=10	Cc_unintrog_1_recipient	a=1	t=1	a=136;-=1	t=133;-=4	g=146	c=136;t=10	hap1=anc_Cjejuni, hap2=anc_Ccoli	G157_RS01360	sufurtransferase FdhD	G157_RS03060	peptidyl-prolyl cis-trans isomerase	-15	-8
271343	616941	ga=347;at=291;aa=22;gt=19;g-=8;a-=2	Cc_1	g=374;a=315	a=369;t=310;-=10	Cc_unintrog_1_recipient	a=1	t=1	a=136;-=1	t=133;-=4	g=146	a=146	hap1=anc_Cjejuni, hap2=anc_Ccoli	G157_RS01360	sufurtransferase FdhD	G157_RS03060	peptidyl-prolyl cis-trans isomerase	-15	-8
271343	616950	gt=347;ac=292;at=21;gc=19;g-=8;a-=2	Cc_1	g=374;a=315	t=368;c=311;-=10	Cc_unintrog_1_recipient	a=1	c=1	a=136;-=1	c=133;-=4	g=146	t=146	hap1=anc_Cjejuni, hap2=anc_Ccoli	G157_RS01360	sufurtransferase FdhD	G157_RS03060	peptidyl-prolyl cis-trans isomerase	-16	-8
271343	616951	gt=347;aa=292;at=21;ga=19;g-=8;a-=2	Cc_1	g=374;a=315	t=368;a=311;-=10	Cc_unintrog_1_recipient	a=1	a=1	a=136;-=1	a=133;-=4	g=146	t=132;c=14	hap1=anc_Cjejuni, hap2=anc_Ccoli	G157_RS01360	sufurtransferase FdhD	G157_RS03060	peptidyl-prolyl cis-trans isomerase	-16	-8
271343	616953	ga=347;ac=292;aa=21;gc=19;g-=8;a-=2	Cc_1	g=374;a=315	a=368;c=311;-=10	Cc_unintrog_1_recipient	a=1	c=1	a=136;-=1	c=133;-=4	g=146	a=146	hap1=anc_Cjejuni, hap2=anc_Ccoli	G157_RS01360	sufurtransferase FdhD	G157_RS03060	peptidyl-prolyl cis-trans isomerase	-16	-8
271343	616956	gc=347;at=292;ac=21;gt=19;g-=8;a-=2	Cc_1	g=374;a=315	c=368;t=311;-=10	Cc_unintrog_1_recipient	a=1	t=1	a=136;-=1	t=133;-=4	g=146	c=130;t=16	hap1=anc_Cjejuni, hap2=anc_Ccoli	G157_RS01360	sufurtransferase FdhD	G157_RS03060	peptidyl-prolyl cis-trans isomerase	-16	-8
271343	616965	gt=346;ac=292;at=21;gc=19;g-=9;a-=2	Cc_1	g=374;a=315	t=367;c=311;-=11	Cc_unintrog_1_recipient	a=1	c=1	a=136;-=1	c=128;t=5;-=4	g=146	t=146	hap1=anc_Cjejuni, hap2=anc_Ccoli	G157_RS01360	sufurtransferase FdhD	G157_RS03060	peptidyl-prolyl cis-trans isomerase	-16	-8
271343	616968	gc=343;at=292;ac=21;gt=19;g-=12;a-=2	Cc_1	g=374;a=315	c=364;t=311;-=14	Cc_unintrog_1_recipient	a=1	t=1	a=136;-=1	t=133;-=4	g=146	c=133;t=13	hap1=anc_Cjejuni, hap2=anc_Ccoli	G157_RS01360	sufurtransferase FdhD	G157_RS03060	peptidyl-prolyl cis-trans isomerase	-16	-8
271343	616977	gt=338;ac=292;at=22;gc=19;g-=17;a-=1	Cc_1	g=374;a=315	t=360;c=311;-=18	Cc_unintrog_1_recipient	a=1	c=1	a=136;-=1	t=83;c=50;-=4	g=146	t=146	hap1=anc_Cjejuni, hap2=other	G157_RS01360	sufurtransferase FdhD	G157_RS03060	peptidyl-prolyl cis-trans isomerase	-16	-8
271343	619125	aa=285;ga=193;gg=181;ag=27;a-=3	Cc_1	g=374;a=315	a=478;g=208;-=3	Cc_unintrog_1_recipient	a=1	a=1	a=136;-=1	g=87;a=25;t=14;-=9;c=2	g=146	g=141;a=5	hap1=other, hap2=other	G157_RS01360	sufurtransferase FdhD	G157_RS03075	membrane protein	-11	-8
271343	619278	ga=340;ag=307;gg=34;aa=6;a-=2	Cc_1	g=374;a=315	a=346;g=341;-=2	Cc_unintrog_1_recipient	a=1	g=1	a=136;-=1	g=121;-=8;a=8	g=146	a=108;g=38	hap1=anc_Cjejuni, hap2=anc_Ccoli	G157_RS01360	sufurtransferase FdhD	G157_RS03075	membrane protein	-9	-8
271343	619631	gt=342;ac=306;gc=32;at=9	Cc_1	g=374;a=315	t=351;c=338	Cc_unintrog_1_recipient	a=1	c=1	a=136;-=1	c=134;-=3	g=146	t=115;-=29;c=2	hap1=anc_Cjejuni, hap2=anc_Ccoli	G157_RS01360	sufurtransferase FdhD	G157_RS03080	L-lactate dehydrogenase	-12	-8
271343	619637	gc=342;at=306;gt=32;ac=9	Cc_1	g=374;a=315	c=351;t=338	Cc_unintrog_1_recipient	a=1	t=1	a=136;-=1	t=134;-=3	g=146	c=115;-=29;t=2	hap1=anc_Cjejuni, hap2=anc_Ccoli	G157_RS01360	sufurtransferase FdhD	G157_RS03080	L-lactate dehydrogenase	-12	-8
271354	616920	gt=347;cg=291;ct=22;gg=19;g-=8;c-=2	Cc_1	g=374;c=315	t=369;g=310;-=10	Cc_unintrog_1_recipient	t=1	g=1	c=135;-=1;t=1	g=129;-=4;a=4	g=146	t=146	hap1=anc_Cjejuni, hap2=anc_Ccoli	G157_RS01360	sufurtransferase FdhD	G157_RS03060	peptidyl-prolyl cis-trans isomerase	-15	-8
271354	616921	cc=290;gt=286;gc=80;ct=23;g-=8;c-=2	Cc_1	g=374;c=315	c=370;t=309;-=10	Cc_unintrog_1_recipient	t=1	t=1	c=135;t=1;-=1	c=80;t=53;-=4	g=146	t=140;c=6	hap1=anc_Ccoli, hap2=anc_Cjejuni	G157_RS01360	sufurtransferase FdhD	G157_RS03060	peptidyl-prolyl cis-trans isomerase	-11	-8
271354	616926	gc=347;ct=291;cc=22;gt=19;g-=8;c-=2	Cc_1	g=374;c=315	c=369;t=310;-=10	Cc_unintrog_1_recipient	t=1	t=1	c=135;t=1;-=1	t=133;-=4	g=146	c=144;t=2	hap1=anc_Cjejuni, hap2=anc_Ccoli	G157_RS01360	sufurtransferase FdhD	G157_RS03060	peptidyl-prolyl cis-trans isomerase	-15	-8
271354	616932	ga=347;ct=291;ca=22;gt=19;g-=8;c-=2	Cc_1	g=374;c=315	a=369;t=310;-=10	Cc_unintrog_1_recipient	t=1	t=1	c=135;t=1;-=1	t=133;-=4	g=146	a=146	hap1=anc_Cjejuni, hap2=anc_Ccoli	G157_RS01360	sufurtransferase FdhD	G157_RS03060	peptidyl-prolyl cis-trans isomerase	-15	-8
271354	616935	gc=347;ct=291;cc=22;gt=19;g-=8;c-=2	Cc_1	g=374;c=315	c=369;t=310;-=10	Cc_unintrog_1_recipient	t=1	t=1	c=135;t=1;-=1	t=133;-=4	g=146	c=136;t=10	hap1=anc_Cjejuni, hap2=anc_Ccoli	G157_RS01360	sufurtransferase FdhD	G157_RS03060	peptidyl-prolyl cis-trans isomerase	-15	-8
271354	616941	ga=347;ct=291;ca=22;gt=19;g-=8;c-=2	Cc_1	g=374;c=315	a=369;t=310;-=10	Cc_unintrog_1_recipient	t=1	t=1	c=135;-=1;t=1	t=133;-=4	g=146	a=146	hap1=anc_Cjejuni, hap2=anc_Ccoli	G157_RS01360	sufurtransferase FdhD	G157_RS03060	peptidyl-prolyl cis-trans isomerase	-15	-8
271354	616950	gt=347;cc=292;ct=21;gc=19;g-=8;c-=2	Cc_1	g=374;c=315	t=368;c=311;-=10	Cc_unintrog_1_recipient	t=1	c=1	c=135;t=1;-=1	c=133;-=4	g=146	t=146	hap1=anc_Cjejuni, hap2=anc_Ccoli	G157_RS01360	sufurtransferase FdhD	G157_RS03060	peptidyl-prolyl cis-trans isomerase	-16	-8
271354	616951	gt=347;ca=292;ct=21;ga=19;g-=8;c-=2	Cc_1	g=374;c=315	t=368;a=311;-=10	Cc_unintrog_1_recipient	t=1	a=1	c=135;-=1;t=1	a=133;-=4	g=146	t=132;c=14	hap1=anc_Cjejuni, hap2=anc_Ccoli	G157_RS01360	sufurtransferase FdhD	G157_RS03060	peptidyl-prolyl cis-trans isomerase	-16	-8
271354	616953	ga=347;cc=292;ca=21;gc=19;g-=8;c-=2	Cc_1	g=374;c=315	a=368;c=311;-=10	Cc_unintrog_1_recipient	t=1	c=1	c=135;t=1;-=1	c=133;-=4	g=146	a=146	hap1=anc_Cjejuni, hap2=anc_Ccoli	G157_RS01360	sufurtransferase FdhD	G157_RS03060	peptidyl-prolyl cis-trans isomerase	-16	-8
271354	616956	gc=347;ct=292;cc=21;gt=19;g-=8;c-=2	Cc_1	g=374;c=315	c=368;t=311;-=10	Cc_unintrog_1_recipient	t=1	t=1	c=135;t=1;-=1	t=133;-=4	g=146	c=130;t=16	hap1=anc_Cjejuni, hap2=anc_Ccoli	G157_RS01360	sufurtransferase FdhD	G157_RS03060	peptidyl-prolyl cis-trans isomerase	-16	-8
271354	616965	gt=346;cc=292;ct=21;gc=19;g-=9;c-=2	Cc_1	g=374;c=315	t=367;c=311;-=11	Cc_unintrog_1_recipient	t=1	c=1	c=135;t=1;-=1	c=128;t=5;-=4	g=146	t=146	hap1=anc_Cjejuni, hap2=anc_Ccoli	G157_RS01360	sufurtransferase FdhD	G157_RS03060	peptidyl-prolyl cis-trans isomerase	-16	-8
271354	616968	gc=343;ct=292;cc=21;gt=19;g-=12;c-=2	Cc_1	g=374;c=315	c=364;t=311;-=14	Cc_unintrog_1_recipient	t=1	t=1	c=135;t=1;-=1	t=133;-=4	g=146	c=133;t=13	hap1=anc_Cjejuni, hap2=anc_Ccoli	G157_RS01360	sufurtransferase FdhD	G157_RS03060	peptidyl-prolyl cis-trans isomerase	-16	-8
271354	616977	gt=338;cc=292;ct=22;gc=19;g-=17;c-=1	Cc_1	g=374;c=315	t=360;c=311;-=18	Cc_unintrog_1_recipient	t=1	c=1	c=135;-=1;t=1	t=83;c=50;-=4	g=146	t=146	hap1=anc_Cjejuni, hap2=other	G157_RS01360	sufurtransferase FdhD	G157_RS03060	peptidyl-prolyl cis-trans isomerase	-16	-8
271354	619125	ca=285;ga=193;gg=181;cg=27;c-=3	Cc_1	g=374;c=315	a=478;g=208;-=3	Cc_unintrog_1_recipient	t=1	a=1	c=135;t=1;-=1	g=87;a=25;t=14;-=9;c=2	g=146	g=141;a=5	hap1=other, hap2=other	G157_RS01360	sufurtransferase FdhD	G157_RS03075	membrane protein	-11	-8
271354	619278	ga=340;cg=307;gg=34;ca=6;c-=2	Cc_1	g=374;c=315	a=346;g=341;-=2	Cc_unintrog_1_recipient	t=1	g=1	c=135;-=1;t=1	g=121;-=8;a=8	g=146	a=108;g=38	hap1=anc_Cjejuni, hap2=anc_Ccoli	G157_RS01360	sufurtransferase FdhD	G157_RS03075	membrane protein	-9	-8
271354	619631	gt=342;cc=306;gc=32;ct=9	Cc_1	g=374;c=315	t=351;c=338	Cc_unintrog_1_recipient	t=1	c=1	c=135;-=1;t=1	c=134;-=3	g=146	t=115;-=29;c=2	hap1=anc_Cjejuni, hap2=anc_Ccoli	G157_RS01360	sufurtransferase FdhD	G157_RS03080	L-lactate dehydrogenase	-12	-8
271354	619637	gc=342;ct=306;gt=32;cc=9	Cc_1	g=374;c=315	c=351;t=338	Cc_unintrog_1_recipient	t=1	t=1	c=135;-=1;t=1	t=134;-=3	g=146	c=115;-=29;t=2	hap1=anc_Cjejuni, hap2=anc_Ccoli	G157_RS01360	sufurtransferase FdhD	G157_RS03080	L-lactate dehydrogenase	-12	-8
271355	616920	tt=347;ag=291;at=22;tg=19;t-=8;a-=2	Cc_1	t=374;a=315	t=369;g=310;-=10	Cc_unintrog_1_recipient	a=1	g=1	a=136;-=1	g=129;a=4;-=4	t=146	t=146	hap1=anc_Cjejuni, hap2=anc_Ccoli	G157_RS01360	sufurtransferase FdhD	G157_RS03060	peptidyl-prolyl cis-trans isomerase	-15	-8
271355	616921	ac=290;tt=286;tc=80;at=23;t-=8;a-=2	Cc_1	t=374;a=315	c=370;t=309;-=10	Cc_unintrog_1_recipient	a=1	t=1	a=136;-=1	c=80;t=53;-=4	t=146	t=140;c=6	hap1=anc_Ccoli, hap2=anc_Cjejuni	G157_RS01360	sufurtransferase FdhD	G157_RS03060	peptidyl-prolyl cis-trans isomerase	-11	-8
271355	616926	tc=347;at=291;ac=22;tt=19;t-=8;a-=2	Cc_1	t=374;a=315	c=369;t=310;-=10	Cc_unintrog_1_recipient	a=1	t=1	a=136;-=1	t=133;-=4	t=146	c=144;t=2	hap1=anc_Cjejuni, hap2=anc_Ccoli	G157_RS01360	sufurtransferase FdhD	G157_RS03060	peptidyl-prolyl cis-trans isomerase	-15	-8
271355	616932	ta=347;at=291;aa=22;tt=19;t-=8;a-=2	Cc_1	t=374;a=315	a=369;t=310;-=10	Cc_unintrog_1_recipient	a=1	t=1	a=136;-=1	t=133;-=4	t=146	a=146	hap1=anc_Cjejuni, hap2=anc_Ccoli	G157_RS01360	sufurtransferase FdhD	G157_RS03060	peptidyl-prolyl cis-trans isomerase	-15	-8
271355	616935	tc=347;at=291;ac=22;tt=19;t-=8;a-=2	Cc_1	t=374;a=315	c=369;t=310;-=10	Cc_unintrog_1_recipient	a=1	t=1	a=136;-=1	t=133;-=4	t=146	c=136;t=10	hap1=anc_Cjejuni, hap2=anc_Ccoli	G157_RS01360	sufurtransferase FdhD	G157_RS03060	peptidyl-prolyl cis-trans isomerase	-15	-8
271355	616941	ta=347;at=291;aa=22;tt=19;t-=8;a-=2	Cc_1	t=374;a=315	a=369;t=310;-=10	Cc_unintrog_1_recipient	a=1	t=1	a=136;-=1	t=133;-=4	t=146	a=146	hap1=anc_Cjejuni, hap2=anc_Ccoli	G157_RS01360	sufurtransferase FdhD	G157_RS03060	peptidyl-prolyl cis-trans isomerase	-15	-8
271355	616950	tt=347;ac=292;at=21;tc=19;t-=8;a-=2	Cc_1	t=374;a=315	t=368;c=311;-=10	Cc_unintrog_1_recipient	a=1	c=1	a=136;-=1	c=133;-=4	t=146	t=146	hap1=anc_Cjejuni, hap2=anc_Ccoli	G157_RS01360	sufurtransferase FdhD	G157_RS03060	peptidyl-prolyl cis-trans isomerase	-16	-8
271355	616951	tt=347;aa=292;at=21;ta=19;t-=8;a-=2	Cc_1	t=374;a=315	t=368;a=311;-=10	Cc_unintrog_1_recipient	a=1	a=1	a=136;-=1	a=133;-=4	t=146	t=132;c=14	hap1=anc_Cjejuni, hap2=anc_Ccoli	G157_RS01360	sufurtransferase FdhD	G157_RS03060	peptidyl-prolyl cis-trans isomerase	-16	-8
271355	616953	ta=347;ac=292;aa=21;tc=19;t-=8;a-=2	Cc_1	t=374;a=315	a=368;c=311;-=10	Cc_unintrog_1_recipient	a=1	c=1	a=136;-=1	c=133;-=4	t=146	a=146	hap1=anc_Cjejuni, hap2=anc_Ccoli	G157_RS01360	sufurtransferase FdhD	G157_RS03060	peptidyl-prolyl cis-trans isomerase	-16	-8
271355	616956	tc=347;at=292;ac=21;tt=19;t-=8;a-=2	Cc_1	t=374;a=315	c=368;t=311;-=10	Cc_unintrog_1_recipient	a=1	t=1	a=136;-=1	t=133;-=4	t=146	c=130;t=16	hap1=anc_Cjejuni, hap2=anc_Ccoli	G157_RS01360	sufurtransferase FdhD	G157_RS03060	peptidyl-prolyl cis-trans isomerase	-16	-8
271355	616965	tt=346;ac=292;at=21;tc=19;t-=9;a-=2	Cc_1	t=374;a=315	t=367;c=311;-=11	Cc_unintrog_1_recipient	a=1	c=1	a=136;-=1	c=128;t=5;-=4	t=146	t=146	hap1=anc_Cjejuni, hap2=anc_Ccoli	G157_RS01360	sufurtransferase FdhD	G157_RS03060	peptidyl-prolyl cis-trans isomerase	-16	-8
271355	616968	tc=343;at=292;ac=21;tt=19;t-=12;a-=2	Cc_1	t=374;a=315	c=364;t=311;-=14	Cc_unintrog_1_recipient	a=1	t=1	a=136;-=1	t=133;-=4	t=146	c=133;t=13	hap1=anc_Cjejuni, hap2=anc_Ccoli	G157_RS01360	sufurtransferase FdhD	G157_RS03060	peptidyl-prolyl cis-trans isomerase	-16	-8
271355	616977	tt=338;ac=292;at=22;tc=19;t-=17;a-=1	Cc_1	t=374;a=315	t=360;c=311;-=18	Cc_unintrog_1_recipient	a=1	c=1	a=136;-=1	t=83;c=50;-=4	t=146	t=146	hap1=anc_Cjejuni, hap2=other	G157_RS01360	sufurtransferase FdhD	G157_RS03060	peptidyl-prolyl cis-trans isomerase	-16	-8
271355	619125	aa=285;ta=193;tg=181;ag=27;a-=3	Cc_1	t=374;a=315	a=478;g=208;-=3	Cc_unintrog_1_recipient	a=1	a=1	a=136;-=1	g=87;a=25;t=14;-=9;c=2	t=146	g=141;a=5	hap1=other, hap2=other	G157_RS01360	sufurtransferase FdhD	G157_RS03075	membrane protein	-11	-8
271355	619278	ta=340;ag=307;tg=34;aa=6;a-=2	Cc_1	t=374;a=315	a=346;g=341;-=2	Cc_unintrog_1_recipient	a=1	g=1	a=136;-=1	g=121;-=8;a=8	t=146	a=108;g=38	hap1=anc_Cjejuni, hap2=anc_Ccoli	G157_RS01360	sufurtransferase FdhD	G157_RS03075	membrane protein	-9	-8
271355	619631	tt=342;ac=306;tc=32;at=9	Cc_1	t=374;a=315	t=351;c=338	Cc_unintrog_1_recipient	a=1	c=1	a=136;-=1	c=134;-=3	t=146	t=115;-=29;c=2	hap1=anc_Cjejuni, hap2=anc_Ccoli	G157_RS01360	sufurtransferase FdhD	G157_RS03080	L-lactate dehydrogenase	-12	-8
271355	619637	tc=342;at=306;tt=32;ac=9	Cc_1	t=374;a=315	c=351;t=338	Cc_unintrog_1_recipient	a=1	t=1	a=136;-=1	t=134;-=3	t=146	c=115;-=29;t=2	hap1=anc_Cjejuni, hap2=anc_Ccoli	G157_RS01360	sufurtransferase FdhD	G157_RS03080	L-lactate dehydrogenase	-12	-8
271356	616920	tt=347;ag=291;at=22;tg=19;t-=8;a-=2	Cc_1	t=374;a=315	t=369;g=310;-=10	Cc_unintrog_1_recipient	a=1	g=1	a=136;-=1	g=129;a=4;-=4	t=146	t=146	hap1=anc_Cjejuni, hap2=anc_Ccoli	G157_RS01360	sufurtransferase FdhD	G157_RS03060	peptidyl-prolyl cis-trans isomerase	-15	-8
271356	616921	ac=290;tt=286;tc=80;at=23;t-=8;a-=2	Cc_1	t=374;a=315	c=370;t=309;-=10	Cc_unintrog_1_recipient	a=1	t=1	a=136;-=1	c=80;t=53;-=4	t=146	t=140;c=6	hap1=anc_Ccoli, hap2=anc_Cjejuni	G157_RS01360	sufurtransferase FdhD	G157_RS03060	peptidyl-prolyl cis-trans isomerase	-11	-8
271356	616926	tc=347;at=291;ac=22;tt=19;t-=8;a-=2	Cc_1	t=374;a=315	c=369;t=310;-=10	Cc_unintrog_1_recipient	a=1	t=1	a=136;-=1	t=133;-=4	t=146	c=144;t=2	hap1=anc_Cjejuni, hap2=anc_Ccoli	G157_RS01360	sufurtransferase FdhD	G157_RS03060	peptidyl-prolyl cis-trans isomerase	-15	-8
271356	616932	ta=347;at=291;aa=22;tt=19;t-=8;a-=2	Cc_1	t=374;a=315	a=369;t=310;-=10	Cc_unintrog_1_recipient	a=1	t=1	a=136;-=1	t=133;-=4	t=146	a=146	hap1=anc_Cjejuni, hap2=anc_Ccoli	G157_RS01360	sufurtransferase FdhD	G157_RS03060	peptidyl-prolyl cis-trans isomerase	-15	-8
271356	616935	tc=347;at=291;ac=22;tt=19;t-=8;a-=2	Cc_1	t=374;a=315	c=369;t=310;-=10	Cc_unintrog_1_recipient	a=1	t=1	a=136;-=1	t=133;-=4	t=146	c=136;t=10	hap1=anc_Cjejuni, hap2=anc_Ccoli	G157_RS01360	sufurtransferase FdhD	G157_RS03060	peptidyl-prolyl cis-trans isomerase	-15	-8
271356	616941	ta=347;at=291;aa=22;tt=19;t-=8;a-=2	Cc_1	t=374;a=315	a=369;t=310;-=10	Cc_unintrog_1_recipient	a=1	t=1	a=136;-=1	t=133;-=4	t=146	a=146	hap1=anc_Cjejuni, hap2=anc_Ccoli	G157_RS01360	sufurtransferase FdhD	G157_RS03060	peptidyl-prolyl cis-trans isomerase	-15	-8
271356	616950	tt=347;ac=292;at=21;tc=19;t-=8;a-=2	Cc_1	t=374;a=315	t=368;c=311;-=10	Cc_unintrog_1_recipient	a=1	c=1	a=136;-=1	c=133;-=4	t=146	t=146	hap1=anc_Cjejuni, hap2=anc_Ccoli	G157_RS01360	sufurtransferase FdhD	G157_RS03060	peptidyl-prolyl cis-trans isomerase	-16	-8
271356	616951	tt=347;aa=292;at=21;ta=19;t-=8;a-=2	Cc_1	t=374;a=315	t=368;a=311;-=10	Cc_unintrog_1_recipient	a=1	a=1	a=136;-=1	a=133;-=4	t=146	t=132;c=14	hap1=anc_Cjejuni, hap2=anc_Ccoli	G157_RS01360	sufurtransferase FdhD	G157_RS03060	peptidyl-prolyl cis-trans isomerase	-16	-8
271356	616953	ta=347;ac=292;aa=21;tc=19;t-=8;a-=2	Cc_1	t=374;a=315	a=368;c=311;-=10	Cc_unintrog_1_recipient	a=1	c=1	a=136;-=1	c=133;-=4	t=146	a=146	hap1=anc_Cjejuni, hap2=anc_Ccoli	G157_RS01360	sufurtransferase FdhD	G157_RS03060	peptidyl-prolyl cis-trans isomerase	-16	-8
271356	616956	tc=347;at=292;ac=21;tt=19;t-=8;a-=2	Cc_1	t=374;a=315	c=368;t=311;-=10	Cc_unintrog_1_recipient	a=1	t=1	a=136;-=1	t=133;-=4	t=146	c=130;t=16	hap1=anc_Cjejuni, hap2=anc_Ccoli	G157_RS01360	sufurtransferase FdhD	G157_RS03060	peptidyl-prolyl cis-trans isomerase	-16	-8
271356	616965	tt=346;ac=292;at=21;tc=19;t-=9;a-=2	Cc_1	t=374;a=315	t=367;c=311;-=11	Cc_unintrog_1_recipient	a=1	c=1	a=136;-=1	c=128;t=5;-=4	t=146	t=146	hap1=anc_Cjejuni, hap2=anc_Ccoli	G157_RS01360	sufurtransferase FdhD	G157_RS03060	peptidyl-prolyl cis-trans isomerase	-16	-8
271356	616968	tc=343;at=292;ac=21;tt=19;t-=12;a-=2	Cc_1	t=374;a=315	c=364;t=311;-=14	Cc_unintrog_1_recipient	a=1	t=1	a=136;-=1	t=133;-=4	t=146	c=133;t=13	hap1=anc_Cjejuni, hap2=anc_Ccoli	G157_RS01360	sufurtransferase FdhD	G157_RS03060	peptidyl-prolyl cis-trans isomerase	-16	-8
271356	616977	tt=338;ac=292;at=22;tc=19;t-=17;a-=1	Cc_1	t=374;a=315	t=360;c=311;-=18	Cc_unintrog_1_recipient	a=1	c=1	a=136;-=1	t=83;c=50;-=4	t=146	t=146	hap1=anc_Cjejuni, hap2=other	G157_RS01360	sufurtransferase FdhD	G157_RS03060	peptidyl-prolyl cis-trans isomerase	-16	-8
271356	619125	aa=285;ta=193;tg=181;ag=27;a-=3	Cc_1	t=374;a=315	a=478;g=208;-=3	Cc_unintrog_1_recipient	a=1	a=1	a=136;-=1	g=87;a=25;t=14;-=9;c=2	t=146	g=141;a=5	hap1=other, hap2=other	G157_RS01360	sufurtransferase FdhD	G157_RS03075	membrane protein	-11	-8
271356	619278	ta=340;ag=307;tg=34;aa=6;a-=2	Cc_1	t=374;a=315	a=346;g=341;-=2	Cc_unintrog_1_recipient	a=1	g=1	a=136;-=1	g=121;-=8;a=8	t=146	a=108;g=38	hap1=anc_Cjejuni, hap2=anc_Ccoli	G157_RS01360	sufurtransferase FdhD	G157_RS03075	membrane protein	-9	-8
271356	619631	tt=342;ac=306;tc=32;at=9	Cc_1	t=374;a=315	t=351;c=338	Cc_unintrog_1_recipient	a=1	c=1	a=136;-=1	c=134;-=3	t=146	t=115;-=29;c=2	hap1=anc_Cjejuni, hap2=anc_Ccoli	G157_RS01360	sufurtransferase FdhD	G157_RS03080	L-lactate dehydrogenase	-12	-8
271356	619637	tc=342;at=306;tt=32;ac=9	Cc_1	t=374;a=315	c=351;t=338	Cc_unintrog_1_recipient	a=1	t=1	a=136;-=1	t=134;-=3	t=146	c=115;-=29;t=2	hap1=anc_Cjejuni, hap2=anc_Ccoli	G157_RS01360	sufurtransferase FdhD	G157_RS03080	L-lactate dehydrogenase	-12	-8
271357	616920	ct=347;gg=291;gt=22;cg=19;c-=8;g-=2	Cc_1	c=374;g=315	t=369;g=310;-=10	Cc_unintrog_1_recipient	g=1	g=1	g=136;-=1	g=129;a=4;-=4	c=146	t=146	hap1=anc_Cjejuni, hap2=anc_Ccoli	G157_RS01360	sufurtransferase FdhD	G157_RS03060	peptidyl-prolyl cis-trans isomerase	-15	-8
271357	616921	gc=290;ct=286;cc=80;gt=23;c-=8;g-=2	Cc_1	c=374;g=315	c=370;t=309;-=10	Cc_unintrog_1_recipient	g=1	t=1	g=136;-=1	c=80;t=53;-=4	c=146	t=140;c=6	hap1=anc_Ccoli, hap2=anc_Cjejuni	G157_RS01360	sufurtransferase FdhD	G157_RS03060	peptidyl-prolyl cis-trans isomerase	-11	-8
271357	616926	cc=347;gt=291;gc=22;ct=19;c-=8;g-=2	Cc_1	c=374;g=315	c=369;t=310;-=10	Cc_unintrog_1_recipient	g=1	t=1	g=136;-=1	t=133;-=4	c=146	c=144;t=2	hap1=anc_Cjejuni, hap2=anc_Ccoli	G157_RS01360	sufurtransferase FdhD	G157_RS03060	peptidyl-prolyl cis-trans isomerase	-15	-8
271357	616932	ca=347;gt=291;ga=22;ct=19;c-=8;g-=2	Cc_1	c=374;g=315	a=369;t=310;-=10	Cc_unintrog_1_recipient	g=1	t=1	g=136;-=1	t=133;-=4	c=146	a=146	hap1=anc_Cjejuni, hap2=anc_Ccoli	G157_RS01360	sufurtransferase FdhD	G157_RS03060	peptidyl-prolyl cis-trans isomerase	-15	-8
271357	616935	cc=347;gt=291;gc=22;ct=19;c-=8;g-=2	Cc_1	c=374;g=315	c=369;t=310;-=10	Cc_unintrog_1_recipient	g=1	t=1	g=136;-=1	t=133;-=4	c=146	c=136;t=10	hap1=anc_Cjejuni, hap2=anc_Ccoli	G157_RS01360	sufurtransferase FdhD	G157_RS03060	peptidyl-prolyl cis-trans isomerase	-15	-8
271357	616941	ca=347;gt=291;ga=22;ct=19;c-=8;g-=2	Cc_1	c=374;g=315	a=369;t=310;-=10	Cc_unintrog_1_recipient	g=1	t=1	g=136;-=1	t=133;-=4	c=146	a=146	hap1=anc_Cjejuni, hap2=anc_Ccoli	G157_RS01360	sufurtransferase FdhD	G157_RS03060	peptidyl-prolyl cis-trans isomerase	-15	-8
271357	616950	ct=347;gc=292;gt=21;cc=19;c-=8;g-=2	Cc_1	c=374;g=315	t=368;c=311;-=10	Cc_unintrog_1_recipient	g=1	c=1	g=136;-=1	c=133;-=4	c=146	t=146	hap1=anc_Cjejuni, hap2=anc_Ccoli	G157_RS01360	sufurtransferase FdhD	G157_RS03060	peptidyl-prolyl cis-trans isomerase	-16	-8
271357	616951	ct=347;ga=292;gt=21;ca=19;c-=8;g-=2	Cc_1	c=374;g=315	t=368;a=311;-=10	Cc_unintrog_1_recipient	g=1	a=1	g=136;-=1	a=133;-=4	c=146	t=132;c=14	hap1=anc_Cjejuni, hap2=anc_Ccoli	G157_RS01360	sufurtransferase FdhD	G157_RS03060	peptidyl-prolyl cis-trans isomerase	-16	-8
271357	616953	ca=347;gc=292;ga=21;cc=19;c-=8;g-=2	Cc_1	c=374;g=315	a=368;c=311;-=10	Cc_unintrog_1_recipient	g=1	c=1	g=136;-=1	c=133;-=4	c=146	a=146	hap1=anc_Cjejuni, hap2=anc_Ccoli	G157_RS01360	sufurtransferase FdhD	G157_RS03060	peptidyl-prolyl cis-trans isomerase	-16	-8
271357	616956	cc=347;gt=292;gc=21;ct=19;c-=8;g-=2	Cc_1	c=374;g=315	c=368;t=311;-=10	Cc_unintrog_1_recipient	g=1	t=1	g=136;-=1	t=133;-=4	c=146	c=130;t=16	hap1=anc_Cjejuni, hap2=anc_Ccoli	G157_RS01360	sufurtransferase FdhD	G157_RS03060	peptidyl-prolyl cis-trans isomerase	-16	-8
271357	616965	ct=346;gc=292;gt=21;cc=19;c-=9;g-=2	Cc_1	c=374;g=315	t=367;c=311;-=11	Cc_unintrog_1_recipient	g=1	c=1	g=136;-=1	c=128;t=5;-=4	c=146	t=146	hap1=anc_Cjejuni, hap2=anc_Ccoli	G157_RS01360	sufurtransferase FdhD	G157_RS03060	peptidyl-prolyl cis-trans isomerase	-16	-8
271357	616968	cc=343;gt=292;gc=21;ct=19;c-=12;g-=2	Cc_1	c=374;g=315	c=364;t=311;-=14	Cc_unintrog_1_recipient	g=1	t=1	g=136;-=1	t=133;-=4	c=146	c=133;t=13	hap1=anc_Cjejuni, hap2=anc_Ccoli	G157_RS01360	sufurtransferase FdhD	G157_RS03060	peptidyl-prolyl cis-trans isomerase	-16	-8
271357	616977	ct=338;gc=292;gt=22;cc=19;c-=17;g-=1	Cc_1	c=374;g=315	t=360;c=311;-=18	Cc_unintrog_1_recipient	g=1	c=1	g=136;-=1	t=83;c=50;-=4	c=146	t=146	hap1=anc_Cjejuni, hap2=other	G157_RS01360	sufurtransferase FdhD	G157_RS03060	peptidyl-prolyl cis-trans isomerase	-16	-8
271357	619125	ga=285;ca=193;cg=181;gg=27;g-=3	Cc_1	c=374;g=315	a=478;g=208;-=3	Cc_unintrog_1_recipient	g=1	a=1	g=136;-=1	g=87;a=25;t=14;-=9;c=2	c=146	g=141;a=5	hap1=other, hap2=other	G157_RS01360	sufurtransferase FdhD	G157_RS03075	membrane protein	-11	-8
271357	619278	ca=340;gg=307;cg=34;ga=6;g-=2	Cc_1	c=374;g=315	a=346;g=341;-=2	Cc_unintrog_1_recipient	g=1	g=1	g=136;-=1	g=121;a=8;-=8	c=146	a=108;g=38	hap1=anc_Cjejuni, hap2=anc_Ccoli	G157_RS01360	sufurtransferase FdhD	G157_RS03075	membrane protein	-9	-8
271357	619631	ct=342;gc=306;cc=32;gt=9	Cc_1	c=374;g=315	t=351;c=338	Cc_unintrog_1_recipient	g=1	c=1	g=136;-=1	c=134;-=3	c=146	t=115;-=29;c=2	hap1=anc_Cjejuni, hap2=anc_Ccoli	G157_RS01360	sufurtransferase FdhD	G157_RS03080	L-lactate dehydrogenase	-12	-8
271357	619637	cc=342;gt=306;ct=32;gc=9	Cc_1	c=374;g=315	c=351;t=338	Cc_unintrog_1_recipient	g=1	t=1	g=136;-=1	t=134;-=3	c=146	c=115;-=29;t=2	hap1=anc_Cjejuni, hap2=anc_Ccoli	G157_RS01360	sufurtransferase FdhD	G157_RS03080	L-lactate dehydrogenase	-12	-8
271361	616920	tt=347;gg=291;gt=22;tg=19;t-=8;g-=2	Cc_1	t=374;g=315	t=369;g=310;-=10	Cc_unintrog_1_recipient	g=1	g=1	g=136;-=1	g=129;-=4;a=4	t=146	t=146	hap1=anc_Cjejuni, hap2=anc_Ccoli	G157_RS01360	sufurtransferase FdhD	G157_RS03060	peptidyl-prolyl cis-trans isomerase	-15	-8
271361	616921	gc=290;tt=286;tc=80;gt=23;t-=8;g-=2	Cc_1	t=374;g=315	c=370;t=309;-=10	Cc_unintrog_1_recipient	g=1	t=1	g=136;-=1	c=80;t=53;-=4	t=146	t=140;c=6	hap1=anc_Ccoli, hap2=anc_Cjejuni	G157_RS01360	sufurtransferase FdhD	G157_RS03060	peptidyl-prolyl cis-trans isomerase	-11	-8
271361	616926	tc=347;gt=291;gc=22;tt=19;t-=8;g-=2	Cc_1	t=374;g=315	c=369;t=310;-=10	Cc_unintrog_1_recipient	g=1	t=1	g=136;-=1	t=133;-=4	t=146	c=144;t=2	hap1=anc_Cjejuni, hap2=anc_Ccoli	G157_RS01360	sufurtransferase FdhD	G157_RS03060	peptidyl-prolyl cis-trans isomerase	-15	-8
271361	616932	ta=347;gt=291;ga=22;tt=19;t-=8;g-=2	Cc_1	t=374;g=315	a=369;t=310;-=10	Cc_unintrog_1_recipient	g=1	t=1	g=136;-=1	t=133;-=4	t=146	a=146	hap1=anc_Cjejuni, hap2=anc_Ccoli	G157_RS01360	sufurtransferase FdhD	G157_RS03060	peptidyl-prolyl cis-trans isomerase	-15	-8
271361	616935	tc=347;gt=291;gc=22;tt=19;t-=8;g-=2	Cc_1	t=374;g=315	c=369;t=310;-=10	Cc_unintrog_1_recipient	g=1	t=1	g=136;-=1	t=133;-=4	t=146	c=136;t=10	hap1=anc_Cjejuni, hap2=anc_Ccoli	G157_RS01360	sufurtransferase FdhD	G157_RS03060	peptidyl-prolyl cis-trans isomerase	-15	-8
271361	616941	ta=347;gt=291;ga=22;tt=19;t-=8;g-=2	Cc_1	t=374;g=315	a=369;t=310;-=10	Cc_unintrog_1_recipient	g=1	t=1	g=136;-=1	t=133;-=4	t=146	a=146	hap1=anc_Cjejuni, hap2=anc_Ccoli	G157_RS01360	sufurtransferase FdhD	G157_RS03060	peptidyl-prolyl cis-trans isomerase	-15	-8
271361	616950	tt=347;gc=292;gt=21;tc=19;t-=8;g-=2	Cc_1	t=374;g=315	t=368;c=311;-=10	Cc_unintrog_1_recipient	g=1	c=1	g=136;-=1	c=133;-=4	t=146	t=146	hap1=anc_Cjejuni, hap2=anc_Ccoli	G157_RS01360	sufurtransferase FdhD	G157_RS03060	peptidyl-prolyl cis-trans isomerase	-16	-8
271361	616951	tt=347;ga=292;gt=21;ta=19;t-=8;g-=2	Cc_1	t=374;g=315	t=368;a=311;-=10	Cc_unintrog_1_recipient	g=1	a=1	g=136;-=1	a=133;-=4	t=146	t=132;c=14	hap1=anc_Cjejuni, hap2=anc_Ccoli	G157_RS01360	sufurtransferase FdhD	G157_RS03060	peptidyl-prolyl cis-trans isomerase	-16	-8
271361	616953	ta=347;gc=292;ga=21;tc=19;t-=8;g-=2	Cc_1	t=374;g=315	a=368;c=311;-=10	Cc_unintrog_1_recipient	g=1	c=1	g=136;-=1	c=133;-=4	t=146	a=146	hap1=anc_Cjejuni, hap2=anc_Ccoli	G157_RS01360	sufurtransferase FdhD	G157_RS03060	peptidyl-prolyl cis-trans isomerase	-16	-8
271361	616956	tc=347;gt=292;gc=21;tt=19;t-=8;g-=2	Cc_1	t=374;g=315	c=368;t=311;-=10	Cc_unintrog_1_recipient	g=1	t=1	g=136;-=1	t=133;-=4	t=146	c=130;t=16	hap1=anc_Cjejuni, hap2=anc_Ccoli	G157_RS01360	sufurtransferase FdhD	G157_RS03060	peptidyl-prolyl cis-trans isomerase	-16	-8
271361	616965	tt=346;gc=292;gt=21;tc=19;t-=9;g-=2	Cc_1	t=374;g=315	t=367;c=311;-=11	Cc_unintrog_1_recipient	g=1	c=1	g=136;-=1	c=128;t=5;-=4	t=146	t=146	hap1=anc_Cjejuni, hap2=anc_Ccoli	G157_RS01360	sufurtransferase FdhD	G157_RS03060	peptidyl-prolyl cis-trans isomerase	-16	-8
271361	616968	tc=343;gt=292;gc=21;tt=19;t-=12;g-=2	Cc_1	t=374;g=315	c=364;t=311;-=14	Cc_unintrog_1_recipient	g=1	t=1	g=136;-=1	t=133;-=4	t=146	c=133;t=13	hap1=anc_Cjejuni, hap2=anc_Ccoli	G157_RS01360	sufurtransferase FdhD	G157_RS03060	peptidyl-prolyl cis-trans isomerase	-16	-8
271361	616977	tt=338;gc=292;gt=22;tc=19;t-=17;g-=1	Cc_1	t=374;g=315	t=360;c=311;-=18	Cc_unintrog_1_recipient	g=1	c=1	g=136;-=1	t=83;c=50;-=4	t=146	t=146	hap1=anc_Cjejuni, hap2=other	G157_RS01360	sufurtransferase FdhD	G157_RS03060	peptidyl-prolyl cis-trans isomerase	-16	-8
271361	619125	ga=285;ta=193;tg=181;gg=27;g-=3	Cc_1	t=374;g=315	a=478;g=208;-=3	Cc_unintrog_1_recipient	g=1	a=1	g=136;-=1	g=87;a=25;t=14;-=9;c=2	t=146	g=141;a=5	hap1=other, hap2=other	G157_RS01360	sufurtransferase FdhD	G157_RS03075	membrane protein	-11	-8
271361	619278	ta=340;gg=307;tg=34;ga=6;g-=2	Cc_1	t=374;g=315	a=346;g=341;-=2	Cc_unintrog_1_recipient	g=1	g=1	g=136;-=1	g=121;-=8;a=8	t=146	a=108;g=38	hap1=anc_Cjejuni, hap2=anc_Ccoli	G157_RS01360	sufurtransferase FdhD	G157_RS03075	membrane protein	-9	-8
271361	619631	tt=342;gc=306;tc=32;gt=9	Cc_1	t=374;g=315	t=351;c=338	Cc_unintrog_1_recipient	g=1	c=1	g=136;-=1	c=134;-=3	t=146	t=115;-=29;c=2	hap1=anc_Cjejuni, hap2=anc_Ccoli	G157_RS01360	sufurtransferase FdhD	G157_RS03080	L-lactate dehydrogenase	-12	-8
271361	619637	tc=342;gt=306;tt=32;gc=9	Cc_1	t=374;g=315	c=351;t=338	Cc_unintrog_1_recipient	g=1	t=1	g=136;-=1	t=134;-=3	t=146	c=115;-=29;t=2	hap1=anc_Cjejuni, hap2=anc_Ccoli	G157_RS01360	sufurtransferase FdhD	G157_RS03080	L-lactate dehydrogenase	-12	-8
271372	616920	gt=347;ag=291;at=22;gg=19;g-=8;a-=2	Cc_1	g=374;a=315	t=369;g=310;-=10	Cc_unintrog_1_recipient	a=1	g=1	a=136;-=1	g=129;-=4;a=4	g=146	t=146	hap1=anc_Cjejuni, hap2=anc_Ccoli	G157_RS01360	sufurtransferase FdhD	G157_RS03060	peptidyl-prolyl cis-trans isomerase	-15	-8
271372	616921	ac=290;gt=286;gc=80;at=23;g-=8;a-=2	Cc_1	g=374;a=315	c=370;t=309;-=10	Cc_unintrog_1_recipient	a=1	t=1	a=136;-=1	c=80;t=53;-=4	g=146	t=140;c=6	hap1=anc_Ccoli, hap2=anc_Cjejuni	G157_RS01360	sufurtransferase FdhD	G157_RS03060	peptidyl-prolyl cis-trans isomerase	-11	-8
271372	616926	gc=347;at=291;ac=22;gt=19;g-=8;a-=2	Cc_1	g=374;a=315	c=369;t=310;-=10	Cc_unintrog_1_recipient	a=1	t=1	a=136;-=1	t=133;-=4	g=146	c=144;t=2	hap1=anc_Cjejuni, hap2=anc_Ccoli	G157_RS01360	sufurtransferase FdhD	G157_RS03060	peptidyl-prolyl cis-trans isomerase	-15	-8
271372	616932	ga=347;at=291;aa=22;gt=19;g-=8;a-=2	Cc_1	g=374;a=315	a=369;t=310;-=10	Cc_unintrog_1_recipient	a=1	t=1	a=136;-=1	t=133;-=4	g=146	a=146	hap1=anc_Cjejuni, hap2=anc_Ccoli	G157_RS01360	sufurtransferase FdhD	G157_RS03060	peptidyl-prolyl cis-trans isomerase	-15	-8
271372	616935	gc=347;at=291;ac=22;gt=19;g-=8;a-=2	Cc_1	g=374;a=315	c=369;t=310;-=10	Cc_unintrog_1_recipient	a=1	t=1	a=136;-=1	t=133;-=4	g=146	c=136;t=10	hap1=anc_Cjejuni, hap2=anc_Ccoli	G157_RS01360	sufurtransferase FdhD	G157_RS03060	peptidyl-prolyl cis-trans isomerase	-15	-8
271372	616941	ga=347;at=291;aa=22;gt=19;g-=8;a-=2	Cc_1	g=374;a=315	a=369;t=310;-=10	Cc_unintrog_1_recipient	a=1	t=1	a=136;-=1	t=133;-=4	g=146	a=146	hap1=anc_Cjejuni, hap2=anc_Ccoli	G157_RS01360	sufurtransferase FdhD	G157_RS03060	peptidyl-prolyl cis-trans isomerase	-15	-8
271372	616950	gt=347;ac=292;at=21;gc=19;g-=8;a-=2	Cc_1	g=374;a=315	t=368;c=311;-=10	Cc_unintrog_1_recipient	a=1	c=1	a=136;-=1	c=133;-=4	g=146	t=146	hap1=anc_Cjejuni, hap2=anc_Ccoli	G157_RS01360	sufurtransferase FdhD	G157_RS03060	peptidyl-prolyl cis-trans isomerase	-16	-8
271372	616951	gt=347;aa=292;at=21;ga=19;g-=8;a-=2	Cc_1	g=374;a=315	t=368;a=311;-=10	Cc_unintrog_1_recipient	a=1	a=1	a=136;-=1	a=133;-=4	g=146	t=132;c=14	hap1=anc_Cjejuni, hap2=anc_Ccoli	G157_RS01360	sufurtransferase FdhD	G157_RS03060	peptidyl-prolyl cis-trans isomerase	-16	-8
271372	616953	ga=347;ac=292;aa=21;gc=19;g-=8;a-=2	Cc_1	g=374;a=315	a=368;c=311;-=10	Cc_unintrog_1_recipient	a=1	c=1	a=136;-=1	c=133;-=4	g=146	a=146	hap1=anc_Cjejuni, hap2=anc_Ccoli	G157_RS01360	sufurtransferase FdhD	G157_RS03060	peptidyl-prolyl cis-trans isomerase	-16	-8
271372	616956	gc=347;at=292;ac=21;gt=19;g-=8;a-=2	Cc_1	g=374;a=315	c=368;t=311;-=10	Cc_unintrog_1_recipient	a=1	t=1	a=136;-=1	t=133;-=4	g=146	c=130;t=16	hap1=anc_Cjejuni, hap2=anc_Ccoli	G157_RS01360	sufurtransferase FdhD	G157_RS03060	peptidyl-prolyl cis-trans isomerase	-16	-8
271372	616965	gt=346;ac=292;at=21;gc=19;g-=9;a-=2	Cc_1	g=374;a=315	t=367;c=311;-=11	Cc_unintrog_1_recipient	a=1	c=1	a=136;-=1	c=128;t=5;-=4	g=146	t=146	hap1=anc_Cjejuni, hap2=anc_Ccoli	G157_RS01360	sufurtransferase FdhD	G157_RS03060	peptidyl-prolyl cis-trans isomerase	-16	-8
271372	616968	gc=343;at=292;ac=21;gt=19;g-=12;a-=2	Cc_1	g=374;a=315	c=364;t=311;-=14	Cc_unintrog_1_recipient	a=1	t=1	a=136;-=1	t=133;-=4	g=146	c=133;t=13	hap1=anc_Cjejuni, hap2=anc_Ccoli	G157_RS01360	sufurtransferase FdhD	G157_RS03060	peptidyl-prolyl cis-trans isomerase	-16	-8
271372	616977	gt=338;ac=292;at=22;gc=19;g-=17;a-=1	Cc_1	g=374;a=315	t=360;c=311;-=18	Cc_unintrog_1_recipient	a=1	c=1	a=136;-=1	t=83;c=50;-=4	g=146	t=146	hap1=anc_Cjejuni, hap2=other	G157_RS01360	sufurtransferase FdhD	G157_RS03060	peptidyl-prolyl cis-trans isomerase	-16	-8
271372	619125	aa=285;ga=193;gg=181;ag=27;a-=3	Cc_1	g=374;a=315	a=478;g=208;-=3	Cc_unintrog_1_recipient	a=1	a=1	a=136;-=1	g=87;a=25;t=14;-=9;c=2	g=146	g=141;a=5	hap1=other, hap2=other	G157_RS01360	sufurtransferase FdhD	G157_RS03075	membrane protein	-11	-8
271372	619278	ga=340;ag=307;gg=34;aa=6;a-=2	Cc_1	g=374;a=315	a=346;g=341;-=2	Cc_unintrog_1_recipient	a=1	g=1	a=136;-=1	g=121;-=8;a=8	g=146	a=108;g=38	hap1=anc_Cjejuni, hap2=anc_Ccoli	G157_RS01360	sufurtransferase FdhD	G157_RS03075	membrane protein	-9	-8
271372	619631	gt=342;ac=306;gc=32;at=9	Cc_1	g=374;a=315	t=351;c=338	Cc_unintrog_1_recipient	a=1	c=1	a=136;-=1	c=134;-=3	g=146	t=115;-=29;c=2	hap1=anc_Cjejuni, hap2=anc_Ccoli	G157_RS01360	sufurtransferase FdhD	G157_RS03080	L-lactate dehydrogenase	-12	-8
271372	619637	gc=342;at=306;gt=32;ac=9	Cc_1	g=374;a=315	c=351;t=338	Cc_unintrog_1_recipient	a=1	t=1	a=136;-=1	t=134;-=3	g=146	c=115;-=29;t=2	hap1=anc_Cjejuni, hap2=anc_Ccoli	G157_RS01360	sufurtransferase FdhD	G157_RS03080	L-lactate dehydrogenase	-12	-8
271373	616920	ct=347;tg=291;tt=22;cg=19;c-=8;t-=2	Cc_1	c=374;t=315	t=369;g=310;-=10	Cc_unintrog_1_recipient	t=1	g=1	t=136;-=1	g=129;-=4;a=4	c=141;g=5	t=146	hap1=anc_Cjejuni, hap2=anc_Ccoli	G157_RS01360	sufurtransferase FdhD	G157_RS03060	peptidyl-prolyl cis-trans isomerase	-15	-8
271373	616921	tc=290;ct=286;cc=80;tt=23;c-=8;t-=2	Cc_1	c=374;t=315	c=370;t=309;-=10	Cc_unintrog_1_recipient	t=1	t=1	t=136;-=1	c=80;t=53;-=4	c=141;g=5	t=140;c=6	hap1=anc_Ccoli, hap2=anc_Cjejuni	G157_RS01360	sufurtransferase FdhD	G157_RS03060	peptidyl-prolyl cis-trans isomerase	-11	-8
271373	616926	cc=347;tt=291;tc=22;ct=19;c-=8;t-=2	Cc_1	c=374;t=315	c=369;t=310;-=10	Cc_unintrog_1_recipient	t=1	t=1	t=136;-=1	t=133;-=4	c=141;g=5	c=144;t=2	hap1=anc_Cjejuni, hap2=anc_Ccoli	G157_RS01360	sufurtransferase FdhD	G157_RS03060	peptidyl-prolyl cis-trans isomerase	-15	-8
271373	616932	ca=347;tt=291;ta=22;ct=19;c-=8;t-=2	Cc_1	c=374;t=315	a=369;t=310;-=10	Cc_unintrog_1_recipient	t=1	t=1	t=136;-=1	t=133;-=4	c=141;g=5	a=146	hap1=anc_Cjejuni, hap2=anc_Ccoli	G157_RS01360	sufurtransferase FdhD	G157_RS03060	peptidyl-prolyl cis-trans isomerase	-15	-8
271373	616935	cc=347;tt=291;tc=22;ct=19;c-=8;t-=2	Cc_1	c=374;t=315	c=369;t=310;-=10	Cc_unintrog_1_recipient	t=1	t=1	t=136;-=1	t=133;-=4	c=141;g=5	c=136;t=10	hap1=anc_Cjejuni, hap2=anc_Ccoli	G157_RS01360	sufurtransferase FdhD	G157_RS03060	peptidyl-prolyl cis-trans isomerase	-15	-8
271373	616941	ca=347;tt=291;ta=22;ct=19;c-=8;t-=2	Cc_1	c=374;t=315	a=369;t=310;-=10	Cc_unintrog_1_recipient	t=1	t=1	t=136;-=1	t=133;-=4	c=141;g=5	a=146	hap1=anc_Cjejuni, hap2=anc_Ccoli	G157_RS01360	sufurtransferase FdhD	G157_RS03060	peptidyl-prolyl cis-trans isomerase	-15	-8
271373	616950	ct=347;tc=292;tt=21;cc=19;c-=8;t-=2	Cc_1	c=374;t=315	t=368;c=311;-=10	Cc_unintrog_1_recipient	t=1	c=1	t=136;-=1	c=133;-=4	c=141;g=5	t=146	hap1=anc_Cjejuni, hap2=anc_Ccoli	G157_RS01360	sufurtransferase FdhD	G157_RS03060	peptidyl-prolyl cis-trans isomerase	-16	-8
271373	616951	ct=347;ta=292;tt=21;ca=19;c-=8;t-=2	Cc_1	c=374;t=315	t=368;a=311;-=10	Cc_unintrog_1_recipient	t=1	a=1	t=136;-=1	a=133;-=4	c=141;g=5	t=132;c=14	hap1=anc_Cjejuni, hap2=anc_Ccoli	G157_RS01360	sufurtransferase FdhD	G157_RS03060	peptidyl-prolyl cis-trans isomerase	-16	-8
271373	616953	ca=347;tc=292;ta=21;cc=19;c-=8;t-=2	Cc_1	c=374;t=315	a=368;c=311;-=10	Cc_unintrog_1_recipient	t=1	c=1	t=136;-=1	c=133;-=4	c=141;g=5	a=146	hap1=anc_Cjejuni, hap2=anc_Ccoli	G157_RS01360	sufurtransferase FdhD	G157_RS03060	peptidyl-prolyl cis-trans isomerase	-16	-8
271373	616956	cc=347;tt=292;tc=21;ct=19;c-=8;t-=2	Cc_1	c=374;t=315	c=368;t=311;-=10	Cc_unintrog_1_recipient	t=1	t=1	t=136;-=1	t=133;-=4	c=141;g=5	c=130;t=16	hap1=anc_Cjejuni, hap2=anc_Ccoli	G157_RS01360	sufurtransferase FdhD	G157_RS03060	peptidyl-prolyl cis-trans isomerase	-16	-8
271373	616965	ct=346;tc=292;tt=21;cc=19;c-=9;t-=2	Cc_1	c=374;t=315	t=367;c=311;-=11	Cc_unintrog_1_recipient	t=1	c=1	t=136;-=1	c=128;t=5;-=4	c=141;g=5	t=146	hap1=anc_Cjejuni, hap2=anc_Ccoli	G157_RS01360	sufurtransferase FdhD	G157_RS03060	peptidyl-prolyl cis-trans isomerase	-16	-8
271373	616968	cc=343;tt=292;tc=21;ct=19;c-=12;t-=2	Cc_1	c=374;t=315	c=364;t=311;-=14	Cc_unintrog_1_recipient	t=1	t=1	t=136;-=1	t=133;-=4	c=141;g=5	c=133;t=13	hap1=anc_Cjejuni, hap2=anc_Ccoli	G157_RS01360	sufurtransferase FdhD	G157_RS03060	peptidyl-prolyl cis-trans isomerase	-16	-8
271373	616977	ct=338;tc=292;tt=22;cc=19;c-=17;t-=1	Cc_1	c=374;t=315	t=360;c=311;-=18	Cc_unintrog_1_recipient	t=1	c=1	t=136;-=1	t=83;c=50;-=4	c=141;g=5	t=146	hap1=anc_Cjejuni, hap2=other	G157_RS01360	sufurtransferase FdhD	G157_RS03060	peptidyl-prolyl cis-trans isomerase	-16	-8
271373	619125	ta=285;ca=193;cg=181;tg=27;t-=3	Cc_1	c=374;t=315	a=478;g=208;-=3	Cc_unintrog_1_recipient	t=1	a=1	t=136;-=1	g=87;a=25;t=14;-=9;c=2	c=141;g=5	g=141;a=5	hap1=other, hap2=other	G157_RS01360	sufurtransferase FdhD	G157_RS03075	membrane protein	-11	-8
271373	619278	ca=340;tg=307;cg=34;ta=6;t-=2	Cc_1	c=374;t=315	a=346;g=341;-=2	Cc_unintrog_1_recipient	t=1	g=1	t=136;-=1	g=121;-=8;a=8	c=141;g=5	a=108;g=38	hap1=anc_Cjejuni, hap2=anc_Ccoli	G157_RS01360	sufurtransferase FdhD	G157_RS03075	membrane protein	-9	-8
271373	619631	ct=342;tc=306;cc=32;tt=9	Cc_1	c=374;t=315	t=351;c=338	Cc_unintrog_1_recipient	t=1	c=1	t=136;-=1	c=134;-=3	c=141;g=5	t=115;-=29;c=2	hap1=anc_Cjejuni, hap2=anc_Ccoli	G157_RS01360	sufurtransferase FdhD	G157_RS03080	L-lactate dehydrogenase	-12	-8
271373	619637	cc=342;tt=306;ct=32;tc=9	Cc_1	c=374;t=315	c=351;t=338	Cc_unintrog_1_recipient	t=1	t=1	t=136;-=1	t=134;-=3	c=141;g=5	c=115;-=29;t=2	hap1=anc_Cjejuni, hap2=anc_Ccoli	G157_RS01360	sufurtransferase FdhD	G157_RS03080	L-lactate dehydrogenase	-12	-8
271401	616920	at=347;gg=291;gt=22;ag=19;a-=8;g-=2	Cc_1	a=374;g=315	t=369;g=310;-=10	Cc_unintrog_1_recipient	g=1	g=1	g=136;-=1	g=129;-=4;a=4	a=146	t=146	hap1=anc_Cjejuni, hap2=anc_Ccoli	G157_RS01360	sufurtransferase FdhD	G157_RS03060	peptidyl-prolyl cis-trans isomerase	-15	-8
271401	616921	gc=290;at=286;ac=80;gt=23;a-=8;g-=2	Cc_1	a=374;g=315	c=370;t=309;-=10	Cc_unintrog_1_recipient	g=1	t=1	g=136;-=1	c=80;t=53;-=4	a=146	t=140;c=6	hap1=anc_Ccoli, hap2=anc_Cjejuni	G157_RS01360	sufurtransferase FdhD	G157_RS03060	peptidyl-prolyl cis-trans isomerase	-11	-8
271401	616926	ac=347;gt=291;gc=22;at=19;a-=8;g-=2	Cc_1	a=374;g=315	c=369;t=310;-=10	Cc_unintrog_1_recipient	g=1	t=1	g=136;-=1	t=133;-=4	a=146	c=144;t=2	hap1=anc_Cjejuni, hap2=anc_Ccoli	G157_RS01360	sufurtransferase FdhD	G157_RS03060	peptidyl-prolyl cis-trans isomerase	-15	-8
271401	616932	aa=347;gt=291;ga=22;at=19;a-=8;g-=2	Cc_1	a=374;g=315	a=369;t=310;-=10	Cc_unintrog_1_recipient	g=1	t=1	g=136;-=1	t=133;-=4	a=146	a=146	hap1=anc_Cjejuni, hap2=anc_Ccoli	G157_RS01360	sufurtransferase FdhD	G157_RS03060	peptidyl-prolyl cis-trans isomerase	-15	-8
271401	616935	ac=347;gt=291;gc=22;at=19;a-=8;g-=2	Cc_1	a=374;g=315	c=369;t=310;-=10	Cc_unintrog_1_recipient	g=1	t=1	g=136;-=1	t=133;-=4	a=146	c=136;t=10	hap1=anc_Cjejuni, hap2=anc_Ccoli	G157_RS01360	sufurtransferase FdhD	G157_RS03060	peptidyl-prolyl cis-trans isomerase	-15	-8
271401	616941	aa=347;gt=291;ga=22;at=19;a-=8;g-=2	Cc_1	a=374;g=315	a=369;t=310;-=10	Cc_unintrog_1_recipient	g=1	t=1	g=136;-=1	t=133;-=4	a=146	a=146	hap1=anc_Cjejuni, hap2=anc_Ccoli	G157_RS01360	sufurtransferase FdhD	G157_RS03060	peptidyl-prolyl cis-trans isomerase	-15	-8
271401	616950	at=347;gc=292;gt=21;ac=19;a-=8;g-=2	Cc_1	a=374;g=315	t=368;c=311;-=10	Cc_unintrog_1_recipient	g=1	c=1	g=136;-=1	c=133;-=4	a=146	t=146	hap1=anc_Cjejuni, hap2=anc_Ccoli	G157_RS01360	sufurtransferase FdhD	G157_RS03060	peptidyl-prolyl cis-trans isomerase	-16	-8
271401	616951	at=347;ga=292;gt=21;aa=19;a-=8;g-=2	Cc_1	a=374;g=315	t=368;a=311;-=10	Cc_unintrog_1_recipient	g=1	a=1	g=136;-=1	a=133;-=4	a=146	t=132;c=14	hap1=anc_Cjejuni, hap2=anc_Ccoli	G157_RS01360	sufurtransferase FdhD	G157_RS03060	peptidyl-prolyl cis-trans isomerase	-16	-8
271401	616953	aa=347;gc=292;ga=21;ac=19;a-=8;g-=2	Cc_1	a=374;g=315	a=368;c=311;-=10	Cc_unintrog_1_recipient	g=1	c=1	g=136;-=1	c=133;-=4	a=146	a=146	hap1=anc_Cjejuni, hap2=anc_Ccoli	G157_RS01360	sufurtransferase FdhD	G157_RS03060	peptidyl-prolyl cis-trans isomerase	-16	-8
271401	616956	ac=347;gt=292;gc=21;at=19;a-=8;g-=2	Cc_1	a=374;g=315	c=368;t=311;-=10	Cc_unintrog_1_recipient	g=1	t=1	g=136;-=1	t=133;-=4	a=146	c=130;t=16	hap1=anc_Cjejuni, hap2=anc_Ccoli	G157_RS01360	sufurtransferase FdhD	G157_RS03060	peptidyl-prolyl cis-trans isomerase	-16	-8
271401	616965	at=346;gc=292;gt=21;ac=19;a-=9;g-=2	Cc_1	a=374;g=315	t=367;c=311;-=11	Cc_unintrog_1_recipient	g=1	c=1	g=136;-=1	c=128;t=5;-=4	a=146	t=146	hap1=anc_Cjejuni, hap2=anc_Ccoli	G157_RS01360	sufurtransferase FdhD	G157_RS03060	peptidyl-prolyl cis-trans isomerase	-16	-8
271401	616968	ac=343;gt=292;gc=21;at=19;a-=12;g-=2	Cc_1	a=374;g=315	c=364;t=311;-=14	Cc_unintrog_1_recipient	g=1	t=1	g=136;-=1	t=133;-=4	a=146	c=133;t=13	hap1=anc_Cjejuni, hap2=anc_Ccoli	G157_RS01360	sufurtransferase FdhD	G157_RS03060	peptidyl-prolyl cis-trans isomerase	-16	-8
271401	616977	at=338;gc=292;gt=22;ac=19;a-=17;g-=1	Cc_1	a=374;g=315	t=360;c=311;-=18	Cc_unintrog_1_recipient	g=1	c=1	g=136;-=1	t=83;c=50;-=4	a=146	t=146	hap1=anc_Cjejuni, hap2=other	G157_RS01360	sufurtransferase FdhD	G157_RS03060	peptidyl-prolyl cis-trans isomerase	-16	-8
271401	619125	ga=285;aa=193;ag=181;gg=27;g-=3	Cc_1	a=374;g=315	a=478;g=208;-=3	Cc_unintrog_1_recipient	g=1	a=1	g=136;-=1	g=87;a=25;t=14;-=9;c=2	a=146	g=141;a=5	hap1=other, hap2=other	G157_RS01360	sufurtransferase FdhD	G157_RS03075	membrane protein	-11	-8
271401	619278	aa=340;gg=307;ag=34;ga=6;g-=2	Cc_1	a=374;g=315	a=346;g=341;-=2	Cc_unintrog_1_recipient	g=1	g=1	g=136;-=1	g=121;a=8;-=8	a=146	a=108;g=38	hap1=anc_Cjejuni, hap2=anc_Ccoli	G157_RS01360	sufurtransferase FdhD	G157_RS03075	membrane protein	-9	-8
271401	619631	at=342;gc=306;ac=32;gt=9	Cc_1	a=374;g=315	t=351;c=338	Cc_unintrog_1_recipient	g=1	c=1	g=136;-=1	c=134;-=3	a=146	t=115;-=29;c=2	hap1=anc_Cjejuni, hap2=anc_Ccoli	G157_RS01360	sufurtransferase FdhD	G157_RS03080	L-lactate dehydrogenase	-12	-8
271401	619637	ac=342;gt=306;at=32;gc=9	Cc_1	a=374;g=315	c=351;t=338	Cc_unintrog_1_recipient	g=1	t=1	g=136;-=1	t=134;-=3	a=146	c=115;-=29;t=2	hap1=anc_Cjejuni, hap2=anc_Ccoli	G157_RS01360	sufurtransferase FdhD	G157_RS03080	L-lactate dehydrogenase	-12	-8
271402	616920	ct=347;ag=291;at=22;cg=19;c-=8;a-=2	Cc_1	c=374;a=315	t=369;g=310;-=10	Cc_unintrog_1_recipient	a=1	g=1	a=136;-=1	g=129;-=4;a=4	c=146	t=146	hap1=anc_Cjejuni, hap2=anc_Ccoli	G157_RS01360	sufurtransferase FdhD	G157_RS03060	peptidyl-prolyl cis-trans isomerase	-15	-8
271402	616921	ac=290;ct=286;cc=80;at=23;c-=8;a-=2	Cc_1	c=374;a=315	c=370;t=309;-=10	Cc_unintrog_1_recipient	a=1	t=1	a=136;-=1	c=80;t=53;-=4	c=146	t=140;c=6	hap1=anc_Ccoli, hap2=anc_Cjejuni	G157_RS01360	sufurtransferase FdhD	G157_RS03060	peptidyl-prolyl cis-trans isomerase	-11	-8
271402	616926	cc=347;at=291;ac=22;ct=19;c-=8;a-=2	Cc_1	c=374;a=315	c=369;t=310;-=10	Cc_unintrog_1_recipient	a=1	t=1	a=136;-=1	t=133;-=4	c=146	c=144;t=2	hap1=anc_Cjejuni, hap2=anc_Ccoli	G157_RS01360	sufurtransferase FdhD	G157_RS03060	peptidyl-prolyl cis-trans isomerase	-15	-8
271402	616932	ca=347;at=291;aa=22;ct=19;c-=8;a-=2	Cc_1	c=374;a=315	a=369;t=310;-=10	Cc_unintrog_1_recipient	a=1	t=1	a=136;-=1	t=133;-=4	c=146	a=146	hap1=anc_Cjejuni, hap2=anc_Ccoli	G157_RS01360	sufurtransferase FdhD	G157_RS03060	peptidyl-prolyl cis-trans isomerase	-15	-8
271402	616935	cc=347;at=291;ac=22;ct=19;c-=8;a-=2	Cc_1	c=374;a=315	c=369;t=310;-=10	Cc_unintrog_1_recipient	a=1	t=1	a=136;-=1	t=133;-=4	c=146	c=136;t=10	hap1=anc_Cjejuni, hap2=anc_Ccoli	G157_RS01360	sufurtransferase FdhD	G157_RS03060	peptidyl-prolyl cis-trans isomerase	-15	-8
271402	616941	ca=347;at=291;aa=22;ct=19;c-=8;a-=2	Cc_1	c=374;a=315	a=369;t=310;-=10	Cc_unintrog_1_recipient	a=1	t=1	a=136;-=1	t=133;-=4	c=146	a=146	hap1=anc_Cjejuni, hap2=anc_Ccoli	G157_RS01360	sufurtransferase FdhD	G157_RS03060	peptidyl-prolyl cis-trans isomerase	-15	-8
271402	616950	ct=347;ac=292;at=21;cc=19;c-=8;a-=2	Cc_1	c=374;a=315	t=368;c=311;-=10	Cc_unintrog_1_recipient	a=1	c=1	a=136;-=1	c=133;-=4	c=146	t=146	hap1=anc_Cjejuni, hap2=anc_Ccoli	G157_RS01360	sufurtransferase FdhD	G157_RS03060	peptidyl-prolyl cis-trans isomerase	-16	-8
271402	616951	ct=347;aa=292;at=21;ca=19;c-=8;a-=2	Cc_1	c=374;a=315	t=368;a=311;-=10	Cc_unintrog_1_recipient	a=1	a=1	a=136;-=1	a=133;-=4	c=146	t=132;c=14	hap1=anc_Cjejuni, hap2=anc_Ccoli	G157_RS01360	sufurtransferase FdhD	G157_RS03060	peptidyl-prolyl cis-trans isomerase	-16	-8
271402	616953	ca=347;ac=292;aa=21;cc=19;c-=8;a-=2	Cc_1	c=374;a=315	a=368;c=311;-=10	Cc_unintrog_1_recipient	a=1	c=1	a=136;-=1	c=133;-=4	c=146	a=146	hap1=anc_Cjejuni, hap2=anc_Ccoli	G157_RS01360	sufurtransferase FdhD	G157_RS03060	peptidyl-prolyl cis-trans isomerase	-16	-8
271402	616956	cc=347;at=292;ac=21;ct=19;c-=8;a-=2	Cc_1	c=374;a=315	c=368;t=311;-=10	Cc_unintrog_1_recipient	a=1	t=1	a=136;-=1	t=133;-=4	c=146	c=130;t=16	hap1=anc_Cjejuni, hap2=anc_Ccoli	G157_RS01360	sufurtransferase FdhD	G157_RS03060	peptidyl-prolyl cis-trans isomerase	-16	-8
271402	616965	ct=346;ac=292;at=21;cc=19;c-=9;a-=2	Cc_1	c=374;a=315	t=367;c=311;-=11	Cc_unintrog_1_recipient	a=1	c=1	a=136;-=1	c=128;t=5;-=4	c=146	t=146	hap1=anc_Cjejuni, hap2=anc_Ccoli	G157_RS01360	sufurtransferase FdhD	G157_RS03060	peptidyl-prolyl cis-trans isomerase	-16	-8
271402	616968	cc=343;at=292;ac=21;ct=19;c-=12;a-=2	Cc_1	c=374;a=315	c=364;t=311;-=14	Cc_unintrog_1_recipient	a=1	t=1	a=136;-=1	t=133;-=4	c=146	c=133;t=13	hap1=anc_Cjejuni, hap2=anc_Ccoli	G157_RS01360	sufurtransferase FdhD	G157_RS03060	peptidyl-prolyl cis-trans isomerase	-16	-8
271402	616977	ct=338;ac=292;at=22;cc=19;c-=17;a-=1	Cc_1	c=374;a=315	t=360;c=311;-=18	Cc_unintrog_1_recipient	a=1	c=1	a=136;-=1	t=83;c=50;-=4	c=146	t=146	hap1=anc_Cjejuni, hap2=other	G157_RS01360	sufurtransferase FdhD	G157_RS03060	peptidyl-prolyl cis-trans isomerase	-16	-8
271402	619125	aa=285;ca=193;cg=181;ag=27;a-=3	Cc_1	c=374;a=315	a=478;g=208;-=3	Cc_unintrog_1_recipient	a=1	a=1	a=136;-=1	g=87;a=25;t=14;-=9;c=2	c=146	g=141;a=5	hap1=other, hap2=other	G157_RS01360	sufurtransferase FdhD	G157_RS03075	membrane protein	-11	-8
271402	619278	ca=340;ag=307;cg=34;aa=6;a-=2	Cc_1	c=374;a=315	a=346;g=341;-=2	Cc_unintrog_1_recipient	a=1	g=1	a=136;-=1	g=121;-=8;a=8	c=146	a=108;g=38	hap1=anc_Cjejuni, hap2=anc_Ccoli	G157_RS01360	sufurtransferase FdhD	G157_RS03075	membrane protein	-9	-8
271402	619631	ct=342;ac=306;cc=32;at=9	Cc_1	c=374;a=315	t=351;c=338	Cc_unintrog_1_recipient	a=1	c=1	a=136;-=1	c=134;-=3	c=146	t=115;-=29;c=2	hap1=anc_Cjejuni, hap2=anc_Ccoli	G157_RS01360	sufurtransferase FdhD	G157_RS03080	L-lactate dehydrogenase	-12	-8
271402	619637	cc=342;at=306;ct=32;ac=9	Cc_1	c=374;a=315	c=351;t=338	Cc_unintrog_1_recipient	a=1	t=1	a=136;-=1	t=134;-=3	c=146	c=115;-=29;t=2	hap1=anc_Cjejuni, hap2=anc_Ccoli	G157_RS01360	sufurtransferase FdhD	G157_RS03080	L-lactate dehydrogenase	-12	-8
271403	616920	tt=347;ag=291;at=22;tg=19;t-=8;a-=2	Cc_1	t=374;a=315	t=369;g=310;-=10	Cc_unintrog_1_recipient	a=1	g=1	a=136;-=1	g=129;a=4;-=4	t=146	t=146	hap1=anc_Cjejuni, hap2=anc_Ccoli	G157_RS01360	sufurtransferase FdhD	G157_RS03060	peptidyl-prolyl cis-trans isomerase	-15	-8
271403	616921	ac=290;tt=286;tc=80;at=23;t-=8;a-=2	Cc_1	t=374;a=315	c=370;t=309;-=10	Cc_unintrog_1_recipient	a=1	t=1	a=136;-=1	c=80;t=53;-=4	t=146	t=140;c=6	hap1=anc_Ccoli, hap2=anc_Cjejuni	G157_RS01360	sufurtransferase FdhD	G157_RS03060	peptidyl-prolyl cis-trans isomerase	-11	-8
271403	616926	tc=347;at=291;ac=22;tt=19;t-=8;a-=2	Cc_1	t=374;a=315	c=369;t=310;-=10	Cc_unintrog_1_recipient	a=1	t=1	a=136;-=1	t=133;-=4	t=146	c=144;t=2	hap1=anc_Cjejuni, hap2=anc_Ccoli	G157_RS01360	sufurtransferase FdhD	G157_RS03060	peptidyl-prolyl cis-trans isomerase	-15	-8
271403	616932	ta=347;at=291;aa=22;tt=19;t-=8;a-=2	Cc_1	t=374;a=315	a=369;t=310;-=10	Cc_unintrog_1_recipient	a=1	t=1	a=136;-=1	t=133;-=4	t=146	a=146	hap1=anc_Cjejuni, hap2=anc_Ccoli	G157_RS01360	sufurtransferase FdhD	G157_RS03060	peptidyl-prolyl cis-trans isomerase	-15	-8
271403	616935	tc=347;at=291;ac=22;tt=19;t-=8;a-=2	Cc_1	t=374;a=315	c=369;t=310;-=10	Cc_unintrog_1_recipient	a=1	t=1	a=136;-=1	t=133;-=4	t=146	c=136;t=10	hap1=anc_Cjejuni, hap2=anc_Ccoli	G157_RS01360	sufurtransferase FdhD	G157_RS03060	peptidyl-prolyl cis-trans isomerase	-15	-8
271403	616941	ta=347;at=291;aa=22;tt=19;t-=8;a-=2	Cc_1	t=374;a=315	a=369;t=310;-=10	Cc_unintrog_1_recipient	a=1	t=1	a=136;-=1	t=133;-=4	t=146	a=146	hap1=anc_Cjejuni, hap2=anc_Ccoli	G157_RS01360	sufurtransferase FdhD	G157_RS03060	peptidyl-prolyl cis-trans isomerase	-15	-8
271403	616950	tt=347;ac=292;at=21;tc=19;t-=8;a-=2	Cc_1	t=374;a=315	t=368;c=311;-=10	Cc_unintrog_1_recipient	a=1	c=1	a=136;-=1	c=133;-=4	t=146	t=146	hap1=anc_Cjejuni, hap2=anc_Ccoli	G157_RS01360	sufurtransferase FdhD	G157_RS03060	peptidyl-prolyl cis-trans isomerase	-16	-8
271403	616951	tt=347;aa=292;at=21;ta=19;t-=8;a-=2	Cc_1	t=374;a=315	t=368;a=311;-=10	Cc_unintrog_1_recipient	a=1	a=1	a=136;-=1	a=133;-=4	t=146	t=132;c=14	hap1=anc_Cjejuni, hap2=anc_Ccoli	G157_RS01360	sufurtransferase FdhD	G157_RS03060	peptidyl-prolyl cis-trans isomerase	-16	-8
271403	616953	ta=347;ac=292;aa=21;tc=19;t-=8;a-=2	Cc_1	t=374;a=315	a=368;c=311;-=10	Cc_unintrog_1_recipient	a=1	c=1	a=136;-=1	c=133;-=4	t=146	a=146	hap1=anc_Cjejuni, hap2=anc_Ccoli	G157_RS01360	sufurtransferase FdhD	G157_RS03060	peptidyl-prolyl cis-trans isomerase	-16	-8
271403	616956	tc=347;at=292;ac=21;tt=19;t-=8;a-=2	Cc_1	t=374;a=315	c=368;t=311;-=10	Cc_unintrog_1_recipient	a=1	t=1	a=136;-=1	t=133;-=4	t=146	c=130;t=16	hap1=anc_Cjejuni, hap2=anc_Ccoli	G157_RS01360	sufurtransferase FdhD	G157_RS03060	peptidyl-prolyl cis-trans isomerase	-16	-8
271403	616965	tt=346;ac=292;at=21;tc=19;t-=9;a-=2	Cc_1	t=374;a=315	t=367;c=311;-=11	Cc_unintrog_1_recipient	a=1	c=1	a=136;-=1	c=128;t=5;-=4	t=146	t=146	hap1=anc_Cjejuni, hap2=anc_Ccoli	G157_RS01360	sufurtransferase FdhD	G157_RS03060	peptidyl-prolyl cis-trans isomerase	-16	-8
271403	616968	tc=343;at=292;ac=21;tt=19;t-=12;a-=2	Cc_1	t=374;a=315	c=364;t=311;-=14	Cc_unintrog_1_recipient	a=1	t=1	a=136;-=1	t=133;-=4	t=146	c=133;t=13	hap1=anc_Cjejuni, hap2=anc_Ccoli	G157_RS01360	sufurtransferase FdhD	G157_RS03060	peptidyl-prolyl cis-trans isomerase	-16	-8
271403	616977	tt=338;ac=292;at=22;tc=19;t-=17;a-=1	Cc_1	t=374;a=315	t=360;c=311;-=18	Cc_unintrog_1_recipient	a=1	c=1	a=136;-=1	t=83;c=50;-=4	t=146	t=146	hap1=anc_Cjejuni, hap2=other	G157_RS01360	sufurtransferase FdhD	G157_RS03060	peptidyl-prolyl cis-trans isomerase	-16	-8
271403	619125	aa=285;ta=193;tg=181;ag=27;a-=3	Cc_1	t=374;a=315	a=478;g=208;-=3	Cc_unintrog_1_recipient	a=1	a=1	a=136;-=1	g=87;a=25;t=14;-=9;c=2	t=146	g=141;a=5	hap1=other, hap2=other	G157_RS01360	sufurtransferase FdhD	G157_RS03075	membrane protein	-11	-8
271403	619278	ta=340;ag=307;tg=34;aa=6;a-=2	Cc_1	t=374;a=315	a=346;g=341;-=2	Cc_unintrog_1_recipient	a=1	g=1	a=136;-=1	g=121;a=8;-=8	t=146	a=108;g=38	hap1=anc_Cjejuni, hap2=anc_Ccoli	G157_RS01360	sufurtransferase FdhD	G157_RS03075	membrane protein	-9	-8
271403	619631	tt=342;ac=306;tc=32;at=9	Cc_1	t=374;a=315	t=351;c=338	Cc_unintrog_1_recipient	a=1	c=1	a=136;-=1	c=134;-=3	t=146	t=115;-=29;c=2	hap1=anc_Cjejuni, hap2=anc_Ccoli	G157_RS01360	sufurtransferase FdhD	G157_RS03080	L-lactate dehydrogenase	-12	-8
271403	619637	tc=342;at=306;tt=32;ac=9	Cc_1	t=374;a=315	c=351;t=338	Cc_unintrog_1_recipient	a=1	t=1	a=136;-=1	t=134;-=3	t=146	c=115;-=29;t=2	hap1=anc_Cjejuni, hap2=anc_Ccoli	G157_RS01360	sufurtransferase FdhD	G157_RS03080	L-lactate dehydrogenase	-12	-8
271421	616920	gt=347;tg=291;tt=22;gg=19;g-=8;t-=2	Cc_1	g=374;t=315	t=369;g=310;-=10	Cc_unintrog_1_recipient	t=1	g=1	t=136;-=1	g=129;-=4;a=4	g=146	t=146	hap1=anc_Cjejuni, hap2=anc_Ccoli	G157_RS01360	sufurtransferase FdhD	G157_RS03060	peptidyl-prolyl cis-trans isomerase	-15	-8
271421	616921	tc=290;gt=286;gc=80;tt=23;g-=8;t-=2	Cc_1	g=374;t=315	c=370;t=309;-=10	Cc_unintrog_1_recipient	t=1	t=1	t=136;-=1	c=80;t=53;-=4	g=146	t=140;c=6	hap1=anc_Ccoli, hap2=anc_Cjejuni	G157_RS01360	sufurtransferase FdhD	G157_RS03060	peptidyl-prolyl cis-trans isomerase	-11	-8
271421	616926	gc=347;tt=291;tc=22;gt=19;g-=8;t-=2	Cc_1	g=374;t=315	c=369;t=310;-=10	Cc_unintrog_1_recipient	t=1	t=1	t=136;-=1	t=133;-=4	g=146	c=144;t=2	hap1=anc_Cjejuni, hap2=anc_Ccoli	G157_RS01360	sufurtransferase FdhD	G157_RS03060	peptidyl-prolyl cis-trans isomerase	-15	-8
271421	616932	ga=347;tt=291;ta=22;gt=19;g-=8;t-=2	Cc_1	g=374;t=315	a=369;t=310;-=10	Cc_unintrog_1_recipient	t=1	t=1	t=136;-=1	t=133;-=4	g=146	a=146	hap1=anc_Cjejuni, hap2=anc_Ccoli	G157_RS01360	sufurtransferase FdhD	G157_RS03060	peptidyl-prolyl cis-trans isomerase	-15	-8
271421	616935	gc=347;tt=291;tc=22;gt=19;g-=8;t-=2	Cc_1	g=374;t=315	c=369;t=310;-=10	Cc_unintrog_1_recipient	t=1	t=1	t=136;-=1	t=133;-=4	g=146	c=136;t=10	hap1=anc_Cjejuni, hap2=anc_Ccoli	G157_RS01360	sufurtransferase FdhD	G157_RS03060	peptidyl-prolyl cis-trans isomerase	-15	-8
271421	616941	ga=347;tt=291;ta=22;gt=19;g-=8;t-=2	Cc_1	g=374;t=315	a=369;t=310;-=10	Cc_unintrog_1_recipient	t=1	t=1	t=136;-=1	t=133;-=4	g=146	a=146	hap1=anc_Cjejuni, hap2=anc_Ccoli	G157_RS01360	sufurtransferase FdhD	G157_RS03060	peptidyl-prolyl cis-trans isomerase	-15	-8
271421	616950	gt=347;tc=292;tt=21;gc=19;g-=8;t-=2	Cc_1	g=374;t=315	t=368;c=311;-=10	Cc_unintrog_1_recipient	t=1	c=1	t=136;-=1	c=133;-=4	g=146	t=146	hap1=anc_Cjejuni, hap2=anc_Ccoli	G157_RS01360	sufurtransferase FdhD	G157_RS03060	peptidyl-prolyl cis-trans isomerase	-16	-8
271421	616951	gt=347;ta=292;tt=21;ga=19;g-=8;t-=2	Cc_1	g=374;t=315	t=368;a=311;-=10	Cc_unintrog_1_recipient	t=1	a=1	t=136;-=1	a=133;-=4	g=146	t=132;c=14	hap1=anc_Cjejuni, hap2=anc_Ccoli	G157_RS01360	sufurtransferase FdhD	G157_RS03060	peptidyl-prolyl cis-trans isomerase	-16	-8
271421	616953	ga=347;tc=292;ta=21;gc=19;g-=8;t-=2	Cc_1	g=374;t=315	a=368;c=311;-=10	Cc_unintrog_1_recipient	t=1	c=1	t=136;-=1	c=133;-=4	g=146	a=146	hap1=anc_Cjejuni, hap2=anc_Ccoli	G157_RS01360	sufurtransferase FdhD	G157_RS03060	peptidyl-prolyl cis-trans isomerase	-16	-8
271421	616956	gc=347;tt=292;tc=21;gt=19;g-=8;t-=2	Cc_1	g=374;t=315	c=368;t=311;-=10	Cc_unintrog_1_recipient	t=1	t=1	t=136;-=1	t=133;-=4	g=146	c=130;t=16	hap1=anc_Cjejuni, hap2=anc_Ccoli	G157_RS01360	sufurtransferase FdhD	G157_RS03060	peptidyl-prolyl cis-trans isomerase	-16	-8
271421	616965	gt=346;tc=292;tt=21;gc=19;g-=9;t-=2	Cc_1	g=374;t=315	t=367;c=311;-=11	Cc_unintrog_1_recipient	t=1	c=1	t=136;-=1	c=128;t=5;-=4	g=146	t=146	hap1=anc_Cjejuni, hap2=anc_Ccoli	G157_RS01360	sufurtransferase FdhD	G157_RS03060	peptidyl-prolyl cis-trans isomerase	-16	-8
271421	616968	gc=343;tt=292;tc=21;gt=19;g-=12;t-=2	Cc_1	g=374;t=315	c=364;t=311;-=14	Cc_unintrog_1_recipient	t=1	t=1	t=136;-=1	t=133;-=4	g=146	c=133;t=13	hap1=anc_Cjejuni, hap2=anc_Ccoli	G157_RS01360	sufurtransferase FdhD	G157_RS03060	peptidyl-prolyl cis-trans isomerase	-16	-8
271421	616977	gt=338;tc=292;tt=22;gc=19;g-=17;t-=1	Cc_1	g=374;t=315	t=360;c=311;-=18	Cc_unintrog_1_recipient	t=1	c=1	t=136;-=1	t=83;c=50;-=4	g=146	t=146	hap1=anc_Cjejuni, hap2=other	G157_RS01360	sufurtransferase FdhD	G157_RS03060	peptidyl-prolyl cis-trans isomerase	-16	-8
271421	619125	ta=285;ga=193;gg=181;tg=27;t-=3	Cc_1	g=374;t=315	a=478;g=208;-=3	Cc_unintrog_1_recipient	t=1	a=1	t=136;-=1	g=87;a=25;t=14;-=9;c=2	g=146	g=141;a=5	hap1=other, hap2=other	G157_RS01360	sufurtransferase FdhD	G157_RS03075	membrane protein	-11	-8
271421	619278	ga=340;tg=307;gg=34;ta=6;t-=2	Cc_1	g=374;t=315	a=346;g=341;-=2	Cc_unintrog_1_recipient	t=1	g=1	t=136;-=1	g=121;-=8;a=8	g=146	a=108;g=38	hap1=anc_Cjejuni, hap2=anc_Ccoli	G157_RS01360	sufurtransferase FdhD	G157_RS03075	membrane protein	-9	-8
271421	619631	gt=342;tc=306;gc=32;tt=9	Cc_1	g=374;t=315	t=351;c=338	Cc_unintrog_1_recipient	t=1	c=1	t=136;-=1	c=134;-=3	g=146	t=115;-=29;c=2	hap1=anc_Cjejuni, hap2=anc_Ccoli	G157_RS01360	sufurtransferase FdhD	G157_RS03080	L-lactate dehydrogenase	-12	-8
271421	619637	gc=342;tt=306;gt=32;tc=9	Cc_1	g=374;t=315	c=351;t=338	Cc_unintrog_1_recipient	t=1	t=1	t=136;-=1	t=134;-=3	g=146	c=115;-=29;t=2	hap1=anc_Cjejuni, hap2=anc_Ccoli	G157_RS01360	sufurtransferase FdhD	G157_RS03080	L-lactate dehydrogenase	-12	-8
271430	616920	gt=347;ag=291;at=22;gg=19;g-=8;a-=2	Cc_1	g=374;a=315	t=369;g=310;-=10	Cc_unintrog_1_recipient	a=1	g=1	a=136;-=1	g=129;a=4;-=4	g=146	t=146	hap1=anc_Cjejuni, hap2=anc_Ccoli	G157_RS01360	sufurtransferase FdhD	G157_RS03060	peptidyl-prolyl cis-trans isomerase	-15	-8
271430	616921	ac=290;gt=286;gc=80;at=23;g-=8;a-=2	Cc_1	g=374;a=315	c=370;t=309;-=10	Cc_unintrog_1_recipient	a=1	t=1	a=136;-=1	c=80;t=53;-=4	g=146	t=140;c=6	hap1=anc_Ccoli, hap2=anc_Cjejuni	G157_RS01360	sufurtransferase FdhD	G157_RS03060	peptidyl-prolyl cis-trans isomerase	-11	-8
271430	616926	gc=347;at=291;ac=22;gt=19;g-=8;a-=2	Cc_1	g=374;a=315	c=369;t=310;-=10	Cc_unintrog_1_recipient	a=1	t=1	a=136;-=1	t=133;-=4	g=146	c=144;t=2	hap1=anc_Cjejuni, hap2=anc_Ccoli	G157_RS01360	sufurtransferase FdhD	G157_RS03060	peptidyl-prolyl cis-trans isomerase	-15	-8
271430	616932	ga=347;at=291;aa=22;gt=19;g-=8;a-=2	Cc_1	g=374;a=315	a=369;t=310;-=10	Cc_unintrog_1_recipient	a=1	t=1	a=136;-=1	t=133;-=4	g=146	a=146	hap1=anc_Cjejuni, hap2=anc_Ccoli	G157_RS01360	sufurtransferase FdhD	G157_RS03060	peptidyl-prolyl cis-trans isomerase	-15	-8
271430	616935	gc=347;at=291;ac=22;gt=19;g-=8;a-=2	Cc_1	g=374;a=315	c=369;t=310;-=10	Cc_unintrog_1_recipient	a=1	t=1	a=136;-=1	t=133;-=4	g=146	c=136;t=10	hap1=anc_Cjejuni, hap2=anc_Ccoli	G157_RS01360	sufurtransferase FdhD	G157_RS03060	peptidyl-prolyl cis-trans isomerase	-15	-8
271430	616941	ga=347;at=291;aa=22;gt=19;g-=8;a-=2	Cc_1	g=374;a=315	a=369;t=310;-=10	Cc_unintrog_1_recipient	a=1	t=1	a=136;-=1	t=133;-=4	g=146	a=146	hap1=anc_Cjejuni, hap2=anc_Ccoli	G157_RS01360	sufurtransferase FdhD	G157_RS03060	peptidyl-prolyl cis-trans isomerase	-15	-8
271430	616950	gt=347;ac=292;at=21;gc=19;g-=8;a-=2	Cc_1	g=374;a=315	t=368;c=311;-=10	Cc_unintrog_1_recipient	a=1	c=1	a=136;-=1	c=133;-=4	g=146	t=146	hap1=anc_Cjejuni, hap2=anc_Ccoli	G157_RS01360	sufurtransferase FdhD	G157_RS03060	peptidyl-prolyl cis-trans isomerase	-16	-8
271430	616951	gt=347;aa=292;at=21;ga=19;g-=8;a-=2	Cc_1	g=374;a=315	t=368;a=311;-=10	Cc_unintrog_1_recipient	a=1	a=1	a=136;-=1	a=133;-=4	g=146	t=132;c=14	hap1=anc_Cjejuni, hap2=anc_Ccoli	G157_RS01360	sufurtransferase FdhD	G157_RS03060	peptidyl-prolyl cis-trans isomerase	-16	-8
271430	616953	ga=347;ac=292;aa=21;gc=19;g-=8;a-=2	Cc_1	g=374;a=315	a=368;c=311;-=10	Cc_unintrog_1_recipient	a=1	c=1	a=136;-=1	c=133;-=4	g=146	a=146	hap1=anc_Cjejuni, hap2=anc_Ccoli	G157_RS01360	sufurtransferase FdhD	G157_RS03060	peptidyl-prolyl cis-trans isomerase	-16	-8
271430	616956	gc=347;at=292;ac=21;gt=19;g-=8;a-=2	Cc_1	g=374;a=315	c=368;t=311;-=10	Cc_unintrog_1_recipient	a=1	t=1	a=136;-=1	t=133;-=4	g=146	c=130;t=16	hap1=anc_Cjejuni, hap2=anc_Ccoli	G157_RS01360	sufurtransferase FdhD	G157_RS03060	peptidyl-prolyl cis-trans isomerase	-16	-8
271430	616965	gt=346;ac=292;at=21;gc=19;g-=9;a-=2	Cc_1	g=374;a=315	t=367;c=311;-=11	Cc_unintrog_1_recipient	a=1	c=1	a=136;-=1	c=128;t=5;-=4	g=146	t=146	hap1=anc_Cjejuni, hap2=anc_Ccoli	G157_RS01360	sufurtransferase FdhD	G157_RS03060	peptidyl-prolyl cis-trans isomerase	-16	-8
271430	616968	gc=343;at=292;ac=21;gt=19;g-=12;a-=2	Cc_1	g=374;a=315	c=364;t=311;-=14	Cc_unintrog_1_recipient	a=1	t=1	a=136;-=1	t=133;-=4	g=146	c=133;t=13	hap1=anc_Cjejuni, hap2=anc_Ccoli	G157_RS01360	sufurtransferase FdhD	G157_RS03060	peptidyl-prolyl cis-trans isomerase	-16	-8
271430	616977	gt=338;ac=292;at=22;gc=19;g-=17;a-=1	Cc_1	g=374;a=315	t=360;c=311;-=18	Cc_unintrog_1_recipient	a=1	c=1	a=136;-=1	t=83;c=50;-=4	g=146	t=146	hap1=anc_Cjejuni, hap2=other	G157_RS01360	sufurtransferase FdhD	G157_RS03060	peptidyl-prolyl cis-trans isomerase	-16	-8
271430	619125	aa=285;ga=193;gg=181;ag=27;a-=3	Cc_1	g=374;a=315	a=478;g=208;-=3	Cc_unintrog_1_recipient	a=1	a=1	a=136;-=1	g=87;a=25;t=14;-=9;c=2	g=146	g=141;a=5	hap1=other, hap2=other	G157_RS01360	sufurtransferase FdhD	G157_RS03075	membrane protein	-11	-8
271430	619278	ga=340;ag=307;gg=34;aa=6;a-=2	Cc_1	g=374;a=315	a=346;g=341;-=2	Cc_unintrog_1_recipient	a=1	g=1	a=136;-=1	g=121;a=8;-=8	g=146	a=108;g=38	hap1=anc_Cjejuni, hap2=anc_Ccoli	G157_RS01360	sufurtransferase FdhD	G157_RS03075	membrane protein	-9	-8
271430	619631	gt=342;ac=306;gc=32;at=9	Cc_1	g=374;a=315	t=351;c=338	Cc_unintrog_1_recipient	a=1	c=1	a=136;-=1	c=134;-=3	g=146	t=115;-=29;c=2	hap1=anc_Cjejuni, hap2=anc_Ccoli	G157_RS01360	sufurtransferase FdhD	G157_RS03080	L-lactate dehydrogenase	-12	-8
271430	619637	gc=342;at=306;gt=32;ac=9	Cc_1	g=374;a=315	c=351;t=338	Cc_unintrog_1_recipient	a=1	t=1	a=136;-=1	t=134;-=3	g=146	c=115;-=29;t=2	hap1=anc_Cjejuni, hap2=anc_Ccoli	G157_RS01360	sufurtransferase FdhD	G157_RS03080	L-lactate dehydrogenase	-12	-8
271439	616920	ct=347;tg=291;tt=22;cg=19;c-=8;t-=2	Cc_1	c=374;t=315	t=369;g=310;-=10	Cc_unintrog_1_recipient	t=1	g=1	t=136;-=1	g=129;a=4;-=4	c=141;t=5	t=146	hap1=anc_Cjejuni, hap2=anc_Ccoli	G157_RS01360	sufurtransferase FdhD	G157_RS03060	peptidyl-prolyl cis-trans isomerase	-15	-8
271439	616921	tc=290;ct=286;cc=80;tt=23;c-=8;t-=2	Cc_1	c=374;t=315	c=370;t=309;-=10	Cc_unintrog_1_recipient	t=1	t=1	t=136;-=1	c=80;t=53;-=4	c=141;t=5	t=140;c=6	hap1=anc_Ccoli, hap2=anc_Cjejuni	G157_RS01360	sufurtransferase FdhD	G157_RS03060	peptidyl-prolyl cis-trans isomerase	-11	-8
271439	616926	cc=347;tt=291;tc=22;ct=19;c-=8;t-=2	Cc_1	c=374;t=315	c=369;t=310;-=10	Cc_unintrog_1_recipient	t=1	t=1	t=136;-=1	t=133;-=4	c=141;t=5	c=144;t=2	hap1=anc_Cjejuni, hap2=anc_Ccoli	G157_RS01360	sufurtransferase FdhD	G157_RS03060	peptidyl-prolyl cis-trans isomerase	-15	-8
271439	616932	ca=347;tt=291;ta=22;ct=19;c-=8;t-=2	Cc_1	c=374;t=315	a=369;t=310;-=10	Cc_unintrog_1_recipient	t=1	t=1	t=136;-=1	t=133;-=4	c=141;t=5	a=146	hap1=anc_Cjejuni, hap2=anc_Ccoli	G157_RS01360	sufurtransferase FdhD	G157_RS03060	peptidyl-prolyl cis-trans isomerase	-15	-8
271439	616935	cc=347;tt=291;tc=22;ct=19;c-=8;t-=2	Cc_1	c=374;t=315	c=369;t=310;-=10	Cc_unintrog_1_recipient	t=1	t=1	t=136;-=1	t=133;-=4	c=141;t=5	c=136;t=10	hap1=anc_Cjejuni, hap2=anc_Ccoli	G157_RS01360	sufurtransferase FdhD	G157_RS03060	peptidyl-prolyl cis-trans isomerase	-15	-8
271439	616941	ca=347;tt=291;ta=22;ct=19;c-=8;t-=2	Cc_1	c=374;t=315	a=369;t=310;-=10	Cc_unintrog_1_recipient	t=1	t=1	t=136;-=1	t=133;-=4	c=141;t=5	a=146	hap1=anc_Cjejuni, hap2=anc_Ccoli	G157_RS01360	sufurtransferase FdhD	G157_RS03060	peptidyl-prolyl cis-trans isomerase	-15	-8
271439	616950	ct=347;tc=292;tt=21;cc=19;c-=8;t-=2	Cc_1	c=374;t=315	t=368;c=311;-=10	Cc_unintrog_1_recipient	t=1	c=1	t=136;-=1	c=133;-=4	c=141;t=5	t=146	hap1=anc_Cjejuni, hap2=anc_Ccoli	G157_RS01360	sufurtransferase FdhD	G157_RS03060	peptidyl-prolyl cis-trans isomerase	-16	-8
271439	616951	ct=347;ta=292;tt=21;ca=19;c-=8;t-=2	Cc_1	c=374;t=315	t=368;a=311;-=10	Cc_unintrog_1_recipient	t=1	a=1	t=136;-=1	a=133;-=4	c=141;t=5	t=132;c=14	hap1=anc_Cjejuni, hap2=anc_Ccoli	G157_RS01360	sufurtransferase FdhD	G157_RS03060	peptidyl-prolyl cis-trans isomerase	-16	-8
271439	616953	ca=347;tc=292;ta=21;cc=19;c-=8;t-=2	Cc_1	c=374;t=315	a=368;c=311;-=10	Cc_unintrog_1_recipient	t=1	c=1	t=136;-=1	c=133;-=4	c=141;t=5	a=146	hap1=anc_Cjejuni, hap2=anc_Ccoli	G157_RS01360	sufurtransferase FdhD	G157_RS03060	peptidyl-prolyl cis-trans isomerase	-16	-8
271439	616956	cc=347;tt=292;tc=21;ct=19;c-=8;t-=2	Cc_1	c=374;t=315	c=368;t=311;-=10	Cc_unintrog_1_recipient	t=1	t=1	t=136;-=1	t=133;-=4	c=141;t=5	c=130;t=16	hap1=anc_Cjejuni, hap2=anc_Ccoli	G157_RS01360	sufurtransferase FdhD	G157_RS03060	peptidyl-prolyl cis-trans isomerase	-16	-8
271439	616965	ct=346;tc=292;tt=21;cc=19;c-=9;t-=2	Cc_1	c=374;t=315	t=367;c=311;-=11	Cc_unintrog_1_recipient	t=1	c=1	t=136;-=1	c=128;t=5;-=4	c=141;t=5	t=146	hap1=anc_Cjejuni, hap2=anc_Ccoli	G157_RS01360	sufurtransferase FdhD	G157_RS03060	peptidyl-prolyl cis-trans isomerase	-16	-8
271439	616968	cc=343;tt=292;tc=21;ct=19;c-=12;t-=2	Cc_1	c=374;t=315	c=364;t=311;-=14	Cc_unintrog_1_recipient	t=1	t=1	t=136;-=1	t=133;-=4	c=141;t=5	c=133;t=13	hap1=anc_Cjejuni, hap2=anc_Ccoli	G157_RS01360	sufurtransferase FdhD	G157_RS03060	peptidyl-prolyl cis-trans isomerase	-16	-8
271439	616977	ct=338;tc=292;tt=22;cc=19;c-=17;t-=1	Cc_1	c=374;t=315	t=360;c=311;-=18	Cc_unintrog_1_recipient	t=1	c=1	t=136;-=1	t=83;c=50;-=4	c=141;t=5	t=146	hap1=anc_Cjejuni, hap2=other	G157_RS01360	sufurtransferase FdhD	G157_RS03060	peptidyl-prolyl cis-trans isomerase	-16	-8
271439	619125	ta=285;ca=193;cg=181;tg=27;t-=3	Cc_1	c=374;t=315	a=478;g=208;-=3	Cc_unintrog_1_recipient	t=1	a=1	t=136;-=1	g=87;a=25;t=14;-=9;c=2	c=141;t=5	g=141;a=5	hap1=other, hap2=other	G157_RS01360	sufurtransferase FdhD	G157_RS03075	membrane protein	-11	-8
271439	619278	ca=340;tg=307;cg=34;ta=6;t-=2	Cc_1	c=374;t=315	a=346;g=341;-=2	Cc_unintrog_1_recipient	t=1	g=1	t=136;-=1	g=121;-=8;a=8	c=141;t=5	a=108;g=38	hap1=anc_Cjejuni, hap2=anc_Ccoli	G157_RS01360	sufurtransferase FdhD	G157_RS03075	membrane protein	-9	-8
271439	619631	ct=342;tc=306;cc=32;tt=9	Cc_1	c=374;t=315	t=351;c=338	Cc_unintrog_1_recipient	t=1	c=1	t=136;-=1	c=134;-=3	c=141;t=5	t=115;-=29;c=2	hap1=anc_Cjejuni, hap2=anc_Ccoli	G157_RS01360	sufurtransferase FdhD	G157_RS03080	L-lactate dehydrogenase	-12	-8
271439	619637	cc=342;tt=306;ct=32;tc=9	Cc_1	c=374;t=315	c=351;t=338	Cc_unintrog_1_recipient	t=1	t=1	t=136;-=1	t=134;-=3	c=141;t=5	c=115;-=29;t=2	hap1=anc_Cjejuni, hap2=anc_Ccoli	G157_RS01360	sufurtransferase FdhD	G157_RS03080	L-lactate dehydrogenase	-12	-8
271451	616920	gt=347;ag=291;at=22;gg=19;g-=8;a-=2	Cc_1	g=374;a=315	t=369;g=310;-=10	Cc_unintrog_1_recipient	a=1	g=1	a=134;g=2;-=1	g=129;a=4;-=4	g=142;a=4	t=146	hap1=anc_Cjejuni, hap2=anc_Ccoli	G157_RS01360	sufurtransferase FdhD	G157_RS03060	peptidyl-prolyl cis-trans isomerase	-15	-8
271451	616921	ac=290;gt=286;gc=80;at=23;g-=8;a-=2	Cc_1	g=374;a=315	c=370;t=309;-=10	Cc_unintrog_1_recipient	a=1	t=1	a=134;g=2;-=1	c=80;t=53;-=4	g=142;a=4	t=140;c=6	hap1=anc_Ccoli, hap2=anc_Cjejuni	G157_RS01360	sufurtransferase FdhD	G157_RS03060	peptidyl-prolyl cis-trans isomerase	-11	-8
271451	616926	gc=347;at=291;ac=22;gt=19;g-=8;a-=2	Cc_1	g=374;a=315	c=369;t=310;-=10	Cc_unintrog_1_recipient	a=1	t=1	a=134;g=2;-=1	t=133;-=4	g=142;a=4	c=144;t=2	hap1=anc_Cjejuni, hap2=anc_Ccoli	G157_RS01360	sufurtransferase FdhD	G157_RS03060	peptidyl-prolyl cis-trans isomerase	-15	-8
271451	616932	ga=347;at=291;aa=22;gt=19;g-=8;a-=2	Cc_1	g=374;a=315	a=369;t=310;-=10	Cc_unintrog_1_recipient	a=1	t=1	a=134;g=2;-=1	t=133;-=4	g=142;a=4	a=146	hap1=anc_Cjejuni, hap2=anc_Ccoli	G157_RS01360	sufurtransferase FdhD	G157_RS03060	peptidyl-prolyl cis-trans isomerase	-15	-8
271451	616935	gc=347;at=291;ac=22;gt=19;g-=8;a-=2	Cc_1	g=374;a=315	c=369;t=310;-=10	Cc_unintrog_1_recipient	a=1	t=1	a=134;g=2;-=1	t=133;-=4	g=142;a=4	c=136;t=10	hap1=anc_Cjejuni, hap2=anc_Ccoli	G157_RS01360	sufurtransferase FdhD	G157_RS03060	peptidyl-prolyl cis-trans isomerase	-15	-8
271451	616941	ga=347;at=291;aa=22;gt=19;g-=8;a-=2	Cc_1	g=374;a=315	a=369;t=310;-=10	Cc_unintrog_1_recipient	a=1	t=1	a=134;g=2;-=1	t=133;-=4	g=142;a=4	a=146	hap1=anc_Cjejuni, hap2=anc_Ccoli	G157_RS01360	sufurtransferase FdhD	G157_RS03060	peptidyl-prolyl cis-trans isomerase	-15	-8
271451	616950	gt=347;ac=292;at=21;gc=19;g-=8;a-=2	Cc_1	g=374;a=315	t=368;c=311;-=10	Cc_unintrog_1_recipient	a=1	c=1	a=134;g=2;-=1	c=133;-=4	g=142;a=4	t=146	hap1=anc_Cjejuni, hap2=anc_Ccoli	G157_RS01360	sufurtransferase FdhD	G157_RS03060	peptidyl-prolyl cis-trans isomerase	-16	-8
271451	616951	gt=347;aa=292;at=21;ga=19;g-=8;a-=2	Cc_1	g=374;a=315	t=368;a=311;-=10	Cc_unintrog_1_recipient	a=1	a=1	a=134;g=2;-=1	a=133;-=4	g=142;a=4	t=132;c=14	hap1=anc_Cjejuni, hap2=anc_Ccoli	G157_RS01360	sufurtransferase FdhD	G157_RS03060	peptidyl-prolyl cis-trans isomerase	-16	-8
271451	616953	ga=347;ac=292;aa=21;gc=19;g-=8;a-=2	Cc_1	g=374;a=315	a=368;c=311;-=10	Cc_unintrog_1_recipient	a=1	c=1	a=134;g=2;-=1	c=133;-=4	g=142;a=4	a=146	hap1=anc_Cjejuni, hap2=anc_Ccoli	G157_RS01360	sufurtransferase FdhD	G157_RS03060	peptidyl-prolyl cis-trans isomerase	-16	-8
271451	616956	gc=347;at=292;ac=21;gt=19;g-=8;a-=2	Cc_1	g=374;a=315	c=368;t=311;-=10	Cc_unintrog_1_recipient	a=1	t=1	a=134;g=2;-=1	t=133;-=4	g=142;a=4	c=130;t=16	hap1=anc_Cjejuni, hap2=anc_Ccoli	G157_RS01360	sufurtransferase FdhD	G157_RS03060	peptidyl-prolyl cis-trans isomerase	-16	-8
271451	616965	gt=346;ac=292;at=21;gc=19;g-=9;a-=2	Cc_1	g=374;a=315	t=367;c=311;-=11	Cc_unintrog_1_recipient	a=1	c=1	a=134;g=2;-=1	c=128;t=5;-=4	g=142;a=4	t=146	hap1=anc_Cjejuni, hap2=anc_Ccoli	G157_RS01360	sufurtransferase FdhD	G157_RS03060	peptidyl-prolyl cis-trans isomerase	-16	-8
271451	616968	gc=343;at=292;ac=21;gt=19;g-=12;a-=2	Cc_1	g=374;a=315	c=364;t=311;-=14	Cc_unintrog_1_recipient	a=1	t=1	a=134;g=2;-=1	t=133;-=4	g=142;a=4	c=133;t=13	hap1=anc_Cjejuni, hap2=anc_Ccoli	G157_RS01360	sufurtransferase FdhD	G157_RS03060	peptidyl-prolyl cis-trans isomerase	-16	-8
271451	616977	gt=338;ac=292;at=22;gc=19;g-=17;a-=1	Cc_1	g=374;a=315	t=360;c=311;-=18	Cc_unintrog_1_recipient	a=1	c=1	a=134;g=2;-=1	t=83;c=50;-=4	g=142;a=4	t=146	hap1=anc_Cjejuni, hap2=other	G157_RS01360	sufurtransferase FdhD	G157_RS03060	peptidyl-prolyl cis-trans isomerase	-16	-8
271451	619125	aa=285;ga=193;gg=181;ag=27;a-=3	Cc_1	g=374;a=315	a=478;g=208;-=3	Cc_unintrog_1_recipient	a=1	a=1	a=134;g=2;-=1	g=87;a=25;t=14;-=9;c=2	g=142;a=4	g=141;a=5	hap1=other, hap2=other	G157_RS01360	sufurtransferase FdhD	G157_RS03075	membrane protein	-11	-8
271451	619278	ga=340;ag=307;gg=34;aa=6;a-=2	Cc_1	g=374;a=315	a=346;g=341;-=2	Cc_unintrog_1_recipient	a=1	g=1	a=134;g=2;-=1	g=121;a=8;-=8	g=142;a=4	a=108;g=38	hap1=anc_Cjejuni, hap2=anc_Ccoli	G157_RS01360	sufurtransferase FdhD	G157_RS03075	membrane protein	-9	-8
271451	619631	gt=342;ac=306;gc=32;at=9	Cc_1	g=374;a=315	t=351;c=338	Cc_unintrog_1_recipient	a=1	c=1	a=134;g=2;-=1	c=134;-=3	g=142;a=4	t=115;-=29;c=2	hap1=anc_Cjejuni, hap2=anc_Ccoli	G157_RS01360	sufurtransferase FdhD	G157_RS03080	L-lactate dehydrogenase	-12	-8
271451	619637	gc=342;at=306;gt=32;ac=9	Cc_1	g=374;a=315	c=351;t=338	Cc_unintrog_1_recipient	a=1	t=1	a=134;g=2;-=1	t=134;-=3	g=142;a=4	c=115;-=29;t=2	hap1=anc_Cjejuni, hap2=anc_Ccoli	G157_RS01360	sufurtransferase FdhD	G157_RS03080	L-lactate dehydrogenase	-12	-8
271457	616920	gt=347;ag=291;at=22;gg=19;g-=8;a-=2	Cc_1	g=374;a=315	t=369;g=310;-=10	Cc_unintrog_1_recipient	a=1	g=1	a=136;-=1	g=129;-=4;a=4	g=141;a=5	t=146	hap1=anc_Cjejuni, hap2=anc_Ccoli	G157_RS01360	sufurtransferase FdhD	G157_RS03060	peptidyl-prolyl cis-trans isomerase	-15	-8
271457	616921	ac=290;gt=286;gc=80;at=23;g-=8;a-=2	Cc_1	g=374;a=315	c=370;t=309;-=10	Cc_unintrog_1_recipient	a=1	t=1	a=136;-=1	c=80;t=53;-=4	g=141;a=5	t=140;c=6	hap1=anc_Ccoli, hap2=anc_Cjejuni	G157_RS01360	sufurtransferase FdhD	G157_RS03060	peptidyl-prolyl cis-trans isomerase	-11	-8
271457	616926	gc=347;at=291;ac=22;gt=19;g-=8;a-=2	Cc_1	g=374;a=315	c=369;t=310;-=10	Cc_unintrog_1_recipient	a=1	t=1	a=136;-=1	t=133;-=4	g=141;a=5	c=144;t=2	hap1=anc_Cjejuni, hap2=anc_Ccoli	G157_RS01360	sufurtransferase FdhD	G157_RS03060	peptidyl-prolyl cis-trans isomerase	-15	-8
271457	616932	ga=347;at=291;aa=22;gt=19;g-=8;a-=2	Cc_1	g=374;a=315	a=369;t=310;-=10	Cc_unintrog_1_recipient	a=1	t=1	a=136;-=1	t=133;-=4	g=141;a=5	a=146	hap1=anc_Cjejuni, hap2=anc_Ccoli	G157_RS01360	sufurtransferase FdhD	G157_RS03060	peptidyl-prolyl cis-trans isomerase	-15	-8
271457	616935	gc=347;at=291;ac=22;gt=19;g-=8;a-=2	Cc_1	g=374;a=315	c=369;t=310;-=10	Cc_unintrog_1_recipient	a=1	t=1	a=136;-=1	t=133;-=4	g=141;a=5	c=136;t=10	hap1=anc_Cjejuni, hap2=anc_Ccoli	G157_RS01360	sufurtransferase FdhD	G157_RS03060	peptidyl-prolyl cis-trans isomerase	-15	-8
271457	616941	ga=347;at=291;aa=22;gt=19;g-=8;a-=2	Cc_1	g=374;a=315	a=369;t=310;-=10	Cc_unintrog_1_recipient	a=1	t=1	a=136;-=1	t=133;-=4	g=141;a=5	a=146	hap1=anc_Cjejuni, hap2=anc_Ccoli	G157_RS01360	sufurtransferase FdhD	G157_RS03060	peptidyl-prolyl cis-trans isomerase	-15	-8
271457	616950	gt=347;ac=292;at=21;gc=19;g-=8;a-=2	Cc_1	g=374;a=315	t=368;c=311;-=10	Cc_unintrog_1_recipient	a=1	c=1	a=136;-=1	c=133;-=4	g=141;a=5	t=146	hap1=anc_Cjejuni, hap2=anc_Ccoli	G157_RS01360	sufurtransferase FdhD	G157_RS03060	peptidyl-prolyl cis-trans isomerase	-16	-8
271457	616951	gt=347;aa=292;at=21;ga=19;g-=8;a-=2	Cc_1	g=374;a=315	t=368;a=311;-=10	Cc_unintrog_1_recipient	a=1	a=1	a=136;-=1	a=133;-=4	g=141;a=5	t=132;c=14	hap1=anc_Cjejuni, hap2=anc_Ccoli	G157_RS01360	sufurtransferase FdhD	G157_RS03060	peptidyl-prolyl cis-trans isomerase	-16	-8
271457	616953	ga=347;ac=292;aa=21;gc=19;g-=8;a-=2	Cc_1	g=374;a=315	a=368;c=311;-=10	Cc_unintrog_1_recipient	a=1	c=1	a=136;-=1	c=133;-=4	g=141;a=5	a=146	hap1=anc_Cjejuni, hap2=anc_Ccoli	G157_RS01360	sufurtransferase FdhD	G157_RS03060	peptidyl-prolyl cis-trans isomerase	-16	-8
271457	616956	gc=347;at=292;ac=21;gt=19;g-=8;a-=2	Cc_1	g=374;a=315	c=368;t=311;-=10	Cc_unintrog_1_recipient	a=1	t=1	a=136;-=1	t=133;-=4	g=141;a=5	c=130;t=16	hap1=anc_Cjejuni, hap2=anc_Ccoli	G157_RS01360	sufurtransferase FdhD	G157_RS03060	peptidyl-prolyl cis-trans isomerase	-16	-8
271457	616965	gt=346;ac=292;at=21;gc=19;g-=9;a-=2	Cc_1	g=374;a=315	t=367;c=311;-=11	Cc_unintrog_1_recipient	a=1	c=1	a=136;-=1	c=128;t=5;-=4	g=141;a=5	t=146	hap1=anc_Cjejuni, hap2=anc_Ccoli	G157_RS01360	sufurtransferase FdhD	G157_RS03060	peptidyl-prolyl cis-trans isomerase	-16	-8
271457	616968	gc=343;at=292;ac=21;gt=19;g-=12;a-=2	Cc_1	g=374;a=315	c=364;t=311;-=14	Cc_unintrog_1_recipient	a=1	t=1	a=136;-=1	t=133;-=4	g=141;a=5	c=133;t=13	hap1=anc_Cjejuni, hap2=anc_Ccoli	G157_RS01360	sufurtransferase FdhD	G157_RS03060	peptidyl-prolyl cis-trans isomerase	-16	-8
271457	616977	gt=338;ac=292;at=22;gc=19;g-=17;a-=1	Cc_1	g=374;a=315	t=360;c=311;-=18	Cc_unintrog_1_recipient	a=1	c=1	a=136;-=1	t=83;c=50;-=4	g=141;a=5	t=146	hap1=anc_Cjejuni, hap2=other	G157_RS01360	sufurtransferase FdhD	G157_RS03060	peptidyl-prolyl cis-trans isomerase	-16	-8
271457	619125	aa=285;ga=193;gg=181;ag=27;a-=3	Cc_1	g=374;a=315	a=478;g=208;-=3	Cc_unintrog_1_recipient	a=1	a=1	a=136;-=1	g=87;a=25;t=14;-=9;c=2	g=141;a=5	g=141;a=5	hap1=other, hap2=other	G157_RS01360	sufurtransferase FdhD	G157_RS03075	membrane protein	-11	-8
271457	619278	ga=340;ag=307;gg=34;aa=6;a-=2	Cc_1	g=374;a=315	a=346;g=341;-=2	Cc_unintrog_1_recipient	a=1	g=1	a=136;-=1	g=121;a=8;-=8	g=141;a=5	a=108;g=38	hap1=anc_Cjejuni, hap2=anc_Ccoli	G157_RS01360	sufurtransferase FdhD	G157_RS03075	membrane protein	-9	-8
271457	619631	gt=342;ac=306;gc=32;at=9	Cc_1	g=374;a=315	t=351;c=338	Cc_unintrog_1_recipient	a=1	c=1	a=136;-=1	c=134;-=3	g=141;a=5	t=115;-=29;c=2	hap1=anc_Cjejuni, hap2=anc_Ccoli	G157_RS01360	sufurtransferase FdhD	G157_RS03080	L-lactate dehydrogenase	-12	-8
271457	619637	gc=342;at=306;gt=32;ac=9	Cc_1	g=374;a=315	c=351;t=338	Cc_unintrog_1_recipient	a=1	t=1	a=136;-=1	t=134;-=3	g=141;a=5	c=115;-=29;t=2	hap1=anc_Cjejuni, hap2=anc_Ccoli	G157_RS01360	sufurtransferase FdhD	G157_RS03080	L-lactate dehydrogenase	-12	-8
271470	616920	gt=347;ag=291;at=22;gg=19;g-=8;a-=2	Cc_1	g=374;a=315	t=369;g=310;-=10	Cc_unintrog_1_recipient	a=1	g=1	a=136;-=1	g=129;a=4;-=4	g=146	t=146	hap1=anc_Cjejuni, hap2=anc_Ccoli	G157_RS01360	sufurtransferase FdhD	G157_RS03060	peptidyl-prolyl cis-trans isomerase	-15	-8
271470	616921	ac=290;gt=286;gc=80;at=23;g-=8;a-=2	Cc_1	g=374;a=315	c=370;t=309;-=10	Cc_unintrog_1_recipient	a=1	t=1	a=136;-=1	c=80;t=53;-=4	g=146	t=140;c=6	hap1=anc_Ccoli, hap2=anc_Cjejuni	G157_RS01360	sufurtransferase FdhD	G157_RS03060	peptidyl-prolyl cis-trans isomerase	-11	-8
271470	616926	gc=347;at=291;ac=22;gt=19;g-=8;a-=2	Cc_1	g=374;a=315	c=369;t=310;-=10	Cc_unintrog_1_recipient	a=1	t=1	a=136;-=1	t=133;-=4	g=146	c=144;t=2	hap1=anc_Cjejuni, hap2=anc_Ccoli	G157_RS01360	sufurtransferase FdhD	G157_RS03060	peptidyl-prolyl cis-trans isomerase	-15	-8
271470	616932	ga=347;at=291;aa=22;gt=19;g-=8;a-=2	Cc_1	g=374;a=315	a=369;t=310;-=10	Cc_unintrog_1_recipient	a=1	t=1	a=136;-=1	t=133;-=4	g=146	a=146	hap1=anc_Cjejuni, hap2=anc_Ccoli	G157_RS01360	sufurtransferase FdhD	G157_RS03060	peptidyl-prolyl cis-trans isomerase	-15	-8
271470	616935	gc=347;at=291;ac=22;gt=19;g-=8;a-=2	Cc_1	g=374;a=315	c=369;t=310;-=10	Cc_unintrog_1_recipient	a=1	t=1	a=136;-=1	t=133;-=4	g=146	c=136;t=10	hap1=anc_Cjejuni, hap2=anc_Ccoli	G157_RS01360	sufurtransferase FdhD	G157_RS03060	peptidyl-prolyl cis-trans isomerase	-15	-8
271470	616941	ga=347;at=291;aa=22;gt=19;g-=8;a-=2	Cc_1	g=374;a=315	a=369;t=310;-=10	Cc_unintrog_1_recipient	a=1	t=1	a=136;-=1	t=133;-=4	g=146	a=146	hap1=anc_Cjejuni, hap2=anc_Ccoli	G157_RS01360	sufurtransferase FdhD	G157_RS03060	peptidyl-prolyl cis-trans isomerase	-15	-8
271470	616950	gt=347;ac=292;at=21;gc=19;g-=8;a-=2	Cc_1	g=374;a=315	t=368;c=311;-=10	Cc_unintrog_1_recipient	a=1	c=1	a=136;-=1	c=133;-=4	g=146	t=146	hap1=anc_Cjejuni, hap2=anc_Ccoli	G157_RS01360	sufurtransferase FdhD	G157_RS03060	peptidyl-prolyl cis-trans isomerase	-16	-8
271470	616951	gt=347;aa=292;at=21;ga=19;g-=8;a-=2	Cc_1	g=374;a=315	t=368;a=311;-=10	Cc_unintrog_1_recipient	a=1	a=1	a=136;-=1	a=133;-=4	g=146	t=132;c=14	hap1=anc_Cjejuni, hap2=anc_Ccoli	G157_RS01360	sufurtransferase FdhD	G157_RS03060	peptidyl-prolyl cis-trans isomerase	-16	-8
271470	616953	ga=347;ac=292;aa=21;gc=19;g-=8;a-=2	Cc_1	g=374;a=315	a=368;c=311;-=10	Cc_unintrog_1_recipient	a=1	c=1	a=136;-=1	c=133;-=4	g=146	a=146	hap1=anc_Cjejuni, hap2=anc_Ccoli	G157_RS01360	sufurtransferase FdhD	G157_RS03060	peptidyl-prolyl cis-trans isomerase	-16	-8
271470	616956	gc=347;at=292;ac=21;gt=19;g-=8;a-=2	Cc_1	g=374;a=315	c=368;t=311;-=10	Cc_unintrog_1_recipient	a=1	t=1	a=136;-=1	t=133;-=4	g=146	c=130;t=16	hap1=anc_Cjejuni, hap2=anc_Ccoli	G157_RS01360	sufurtransferase FdhD	G157_RS03060	peptidyl-prolyl cis-trans isomerase	-16	-8
271470	616965	gt=346;ac=292;at=21;gc=19;g-=9;a-=2	Cc_1	g=374;a=315	t=367;c=311;-=11	Cc_unintrog_1_recipient	a=1	c=1	a=136;-=1	c=128;t=5;-=4	g=146	t=146	hap1=anc_Cjejuni, hap2=anc_Ccoli	G157_RS01360	sufurtransferase FdhD	G157_RS03060	peptidyl-prolyl cis-trans isomerase	-16	-8
271470	616968	gc=343;at=292;ac=21;gt=19;g-=12;a-=2	Cc_1	g=374;a=315	c=364;t=311;-=14	Cc_unintrog_1_recipient	a=1	t=1	a=136;-=1	t=133;-=4	g=146	c=133;t=13	hap1=anc_Cjejuni, hap2=anc_Ccoli	G157_RS01360	sufurtransferase FdhD	G157_RS03060	peptidyl-prolyl cis-trans isomerase	-16	-8
271470	616977	gt=338;ac=292;at=22;gc=19;g-=17;a-=1	Cc_1	g=374;a=315	t=360;c=311;-=18	Cc_unintrog_1_recipient	a=1	c=1	a=136;-=1	t=83;c=50;-=4	g=146	t=146	hap1=anc_Cjejuni, hap2=other	G157_RS01360	sufurtransferase FdhD	G157_RS03060	peptidyl-prolyl cis-trans isomerase	-16	-8
271470	619125	aa=285;ga=193;gg=181;ag=27;a-=3	Cc_1	g=374;a=315	a=478;g=208;-=3	Cc_unintrog_1_recipient	a=1	a=1	a=136;-=1	g=87;a=25;t=14;-=9;c=2	g=146	g=141;a=5	hap1=other, hap2=other	G157_RS01360	sufurtransferase FdhD	G157_RS03075	membrane protein	-11	-8
271470	619278	ga=340;ag=307;gg=34;aa=6;a-=2	Cc_1	g=374;a=315	a=346;g=341;-=2	Cc_unintrog_1_recipient	a=1	g=1	a=136;-=1	g=121;a=8;-=8	g=146	a=108;g=38	hap1=anc_Cjejuni, hap2=anc_Ccoli	G157_RS01360	sufurtransferase FdhD	G157_RS03075	membrane protein	-9	-8
271470	619631	gt=342;ac=306;gc=32;at=9	Cc_1	g=374;a=315	t=351;c=338	Cc_unintrog_1_recipient	a=1	c=1	a=136;-=1	c=134;-=3	g=146	t=115;-=29;c=2	hap1=anc_Cjejuni, hap2=anc_Ccoli	G157_RS01360	sufurtransferase FdhD	G157_RS03080	L-lactate dehydrogenase	-12	-8
271470	619637	gc=342;at=306;gt=32;ac=9	Cc_1	g=374;a=315	c=351;t=338	Cc_unintrog_1_recipient	a=1	t=1	a=136;-=1	t=134;-=3	g=146	c=115;-=29;t=2	hap1=anc_Cjejuni, hap2=anc_Ccoli	G157_RS01360	sufurtransferase FdhD	G157_RS03080	L-lactate dehydrogenase	-12	-8
271472	616920	gt=347;ag=291;at=22;gg=19;g-=8;a-=2	Cc_1	g=374;a=315	t=369;g=310;-=10	Cc_unintrog_1_recipient	a=1	g=1	a=121;g=15;-=1	g=129;a=4;-=4	g=146	t=146	hap1=anc_Cjejuni, hap2=anc_Ccoli	G157_RS01360	sufurtransferase FdhD	G157_RS03060	peptidyl-prolyl cis-trans isomerase	-15	-8
271472	616921	ac=290;gt=286;gc=80;at=23;g-=8;a-=2	Cc_1	g=374;a=315	c=370;t=309;-=10	Cc_unintrog_1_recipient	a=1	t=1	a=121;g=15;-=1	c=80;t=53;-=4	g=146	t=140;c=6	hap1=anc_Ccoli, hap2=anc_Cjejuni	G157_RS01360	sufurtransferase FdhD	G157_RS03060	peptidyl-prolyl cis-trans isomerase	-11	-8
271472	616926	gc=347;at=291;ac=22;gt=19;g-=8;a-=2	Cc_1	g=374;a=315	c=369;t=310;-=10	Cc_unintrog_1_recipient	a=1	t=1	a=121;g=15;-=1	t=133;-=4	g=146	c=144;t=2	hap1=anc_Cjejuni, hap2=anc_Ccoli	G157_RS01360	sufurtransferase FdhD	G157_RS03060	peptidyl-prolyl cis-trans isomerase	-15	-8
271472	616932	ga=347;at=291;aa=22;gt=19;g-=8;a-=2	Cc_1	g=374;a=315	a=369;t=310;-=10	Cc_unintrog_1_recipient	a=1	t=1	a=121;g=15;-=1	t=133;-=4	g=146	a=146	hap1=anc_Cjejuni, hap2=anc_Ccoli	G157_RS01360	sufurtransferase FdhD	G157_RS03060	peptidyl-prolyl cis-trans isomerase	-15	-8
271472	616935	gc=347;at=291;ac=22;gt=19;g-=8;a-=2	Cc_1	g=374;a=315	c=369;t=310;-=10	Cc_unintrog_1_recipient	a=1	t=1	a=121;g=15;-=1	t=133;-=4	g=146	c=136;t=10	hap1=anc_Cjejuni, hap2=anc_Ccoli	G157_RS01360	sufurtransferase FdhD	G157_RS03060	peptidyl-prolyl cis-trans isomerase	-15	-8
271472	616941	ga=347;at=291;aa=22;gt=19;g-=8;a-=2	Cc_1	g=374;a=315	a=369;t=310;-=10	Cc_unintrog_1_recipient	a=1	t=1	a=121;g=15;-=1	t=133;-=4	g=146	a=146	hap1=anc_Cjejuni, hap2=anc_Ccoli	G157_RS01360	sufurtransferase FdhD	G157_RS03060	peptidyl-prolyl cis-trans isomerase	-15	-8
271472	616950	gt=347;ac=292;at=21;gc=19;g-=8;a-=2	Cc_1	g=374;a=315	t=368;c=311;-=10	Cc_unintrog_1_recipient	a=1	c=1	a=121;g=15;-=1	c=133;-=4	g=146	t=146	hap1=anc_Cjejuni, hap2=anc_Ccoli	G157_RS01360	sufurtransferase FdhD	G157_RS03060	peptidyl-prolyl cis-trans isomerase	-16	-8
271472	616951	gt=347;aa=292;at=21;ga=19;g-=8;a-=2	Cc_1	g=374;a=315	t=368;a=311;-=10	Cc_unintrog_1_recipient	a=1	a=1	a=121;g=15;-=1	a=133;-=4	g=146	t=132;c=14	hap1=anc_Cjejuni, hap2=anc_Ccoli	G157_RS01360	sufurtransferase FdhD	G157_RS03060	peptidyl-prolyl cis-trans isomerase	-16	-8
271472	616953	ga=347;ac=292;aa=21;gc=19;g-=8;a-=2	Cc_1	g=374;a=315	a=368;c=311;-=10	Cc_unintrog_1_recipient	a=1	c=1	a=121;g=15;-=1	c=133;-=4	g=146	a=146	hap1=anc_Cjejuni, hap2=anc_Ccoli	G157_RS01360	sufurtransferase FdhD	G157_RS03060	peptidyl-prolyl cis-trans isomerase	-16	-8
271472	616956	gc=347;at=292;ac=21;gt=19;g-=8;a-=2	Cc_1	g=374;a=315	c=368;t=311;-=10	Cc_unintrog_1_recipient	a=1	t=1	a=121;g=15;-=1	t=133;-=4	g=146	c=130;t=16	hap1=anc_Cjejuni, hap2=anc_Ccoli	G157_RS01360	sufurtransferase FdhD	G157_RS03060	peptidyl-prolyl cis-trans isomerase	-16	-8
271472	616965	gt=346;ac=292;at=21;gc=19;g-=9;a-=2	Cc_1	g=374;a=315	t=367;c=311;-=11	Cc_unintrog_1_recipient	a=1	c=1	a=121;g=15;-=1	c=128;t=5;-=4	g=146	t=146	hap1=anc_Cjejuni, hap2=anc_Ccoli	G157_RS01360	sufurtransferase FdhD	G157_RS03060	peptidyl-prolyl cis-trans isomerase	-16	-8
271472	616968	gc=343;at=292;ac=21;gt=19;g-=12;a-=2	Cc_1	g=374;a=315	c=364;t=311;-=14	Cc_unintrog_1_recipient	a=1	t=1	a=121;g=15;-=1	t=133;-=4	g=146	c=133;t=13	hap1=anc_Cjejuni, hap2=anc_Ccoli	G157_RS01360	sufurtransferase FdhD	G157_RS03060	peptidyl-prolyl cis-trans isomerase	-16	-8
271472	616977	gt=338;ac=292;at=22;gc=19;g-=17;a-=1	Cc_1	g=374;a=315	t=360;c=311;-=18	Cc_unintrog_1_recipient	a=1	c=1	a=121;g=15;-=1	t=83;c=50;-=4	g=146	t=146	hap1=anc_Cjejuni, hap2=other	G157_RS01360	sufurtransferase FdhD	G157_RS03060	peptidyl-prolyl cis-trans isomerase	-16	-8
271472	619125	aa=285;ga=193;gg=181;ag=27;a-=3	Cc_1	g=374;a=315	a=478;g=208;-=3	Cc_unintrog_1_recipient	a=1	a=1	a=121;g=15;-=1	g=87;a=25;t=14;-=9;c=2	g=146	g=141;a=5	hap1=other, hap2=other	G157_RS01360	sufurtransferase FdhD	G157_RS03075	membrane protein	-11	-8
271472	619278	ga=340;ag=307;gg=34;aa=6;a-=2	Cc_1	g=374;a=315	a=346;g=341;-=2	Cc_unintrog_1_recipient	a=1	g=1	a=121;g=15;-=1	g=121;-=8;a=8	g=146	a=108;g=38	hap1=anc_Cjejuni, hap2=anc_Ccoli	G157_RS01360	sufurtransferase FdhD	G157_RS03075	membrane protein	-9	-8
271472	619631	gt=342;ac=306;gc=32;at=9	Cc_1	g=374;a=315	t=351;c=338	Cc_unintrog_1_recipient	a=1	c=1	a=121;g=15;-=1	c=134;-=3	g=146	t=115;-=29;c=2	hap1=anc_Cjejuni, hap2=anc_Ccoli	G157_RS01360	sufurtransferase FdhD	G157_RS03080	L-lactate dehydrogenase	-12	-8
271472	619637	gc=342;at=306;gt=32;ac=9	Cc_1	g=374;a=315	c=351;t=338	Cc_unintrog_1_recipient	a=1	t=1	a=121;g=15;-=1	t=134;-=3	g=146	c=115;-=29;t=2	hap1=anc_Cjejuni, hap2=anc_Ccoli	G157_RS01360	sufurtransferase FdhD	G157_RS03080	L-lactate dehydrogenase	-12	-8
271473	616920	at=347;gg=291;gt=22;ag=19;a-=8;g-=2	Cc_1	a=374;g=315	t=369;g=310;-=10	Cc_unintrog_1_recipient	g=1	g=1	g=135;-=1;a=1	g=129;a=4;-=4	a=146	t=146	hap1=anc_Cjejuni, hap2=anc_Ccoli	G157_RS01360	sufurtransferase FdhD	G157_RS03060	peptidyl-prolyl cis-trans isomerase	-15	-8
271473	616921	gc=290;at=286;ac=80;gt=23;a-=8;g-=2	Cc_1	a=374;g=315	c=370;t=309;-=10	Cc_unintrog_1_recipient	g=1	t=1	g=135;-=1;a=1	c=80;t=53;-=4	a=146	t=140;c=6	hap1=anc_Ccoli, hap2=anc_Cjejuni	G157_RS01360	sufurtransferase FdhD	G157_RS03060	peptidyl-prolyl cis-trans isomerase	-11	-8
271473	616926	ac=347;gt=291;gc=22;at=19;a-=8;g-=2	Cc_1	a=374;g=315	c=369;t=310;-=10	Cc_unintrog_1_recipient	g=1	t=1	g=135;a=1;-=1	t=133;-=4	a=146	c=144;t=2	hap1=anc_Cjejuni, hap2=anc_Ccoli	G157_RS01360	sufurtransferase FdhD	G157_RS03060	peptidyl-prolyl cis-trans isomerase	-15	-8
271473	616932	aa=347;gt=291;ga=22;at=19;a-=8;g-=2	Cc_1	a=374;g=315	a=369;t=310;-=10	Cc_unintrog_1_recipient	g=1	t=1	g=135;-=1;a=1	t=133;-=4	a=146	a=146	hap1=anc_Cjejuni, hap2=anc_Ccoli	G157_RS01360	sufurtransferase FdhD	G157_RS03060	peptidyl-prolyl cis-trans isomerase	-15	-8
271473	616935	ac=347;gt=291;gc=22;at=19;a-=8;g-=2	Cc_1	a=374;g=315	c=369;t=310;-=10	Cc_unintrog_1_recipient	g=1	t=1	g=135;-=1;a=1	t=133;-=4	a=146	c=136;t=10	hap1=anc_Cjejuni, hap2=anc_Ccoli	G157_RS01360	sufurtransferase FdhD	G157_RS03060	peptidyl-prolyl cis-trans isomerase	-15	-8
271473	616941	aa=347;gt=291;ga=22;at=19;a-=8;g-=2	Cc_1	a=374;g=315	a=369;t=310;-=10	Cc_unintrog_1_recipient	g=1	t=1	g=135;-=1;a=1	t=133;-=4	a=146	a=146	hap1=anc_Cjejuni, hap2=anc_Ccoli	G157_RS01360	sufurtransferase FdhD	G157_RS03060	peptidyl-prolyl cis-trans isomerase	-15	-8
271473	616950	at=347;gc=292;gt=21;ac=19;a-=8;g-=2	Cc_1	a=374;g=315	t=368;c=311;-=10	Cc_unintrog_1_recipient	g=1	c=1	g=135;a=1;-=1	c=133;-=4	a=146	t=146	hap1=anc_Cjejuni, hap2=anc_Ccoli	G157_RS01360	sufurtransferase FdhD	G157_RS03060	peptidyl-prolyl cis-trans isomerase	-16	-8
271473	616951	at=347;ga=292;gt=21;aa=19;a-=8;g-=2	Cc_1	a=374;g=315	t=368;a=311;-=10	Cc_unintrog_1_recipient	g=1	a=1	g=135;-=1;a=1	a=133;-=4	a=146	t=132;c=14	hap1=anc_Cjejuni, hap2=anc_Ccoli	G157_RS01360	sufurtransferase FdhD	G157_RS03060	peptidyl-prolyl cis-trans isomerase	-16	-8
271473	616953	aa=347;gc=292;ga=21;ac=19;a-=8;g-=2	Cc_1	a=374;g=315	a=368;c=311;-=10	Cc_unintrog_1_recipient	g=1	c=1	g=135;-=1;a=1	c=133;-=4	a=146	a=146	hap1=anc_Cjejuni, hap2=anc_Ccoli	G157_RS01360	sufurtransferase FdhD	G157_RS03060	peptidyl-prolyl cis-trans isomerase	-16	-8
271473	616956	ac=347;gt=292;gc=21;at=19;a-=8;g-=2	Cc_1	a=374;g=315	c=368;t=311;-=10	Cc_unintrog_1_recipient	g=1	t=1	g=135;-=1;a=1	t=133;-=4	a=146	c=130;t=16	hap1=anc_Cjejuni, hap2=anc_Ccoli	G157_RS01360	sufurtransferase FdhD	G157_RS03060	peptidyl-prolyl cis-trans isomerase	-16	-8
271473	616965	at=346;gc=292;gt=21;ac=19;a-=9;g-=2	Cc_1	a=374;g=315	t=367;c=311;-=11	Cc_unintrog_1_recipient	g=1	c=1	g=135;-=1;a=1	c=128;t=5;-=4	a=146	t=146	hap1=anc_Cjejuni, hap2=anc_Ccoli	G157_RS01360	sufurtransferase FdhD	G157_RS03060	peptidyl-prolyl cis-trans isomerase	-16	-8
271473	616968	ac=343;gt=292;gc=21;at=19;a-=12;g-=2	Cc_1	a=374;g=315	c=364;t=311;-=14	Cc_unintrog_1_recipient	g=1	t=1	g=135;a=1;-=1	t=133;-=4	a=146	c=133;t=13	hap1=anc_Cjejuni, hap2=anc_Ccoli	G157_RS01360	sufurtransferase FdhD	G157_RS03060	peptidyl-prolyl cis-trans isomerase	-16	-8
271473	616977	at=338;gc=292;gt=22;ac=19;a-=17;g-=1	Cc_1	a=374;g=315	t=360;c=311;-=18	Cc_unintrog_1_recipient	g=1	c=1	g=135;-=1;a=1	t=83;c=50;-=4	a=146	t=146	hap1=anc_Cjejuni, hap2=other	G157_RS01360	sufurtransferase FdhD	G157_RS03060	peptidyl-prolyl cis-trans isomerase	-16	-8
271473	619125	ga=285;aa=193;ag=181;gg=27;g-=3	Cc_1	a=374;g=315	a=478;g=208;-=3	Cc_unintrog_1_recipient	g=1	a=1	g=135;-=1;a=1	g=87;a=25;t=14;-=9;c=2	a=146	g=141;a=5	hap1=other, hap2=other	G157_RS01360	sufurtransferase FdhD	G157_RS03075	membrane protein	-11	-8
271473	619278	aa=340;gg=307;ag=34;ga=6;g-=2	Cc_1	a=374;g=315	a=346;g=341;-=2	Cc_unintrog_1_recipient	g=1	g=1	g=135;a=1;-=1	g=121;-=8;a=8	a=146	a=108;g=38	hap1=anc_Cjejuni, hap2=anc_Ccoli	G157_RS01360	sufurtransferase FdhD	G157_RS03075	membrane protein	-9	-8
271473	619631	at=342;gc=306;ac=32;gt=9	Cc_1	a=374;g=315	t=351;c=338	Cc_unintrog_1_recipient	g=1	c=1	g=135;-=1;a=1	c=134;-=3	a=146	t=115;-=29;c=2	hap1=anc_Cjejuni, hap2=anc_Ccoli	G157_RS01360	sufurtransferase FdhD	G157_RS03080	L-lactate dehydrogenase	-12	-8
271473	619637	ac=342;gt=306;at=32;gc=9	Cc_1	a=374;g=315	c=351;t=338	Cc_unintrog_1_recipient	g=1	t=1	g=135;a=1;-=1	t=134;-=3	a=146	c=115;-=29;t=2	hap1=anc_Cjejuni, hap2=anc_Ccoli	G157_RS01360	sufurtransferase FdhD	G157_RS03080	L-lactate dehydrogenase	-12	-8
271493	616920	at=347;gg=291;gt=22;ag=19;a-=8;g-=2	Cc_1	a=374;g=315	t=369;g=310;-=10	Cc_unintrog_1_recipient	g=1	g=1	g=127;a=9;-=1	g=129;-=4;a=4	a=146	t=146	hap1=anc_Cjejuni, hap2=anc_Ccoli	G157_RS01360	sufurtransferase FdhD	G157_RS03060	peptidyl-prolyl cis-trans isomerase	-15	-8
271493	616921	gc=290;at=286;ac=80;gt=23;a-=8;g-=2	Cc_1	a=374;g=315	c=370;t=309;-=10	Cc_unintrog_1_recipient	g=1	t=1	g=127;a=9;-=1	c=80;t=53;-=4	a=146	t=140;c=6	hap1=anc_Ccoli, hap2=anc_Cjejuni	G157_RS01360	sufurtransferase FdhD	G157_RS03060	peptidyl-prolyl cis-trans isomerase	-11	-8
271493	616926	ac=347;gt=291;gc=22;at=19;a-=8;g-=2	Cc_1	a=374;g=315	c=369;t=310;-=10	Cc_unintrog_1_recipient	g=1	t=1	g=127;a=9;-=1	t=133;-=4	a=146	c=144;t=2	hap1=anc_Cjejuni, hap2=anc_Ccoli	G157_RS01360	sufurtransferase FdhD	G157_RS03060	peptidyl-prolyl cis-trans isomerase	-15	-8
271493	616932	aa=347;gt=291;ga=22;at=19;a-=8;g-=2	Cc_1	a=374;g=315	a=369;t=310;-=10	Cc_unintrog_1_recipient	g=1	t=1	g=127;a=9;-=1	t=133;-=4	a=146	a=146	hap1=anc_Cjejuni, hap2=anc_Ccoli	G157_RS01360	sufurtransferase FdhD	G157_RS03060	peptidyl-prolyl cis-trans isomerase	-15	-8
271493	616935	ac=347;gt=291;gc=22;at=19;a-=8;g-=2	Cc_1	a=374;g=315	c=369;t=310;-=10	Cc_unintrog_1_recipient	g=1	t=1	g=127;a=9;-=1	t=133;-=4	a=146	c=136;t=10	hap1=anc_Cjejuni, hap2=anc_Ccoli	G157_RS01360	sufurtransferase FdhD	G157_RS03060	peptidyl-prolyl cis-trans isomerase	-15	-8
271493	616941	aa=347;gt=291;ga=22;at=19;a-=8;g-=2	Cc_1	a=374;g=315	a=369;t=310;-=10	Cc_unintrog_1_recipient	g=1	t=1	g=127;a=9;-=1	t=133;-=4	a=146	a=146	hap1=anc_Cjejuni, hap2=anc_Ccoli	G157_RS01360	sufurtransferase FdhD	G157_RS03060	peptidyl-prolyl cis-trans isomerase	-15	-8
271493	616950	at=347;gc=292;gt=21;ac=19;a-=8;g-=2	Cc_1	a=374;g=315	t=368;c=311;-=10	Cc_unintrog_1_recipient	g=1	c=1	g=127;a=9;-=1	c=133;-=4	a=146	t=146	hap1=anc_Cjejuni, hap2=anc_Ccoli	G157_RS01360	sufurtransferase FdhD	G157_RS03060	peptidyl-prolyl cis-trans isomerase	-16	-8
271493	616951	at=347;ga=292;gt=21;aa=19;a-=8;g-=2	Cc_1	a=374;g=315	t=368;a=311;-=10	Cc_unintrog_1_recipient	g=1	a=1	g=127;a=9;-=1	a=133;-=4	a=146	t=132;c=14	hap1=anc_Cjejuni, hap2=anc_Ccoli	G157_RS01360	sufurtransferase FdhD	G157_RS03060	peptidyl-prolyl cis-trans isomerase	-16	-8
271493	616953	aa=347;gc=292;ga=21;ac=19;a-=8;g-=2	Cc_1	a=374;g=315	a=368;c=311;-=10	Cc_unintrog_1_recipient	g=1	c=1	g=127;a=9;-=1	c=133;-=4	a=146	a=146	hap1=anc_Cjejuni, hap2=anc_Ccoli	G157_RS01360	sufurtransferase FdhD	G157_RS03060	peptidyl-prolyl cis-trans isomerase	-16	-8
271493	616956	ac=347;gt=292;gc=21;at=19;a-=8;g-=2	Cc_1	a=374;g=315	c=368;t=311;-=10	Cc_unintrog_1_recipient	g=1	t=1	g=127;a=9;-=1	t=133;-=4	a=146	c=130;t=16	hap1=anc_Cjejuni, hap2=anc_Ccoli	G157_RS01360	sufurtransferase FdhD	G157_RS03060	peptidyl-prolyl cis-trans isomerase	-16	-8
271493	616965	at=346;gc=292;gt=21;ac=19;a-=9;g-=2	Cc_1	a=374;g=315	t=367;c=311;-=11	Cc_unintrog_1_recipient	g=1	c=1	g=127;a=9;-=1	c=128;t=5;-=4	a=146	t=146	hap1=anc_Cjejuni, hap2=anc_Ccoli	G157_RS01360	sufurtransferase FdhD	G157_RS03060	peptidyl-prolyl cis-trans isomerase	-16	-8
271493	616968	ac=343;gt=292;gc=21;at=19;a-=12;g-=2	Cc_1	a=374;g=315	c=364;t=311;-=14	Cc_unintrog_1_recipient	g=1	t=1	g=127;a=9;-=1	t=133;-=4	a=146	c=133;t=13	hap1=anc_Cjejuni, hap2=anc_Ccoli	G157_RS01360	sufurtransferase FdhD	G157_RS03060	peptidyl-prolyl cis-trans isomerase	-16	-8
271493	616977	at=338;gc=292;gt=22;ac=19;a-=17;g-=1	Cc_1	a=374;g=315	t=360;c=311;-=18	Cc_unintrog_1_recipient	g=1	c=1	g=127;a=9;-=1	t=83;c=50;-=4	a=146	t=146	hap1=anc_Cjejuni, hap2=other	G157_RS01360	sufurtransferase FdhD	G157_RS03060	peptidyl-prolyl cis-trans isomerase	-16	-8
271493	619125	ga=285;aa=193;ag=181;gg=27;g-=3	Cc_1	a=374;g=315	a=478;g=208;-=3	Cc_unintrog_1_recipient	g=1	a=1	g=127;a=9;-=1	g=87;a=25;t=14;-=9;c=2	a=146	g=141;a=5	hap1=other, hap2=other	G157_RS01360	sufurtransferase FdhD	G157_RS03075	membrane protein	-11	-8
271493	619278	aa=340;gg=307;ag=34;ga=6;g-=2	Cc_1	a=374;g=315	a=346;g=341;-=2	Cc_unintrog_1_recipient	g=1	g=1	g=127;a=9;-=1	g=121;-=8;a=8	a=146	a=108;g=38	hap1=anc_Cjejuni, hap2=anc_Ccoli	G157_RS01360	sufurtransferase FdhD	G157_RS03075	membrane protein	-9	-8
271493	619631	at=342;gc=306;ac=32;gt=9	Cc_1	a=374;g=315	t=351;c=338	Cc_unintrog_1_recipient	g=1	c=1	g=127;a=9;-=1	c=134;-=3	a=146	t=115;-=29;c=2	hap1=anc_Cjejuni, hap2=anc_Ccoli	G157_RS01360	sufurtransferase FdhD	G157_RS03080	L-lactate dehydrogenase	-12	-8
271493	619637	ac=342;gt=306;at=32;gc=9	Cc_1	a=374;g=315	c=351;t=338	Cc_unintrog_1_recipient	g=1	t=1	g=127;a=9;-=1	t=134;-=3	a=146	c=115;-=29;t=2	hap1=anc_Cjejuni, hap2=anc_Ccoli	G157_RS01360	sufurtransferase FdhD	G157_RS03080	L-lactate dehydrogenase	-12	-8
271508	616920	tt=347;cg=291;ct=22;tg=19;t-=8;c-=2	Cc_1	t=374;c=315	t=369;g=310;-=10	Cc_unintrog_1_recipient	c=1	g=1	c=136;-=1	g=129;-=4;a=4	t=146	t=146	hap1=anc_Cjejuni, hap2=anc_Ccoli	G157_RS01360	sufurtransferase FdhD	G157_RS03060	peptidyl-prolyl cis-trans isomerase	-15	-8
271508	616921	cc=290;tt=286;tc=80;ct=23;t-=8;c-=2	Cc_1	t=374;c=315	c=370;t=309;-=10	Cc_unintrog_1_recipient	c=1	t=1	c=136;-=1	c=80;t=53;-=4	t=146	t=140;c=6	hap1=anc_Ccoli, hap2=anc_Cjejuni	G157_RS01360	sufurtransferase FdhD	G157_RS03060	peptidyl-prolyl cis-trans isomerase	-11	-8
271508	616926	tc=347;ct=291;cc=22;tt=19;t-=8;c-=2	Cc_1	t=374;c=315	c=369;t=310;-=10	Cc_unintrog_1_recipient	c=1	t=1	c=136;-=1	t=133;-=4	t=146	c=144;t=2	hap1=anc_Cjejuni, hap2=anc_Ccoli	G157_RS01360	sufurtransferase FdhD	G157_RS03060	peptidyl-prolyl cis-trans isomerase	-15	-8
271508	616932	ta=347;ct=291;ca=22;tt=19;t-=8;c-=2	Cc_1	t=374;c=315	a=369;t=310;-=10	Cc_unintrog_1_recipient	c=1	t=1	c=136;-=1	t=133;-=4	t=146	a=146	hap1=anc_Cjejuni, hap2=anc_Ccoli	G157_RS01360	sufurtransferase FdhD	G157_RS03060	peptidyl-prolyl cis-trans isomerase	-15	-8
271508	616935	tc=347;ct=291;cc=22;tt=19;t-=8;c-=2	Cc_1	t=374;c=315	c=369;t=310;-=10	Cc_unintrog_1_recipient	c=1	t=1	c=136;-=1	t=133;-=4	t=146	c=136;t=10	hap1=anc_Cjejuni, hap2=anc_Ccoli	G157_RS01360	sufurtransferase FdhD	G157_RS03060	peptidyl-prolyl cis-trans isomerase	-15	-8
271508	616941	ta=347;ct=291;ca=22;tt=19;t-=8;c-=2	Cc_1	t=374;c=315	a=369;t=310;-=10	Cc_unintrog_1_recipient	c=1	t=1	c=136;-=1	t=133;-=4	t=146	a=146	hap1=anc_Cjejuni, hap2=anc_Ccoli	G157_RS01360	sufurtransferase FdhD	G157_RS03060	peptidyl-prolyl cis-trans isomerase	-15	-8
271508	616950	tt=347;cc=292;ct=21;tc=19;t-=8;c-=2	Cc_1	t=374;c=315	t=368;c=311;-=10	Cc_unintrog_1_recipient	c=1	c=1	c=136;-=1	c=133;-=4	t=146	t=146	hap1=anc_Cjejuni, hap2=anc_Ccoli	G157_RS01360	sufurtransferase FdhD	G157_RS03060	peptidyl-prolyl cis-trans isomerase	-16	-8
271508	616951	tt=347;ca=292;ct=21;ta=19;t-=8;c-=2	Cc_1	t=374;c=315	t=368;a=311;-=10	Cc_unintrog_1_recipient	c=1	a=1	c=136;-=1	a=133;-=4	t=146	t=132;c=14	hap1=anc_Cjejuni, hap2=anc_Ccoli	G157_RS01360	sufurtransferase FdhD	G157_RS03060	peptidyl-prolyl cis-trans isomerase	-16	-8
271508	616953	ta=347;cc=292;ca=21;tc=19;t-=8;c-=2	Cc_1	t=374;c=315	a=368;c=311;-=10	Cc_unintrog_1_recipient	c=1	c=1	c=136;-=1	c=133;-=4	t=146	a=146	hap1=anc_Cjejuni, hap2=anc_Ccoli	G157_RS01360	sufurtransferase FdhD	G157_RS03060	peptidyl-prolyl cis-trans isomerase	-16	-8
271508	616956	tc=347;ct=292;cc=21;tt=19;t-=8;c-=2	Cc_1	t=374;c=315	c=368;t=311;-=10	Cc_unintrog_1_recipient	c=1	t=1	c=136;-=1	t=133;-=4	t=146	c=130;t=16	hap1=anc_Cjejuni, hap2=anc_Ccoli	G157_RS01360	sufurtransferase FdhD	G157_RS03060	peptidyl-prolyl cis-trans isomerase	-16	-8
271508	616965	tt=346;cc=292;ct=21;tc=19;t-=9;c-=2	Cc_1	t=374;c=315	t=367;c=311;-=11	Cc_unintrog_1_recipient	c=1	c=1	c=136;-=1	c=128;t=5;-=4	t=146	t=146	hap1=anc_Cjejuni, hap2=anc_Ccoli	G157_RS01360	sufurtransferase FdhD	G157_RS03060	peptidyl-prolyl cis-trans isomerase	-16	-8
271508	616968	tc=343;ct=292;cc=21;tt=19;t-=12;c-=2	Cc_1	t=374;c=315	c=364;t=311;-=14	Cc_unintrog_1_recipient	c=1	t=1	c=136;-=1	t=133;-=4	t=146	c=133;t=13	hap1=anc_Cjejuni, hap2=anc_Ccoli	G157_RS01360	sufurtransferase FdhD	G157_RS03060	peptidyl-prolyl cis-trans isomerase	-16	-8
271508	616977	tt=338;cc=292;ct=22;tc=19;t-=17;c-=1	Cc_1	t=374;c=315	t=360;c=311;-=18	Cc_unintrog_1_recipient	c=1	c=1	c=136;-=1	t=83;c=50;-=4	t=146	t=146	hap1=anc_Cjejuni, hap2=other	G157_RS01360	sufurtransferase FdhD	G157_RS03060	peptidyl-prolyl cis-trans isomerase	-16	-8
271508	619125	ca=285;ta=193;tg=181;cg=27;c-=3	Cc_1	t=374;c=315	a=478;g=208;-=3	Cc_unintrog_1_recipient	c=1	a=1	c=136;-=1	g=87;a=25;t=14;-=9;c=2	t=146	g=141;a=5	hap1=other, hap2=other	G157_RS01360	sufurtransferase FdhD	G157_RS03075	membrane protein	-11	-8
271508	619278	ta=340;cg=307;tg=34;ca=6;c-=2	Cc_1	t=374;c=315	a=346;g=341;-=2	Cc_unintrog_1_recipient	c=1	g=1	c=136;-=1	g=121;a=8;-=8	t=146	a=108;g=38	hap1=anc_Cjejuni, hap2=anc_Ccoli	G157_RS01360	sufurtransferase FdhD	G157_RS03075	membrane protein	-9	-8
271508	619631	tt=342;cc=306;tc=32;ct=9	Cc_1	t=374;c=315	t=351;c=338	Cc_unintrog_1_recipient	c=1	c=1	c=136;-=1	c=134;-=3	t=146	t=115;-=29;c=2	hap1=anc_Cjejuni, hap2=anc_Ccoli	G157_RS01360	sufurtransferase FdhD	G157_RS03080	L-lactate dehydrogenase	-12	-8
271508	619637	tc=342;ct=306;tt=32;cc=9	Cc_1	t=374;c=315	c=351;t=338	Cc_unintrog_1_recipient	c=1	t=1	c=136;-=1	t=134;-=3	t=146	c=115;-=29;t=2	hap1=anc_Cjejuni, hap2=anc_Ccoli	G157_RS01360	sufurtransferase FdhD	G157_RS03080	L-lactate dehydrogenase	-12	-8
271527	616920	tt=347;cg=291;ct=22;tg=19;t-=8;c-=2	Cc_1	t=374;c=315	t=369;g=310;-=10	Cc_unintrog_1_recipient	t=1	g=1	t=82;c=53;-=2	g=129;-=4;a=4	t=146	t=146	hap1=anc_Cjejuni, hap2=other	G157_RS01360	sufurtransferase FdhD	G157_RS03060	peptidyl-prolyl cis-trans isomerase	-15	-8
271527	616921	cc=290;tt=286;tc=80;ct=23;t-=8;c-=2	Cc_1	t=374;c=315	c=370;t=309;-=10	Cc_unintrog_1_recipient	t=1	t=1	t=82;c=53;-=2	c=80;t=53;-=4	t=146	t=140;c=6	hap1=other, hap2=anc_Cjejuni	G157_RS01360	sufurtransferase FdhD	G157_RS03060	peptidyl-prolyl cis-trans isomerase	-11	-8
271527	616926	tc=347;ct=291;cc=22;tt=19;t-=8;c-=2	Cc_1	t=374;c=315	c=369;t=310;-=10	Cc_unintrog_1_recipient	t=1	t=1	t=82;c=53;-=2	t=133;-=4	t=146	c=144;t=2	hap1=anc_Cjejuni, hap2=other	G157_RS01360	sufurtransferase FdhD	G157_RS03060	peptidyl-prolyl cis-trans isomerase	-15	-8
271527	616932	ta=347;ct=291;ca=22;tt=19;t-=8;c-=2	Cc_1	t=374;c=315	a=369;t=310;-=10	Cc_unintrog_1_recipient	t=1	t=1	t=82;c=53;-=2	t=133;-=4	t=146	a=146	hap1=anc_Cjejuni, hap2=other	G157_RS01360	sufurtransferase FdhD	G157_RS03060	peptidyl-prolyl cis-trans isomerase	-15	-8
271527	616935	tc=347;ct=291;cc=22;tt=19;t-=8;c-=2	Cc_1	t=374;c=315	c=369;t=310;-=10	Cc_unintrog_1_recipient	t=1	t=1	t=82;c=53;-=2	t=133;-=4	t=146	c=136;t=10	hap1=anc_Cjejuni, hap2=other	G157_RS01360	sufurtransferase FdhD	G157_RS03060	peptidyl-prolyl cis-trans isomerase	-15	-8
271527	616941	ta=347;ct=291;ca=22;tt=19;t-=8;c-=2	Cc_1	t=374;c=315	a=369;t=310;-=10	Cc_unintrog_1_recipient	t=1	t=1	t=82;c=53;-=2	t=133;-=4	t=146	a=146	hap1=anc_Cjejuni, hap2=other	G157_RS01360	sufurtransferase FdhD	G157_RS03060	peptidyl-prolyl cis-trans isomerase	-15	-8
271527	616950	tt=347;cc=292;ct=21;tc=19;t-=8;c-=2	Cc_1	t=374;c=315	t=368;c=311;-=10	Cc_unintrog_1_recipient	t=1	c=1	t=82;c=53;-=2	c=133;-=4	t=146	t=146	hap1=anc_Cjejuni, hap2=other	G157_RS01360	sufurtransferase FdhD	G157_RS03060	peptidyl-prolyl cis-trans isomerase	-16	-8
271527	616951	tt=347;ca=292;ct=21;ta=19;t-=8;c-=2	Cc_1	t=374;c=315	t=368;a=311;-=10	Cc_unintrog_1_recipient	t=1	a=1	t=82;c=53;-=2	a=133;-=4	t=146	t=132;c=14	hap1=anc_Cjejuni, hap2=other	G157_RS01360	sufurtransferase FdhD	G157_RS03060	peptidyl-prolyl cis-trans isomerase	-16	-8
271527	616953	ta=347;cc=292;ca=21;tc=19;t-=8;c-=2	Cc_1	t=374;c=315	a=368;c=311;-=10	Cc_unintrog_1_recipient	t=1	c=1	t=82;c=53;-=2	c=133;-=4	t=146	a=146	hap1=anc_Cjejuni, hap2=other	G157_RS01360	sufurtransferase FdhD	G157_RS03060	peptidyl-prolyl cis-trans isomerase	-16	-8
271527	616956	tc=347;ct=292;cc=21;tt=19;t-=8;c-=2	Cc_1	t=374;c=315	c=368;t=311;-=10	Cc_unintrog_1_recipient	t=1	t=1	t=82;c=53;-=2	t=133;-=4	t=146	c=130;t=16	hap1=anc_Cjejuni, hap2=other	G157_RS01360	sufurtransferase FdhD	G157_RS03060	peptidyl-prolyl cis-trans isomerase	-16	-8
271527	616965	tt=346;cc=292;ct=21;tc=19;t-=9;c-=2	Cc_1	t=374;c=315	t=367;c=311;-=11	Cc_unintrog_1_recipient	t=1	c=1	t=82;c=53;-=2	c=128;t=5;-=4	t=146	t=146	hap1=anc_Cjejuni, hap2=other	G157_RS01360	sufurtransferase FdhD	G157_RS03060	peptidyl-prolyl cis-trans isomerase	-16	-8
271527	616968	tc=343;ct=292;cc=21;tt=19;t-=12;c-=2	Cc_1	t=374;c=315	c=364;t=311;-=14	Cc_unintrog_1_recipient	t=1	t=1	t=82;c=53;-=2	t=133;-=4	t=146	c=133;t=13	hap1=anc_Cjejuni, hap2=other	G157_RS01360	sufurtransferase FdhD	G157_RS03060	peptidyl-prolyl cis-trans isomerase	-16	-8
271527	616977	tt=338;cc=292;ct=22;tc=19;t-=17;c-=1	Cc_1	t=374;c=315	t=360;c=311;-=18	Cc_unintrog_1_recipient	t=1	c=1	t=82;c=53;-=2	t=83;c=50;-=4	t=146	t=146	no polymorphism between ancestral jejuni and coli	G157_RS01360	sufurtransferase FdhD	G157_RS03060	peptidyl-prolyl cis-trans isomerase	-16	-8
271527	619125	ca=285;ta=193;tg=181;cg=27;c-=3	Cc_1	t=374;c=315	a=478;g=208;-=3	Cc_unintrog_1_recipient	t=1	a=1	t=82;c=53;-=2	g=87;a=25;t=14;-=9;c=2	t=146	g=141;a=5	no polymorphism between ancestral jejuni and coli	G157_RS01360	sufurtransferase FdhD	G157_RS03075	membrane protein	-11	-8
271527	619278	ta=340;cg=307;tg=34;ca=6;c-=2	Cc_1	t=374;c=315	a=346;g=341;-=2	Cc_unintrog_1_recipient	t=1	g=1	t=82;c=53;-=2	g=121;a=8;-=8	t=146	a=108;g=38	hap1=anc_Cjejuni, hap2=other	G157_RS01360	sufurtransferase FdhD	G157_RS03075	membrane protein	-9	-8
271527	619631	tt=342;cc=306;tc=32;ct=9	Cc_1	t=374;c=315	t=351;c=338	Cc_unintrog_1_recipient	t=1	c=1	t=82;c=53;-=2	c=134;-=3	t=146	t=115;-=29;c=2	hap1=anc_Cjejuni, hap2=other	G157_RS01360	sufurtransferase FdhD	G157_RS03080	L-lactate dehydrogenase	-12	-8
271527	619637	tc=342;ct=306;tt=32;cc=9	Cc_1	t=374;c=315	c=351;t=338	Cc_unintrog_1_recipient	t=1	t=1	t=82;c=53;-=2	t=134;-=3	t=146	c=115;-=29;t=2	hap1=anc_Cjejuni, hap2=other	G157_RS01360	sufurtransferase FdhD	G157_RS03080	L-lactate dehydrogenase	-12	-8
271535	616920	at=347;gg=291;gt=22;ag=19;a-=8;g-=2	Cc_1	a=374;g=315	t=369;g=310;-=10	Cc_unintrog_1_recipient	g=1	g=1	g=135;-=2	g=129;-=4;a=4	a=141;g=5	t=146	hap1=anc_Cjejuni, hap2=anc_Ccoli	G157_RS01360	sufurtransferase FdhD	G157_RS03060	peptidyl-prolyl cis-trans isomerase	-15	-8
271535	616921	gc=290;at=286;ac=80;gt=23;a-=8;g-=2	Cc_1	a=374;g=315	c=370;t=309;-=10	Cc_unintrog_1_recipient	g=1	t=1	g=135;-=2	c=80;t=53;-=4	a=141;g=5	t=140;c=6	hap1=anc_Ccoli, hap2=anc_Cjejuni	G157_RS01360	sufurtransferase FdhD	G157_RS03060	peptidyl-prolyl cis-trans isomerase	-11	-8
271535	616926	ac=347;gt=291;gc=22;at=19;a-=8;g-=2	Cc_1	a=374;g=315	c=369;t=310;-=10	Cc_unintrog_1_recipient	g=1	t=1	g=135;-=2	t=133;-=4	a=141;g=5	c=144;t=2	hap1=anc_Cjejuni, hap2=anc_Ccoli	G157_RS01360	sufurtransferase FdhD	G157_RS03060	peptidyl-prolyl cis-trans isomerase	-15	-8
271535	616932	aa=347;gt=291;ga=22;at=19;a-=8;g-=2	Cc_1	a=374;g=315	a=369;t=310;-=10	Cc_unintrog_1_recipient	g=1	t=1	g=135;-=2	t=133;-=4	a=141;g=5	a=146	hap1=anc_Cjejuni, hap2=anc_Ccoli	G157_RS01360	sufurtransferase FdhD	G157_RS03060	peptidyl-prolyl cis-trans isomerase	-15	-8
271535	616935	ac=347;gt=291;gc=22;at=19;a-=8;g-=2	Cc_1	a=374;g=315	c=369;t=310;-=10	Cc_unintrog_1_recipient	g=1	t=1	g=135;-=2	t=133;-=4	a=141;g=5	c=136;t=10	hap1=anc_Cjejuni, hap2=anc_Ccoli	G157_RS01360	sufurtransferase FdhD	G157_RS03060	peptidyl-prolyl cis-trans isomerase	-15	-8
271535	616941	aa=347;gt=291;ga=22;at=19;a-=8;g-=2	Cc_1	a=374;g=315	a=369;t=310;-=10	Cc_unintrog_1_recipient	g=1	t=1	g=135;-=2	t=133;-=4	a=141;g=5	a=146	hap1=anc_Cjejuni, hap2=anc_Ccoli	G157_RS01360	sufurtransferase FdhD	G157_RS03060	peptidyl-prolyl cis-trans isomerase	-15	-8
271535	616950	at=347;gc=292;gt=21;ac=19;a-=8;g-=2	Cc_1	a=374;g=315	t=368;c=311;-=10	Cc_unintrog_1_recipient	g=1	c=1	g=135;-=2	c=133;-=4	a=141;g=5	t=146	hap1=anc_Cjejuni, hap2=anc_Ccoli	G157_RS01360	sufurtransferase FdhD	G157_RS03060	peptidyl-prolyl cis-trans isomerase	-16	-8
271535	616951	at=347;ga=292;gt=21;aa=19;a-=8;g-=2	Cc_1	a=374;g=315	t=368;a=311;-=10	Cc_unintrog_1_recipient	g=1	a=1	g=135;-=2	a=133;-=4	a=141;g=5	t=132;c=14	hap1=anc_Cjejuni, hap2=anc_Ccoli	G157_RS01360	sufurtransferase FdhD	G157_RS03060	peptidyl-prolyl cis-trans isomerase	-16	-8
271535	616953	aa=347;gc=292;ga=21;ac=19;a-=8;g-=2	Cc_1	a=374;g=315	a=368;c=311;-=10	Cc_unintrog_1_recipient	g=1	c=1	g=135;-=2	c=133;-=4	a=141;g=5	a=146	hap1=anc_Cjejuni, hap2=anc_Ccoli	G157_RS01360	sufurtransferase FdhD	G157_RS03060	peptidyl-prolyl cis-trans isomerase	-16	-8
271535	616956	ac=347;gt=292;gc=21;at=19;a-=8;g-=2	Cc_1	a=374;g=315	c=368;t=311;-=10	Cc_unintrog_1_recipient	g=1	t=1	g=135;-=2	t=133;-=4	a=141;g=5	c=130;t=16	hap1=anc_Cjejuni, hap2=anc_Ccoli	G157_RS01360	sufurtransferase FdhD	G157_RS03060	peptidyl-prolyl cis-trans isomerase	-16	-8
271535	616965	at=346;gc=292;gt=21;ac=19;a-=9;g-=2	Cc_1	a=374;g=315	t=367;c=311;-=11	Cc_unintrog_1_recipient	g=1	c=1	g=135;-=2	c=128;t=5;-=4	a=141;g=5	t=146	hap1=anc_Cjejuni, hap2=anc_Ccoli	G157_RS01360	sufurtransferase FdhD	G157_RS03060	peptidyl-prolyl cis-trans isomerase	-16	-8
271535	616968	ac=343;gt=292;gc=21;at=19;a-=12;g-=2	Cc_1	a=374;g=315	c=364;t=311;-=14	Cc_unintrog_1_recipient	g=1	t=1	g=135;-=2	t=133;-=4	a=141;g=5	c=133;t=13	hap1=anc_Cjejuni, hap2=anc_Ccoli	G157_RS01360	sufurtransferase FdhD	G157_RS03060	peptidyl-prolyl cis-trans isomerase	-16	-8
271535	616977	at=338;gc=292;gt=22;ac=19;a-=17;g-=1	Cc_1	a=374;g=315	t=360;c=311;-=18	Cc_unintrog_1_recipient	g=1	c=1	g=135;-=2	t=83;c=50;-=4	a=141;g=5	t=146	hap1=anc_Cjejuni, hap2=other	G157_RS01360	sufurtransferase FdhD	G157_RS03060	peptidyl-prolyl cis-trans isomerase	-16	-8
271535	619125	ga=285;aa=193;ag=181;gg=27;g-=3	Cc_1	a=374;g=315	a=478;g=208;-=3	Cc_unintrog_1_recipient	g=1	a=1	g=135;-=2	g=87;a=25;t=14;-=9;c=2	a=141;g=5	g=141;a=5	hap1=other, hap2=other	G157_RS01360	sufurtransferase FdhD	G157_RS03075	membrane protein	-11	-8
271535	619278	aa=340;gg=307;ag=34;ga=6;g-=2	Cc_1	a=374;g=315	a=346;g=341;-=2	Cc_unintrog_1_recipient	g=1	g=1	g=135;-=2	g=121;a=8;-=8	a=141;g=5	a=108;g=38	hap1=anc_Cjejuni, hap2=anc_Ccoli	G157_RS01360	sufurtransferase FdhD	G157_RS03075	membrane protein	-9	-8
271535	619631	at=342;gc=306;ac=32;gt=9	Cc_1	a=374;g=315	t=351;c=338	Cc_unintrog_1_recipient	g=1	c=1	g=135;-=2	c=134;-=3	a=141;g=5	t=115;-=29;c=2	hap1=anc_Cjejuni, hap2=anc_Ccoli	G157_RS01360	sufurtransferase FdhD	G157_RS03080	L-lactate dehydrogenase	-12	-8
271535	619637	ac=342;gt=306;at=32;gc=9	Cc_1	a=374;g=315	c=351;t=338	Cc_unintrog_1_recipient	g=1	t=1	g=135;-=2	t=134;-=3	a=141;g=5	c=115;-=29;t=2	hap1=anc_Cjejuni, hap2=anc_Ccoli	G157_RS01360	sufurtransferase FdhD	G157_RS03080	L-lactate dehydrogenase	-12	-8
271541	616920	tt=347;ag=291;at=22;tg=19;t-=8;a-=2	Cc_1	t=374;a=315	t=369;g=310;-=10	Cc_unintrog_1_recipient	g=1	g=1	a=104;g=31;-=2	g=129;a=4;-=4	t=146	t=146	hap1=anc_Cjejuni, hap2=anc_Ccoli	G157_RS01360	sufurtransferase FdhD	G157_RS03060	peptidyl-prolyl cis-trans isomerase	-15	-8
271541	616921	ac=290;tt=286;tc=80;at=23;t-=8;a-=2	Cc_1	t=374;a=315	c=370;t=309;-=10	Cc_unintrog_1_recipient	g=1	t=1	a=104;g=31;-=2	c=80;t=53;-=4	t=146	t=140;c=6	hap1=anc_Ccoli, hap2=anc_Cjejuni	G157_RS01360	sufurtransferase FdhD	G157_RS03060	peptidyl-prolyl cis-trans isomerase	-11	-8
271541	616926	tc=347;at=291;ac=22;tt=19;t-=8;a-=2	Cc_1	t=374;a=315	c=369;t=310;-=10	Cc_unintrog_1_recipient	g=1	t=1	a=104;g=31;-=2	t=133;-=4	t=146	c=144;t=2	hap1=anc_Cjejuni, hap2=anc_Ccoli	G157_RS01360	sufurtransferase FdhD	G157_RS03060	peptidyl-prolyl cis-trans isomerase	-15	-8
271541	616932	ta=347;at=291;aa=22;tt=19;t-=8;a-=2	Cc_1	t=374;a=315	a=369;t=310;-=10	Cc_unintrog_1_recipient	g=1	t=1	a=104;g=31;-=2	t=133;-=4	t=146	a=146	hap1=anc_Cjejuni, hap2=anc_Ccoli	G157_RS01360	sufurtransferase FdhD	G157_RS03060	peptidyl-prolyl cis-trans isomerase	-15	-8
271541	616935	tc=347;at=291;ac=22;tt=19;t-=8;a-=2	Cc_1	t=374;a=315	c=369;t=310;-=10	Cc_unintrog_1_recipient	g=1	t=1	a=104;g=31;-=2	t=133;-=4	t=146	c=136;t=10	hap1=anc_Cjejuni, hap2=anc_Ccoli	G157_RS01360	sufurtransferase FdhD	G157_RS03060	peptidyl-prolyl cis-trans isomerase	-15	-8
271541	616941	ta=347;at=291;aa=22;tt=19;t-=8;a-=2	Cc_1	t=374;a=315	a=369;t=310;-=10	Cc_unintrog_1_recipient	g=1	t=1	a=104;g=31;-=2	t=133;-=4	t=146	a=146	hap1=anc_Cjejuni, hap2=anc_Ccoli	G157_RS01360	sufurtransferase FdhD	G157_RS03060	peptidyl-prolyl cis-trans isomerase	-15	-8
271541	616950	tt=347;ac=292;at=21;tc=19;t-=8;a-=2	Cc_1	t=374;a=315	t=368;c=311;-=10	Cc_unintrog_1_recipient	g=1	c=1	a=104;g=31;-=2	c=133;-=4	t=146	t=146	hap1=anc_Cjejuni, hap2=anc_Ccoli	G157_RS01360	sufurtransferase FdhD	G157_RS03060	peptidyl-prolyl cis-trans isomerase	-16	-8
271541	616951	tt=347;aa=292;at=21;ta=19;t-=8;a-=2	Cc_1	t=374;a=315	t=368;a=311;-=10	Cc_unintrog_1_recipient	g=1	a=1	a=104;g=31;-=2	a=133;-=4	t=146	t=132;c=14	hap1=anc_Cjejuni, hap2=anc_Ccoli	G157_RS01360	sufurtransferase FdhD	G157_RS03060	peptidyl-prolyl cis-trans isomerase	-16	-8
271541	616953	ta=347;ac=292;aa=21;tc=19;t-=8;a-=2	Cc_1	t=374;a=315	a=368;c=311;-=10	Cc_unintrog_1_recipient	g=1	c=1	a=104;g=31;-=2	c=133;-=4	t=146	a=146	hap1=anc_Cjejuni, hap2=anc_Ccoli	G157_RS01360	sufurtransferase FdhD	G157_RS03060	peptidyl-prolyl cis-trans isomerase	-16	-8
271541	616956	tc=347;at=292;ac=21;tt=19;t-=8;a-=2	Cc_1	t=374;a=315	c=368;t=311;-=10	Cc_unintrog_1_recipient	g=1	t=1	a=104;g=31;-=2	t=133;-=4	t=146	c=130;t=16	hap1=anc_Cjejuni, hap2=anc_Ccoli	G157_RS01360	sufurtransferase FdhD	G157_RS03060	peptidyl-prolyl cis-trans isomerase	-16	-8
271541	616965	tt=346;ac=292;at=21;tc=19;t-=9;a-=2	Cc_1	t=374;a=315	t=367;c=311;-=11	Cc_unintrog_1_recipient	g=1	c=1	a=104;g=31;-=2	c=128;t=5;-=4	t=146	t=146	hap1=anc_Cjejuni, hap2=anc_Ccoli	G157_RS01360	sufurtransferase FdhD	G157_RS03060	peptidyl-prolyl cis-trans isomerase	-16	-8
271541	616968	tc=343;at=292;ac=21;tt=19;t-=12;a-=2	Cc_1	t=374;a=315	c=364;t=311;-=14	Cc_unintrog_1_recipient	g=1	t=1	a=104;g=31;-=2	t=133;-=4	t=146	c=133;t=13	hap1=anc_Cjejuni, hap2=anc_Ccoli	G157_RS01360	sufurtransferase FdhD	G157_RS03060	peptidyl-prolyl cis-trans isomerase	-16	-8
271541	616977	tt=338;ac=292;at=22;tc=19;t-=17;a-=1	Cc_1	t=374;a=315	t=360;c=311;-=18	Cc_unintrog_1_recipient	g=1	c=1	a=104;g=31;-=2	t=83;c=50;-=4	t=146	t=146	hap1=anc_Cjejuni, hap2=other	G157_RS01360	sufurtransferase FdhD	G157_RS03060	peptidyl-prolyl cis-trans isomerase	-16	-8
271541	619125	aa=285;ta=193;tg=181;ag=27;a-=3	Cc_1	t=374;a=315	a=478;g=208;-=3	Cc_unintrog_1_recipient	g=1	a=1	a=104;g=31;-=2	g=87;a=25;t=14;-=9;c=2	t=146	g=141;a=5	hap1=other, hap2=other	G157_RS01360	sufurtransferase FdhD	G157_RS03075	membrane protein	-11	-8
271541	619278	ta=340;ag=307;tg=34;aa=6;a-=2	Cc_1	t=374;a=315	a=346;g=341;-=2	Cc_unintrog_1_recipient	g=1	g=1	a=104;g=31;-=2	g=121;a=8;-=8	t=146	a=108;g=38	hap1=anc_Cjejuni, hap2=anc_Ccoli	G157_RS01360	sufurtransferase FdhD	G157_RS03075	membrane protein	-9	-8
271541	619631	tt=342;ac=306;tc=32;at=9	Cc_1	t=374;a=315	t=351;c=338	Cc_unintrog_1_recipient	g=1	c=1	a=104;g=31;-=2	c=134;-=3	t=146	t=115;-=29;c=2	hap1=anc_Cjejuni, hap2=anc_Ccoli	G157_RS01360	sufurtransferase FdhD	G157_RS03080	L-lactate dehydrogenase	-12	-8
271541	619637	tc=342;at=306;tt=32;ac=9	Cc_1	t=374;a=315	c=351;t=338	Cc_unintrog_1_recipient	g=1	t=1	a=104;g=31;-=2	t=134;-=3	t=146	c=115;-=29;t=2	hap1=anc_Cjejuni, hap2=anc_Ccoli	G157_RS01360	sufurtransferase FdhD	G157_RS03080	L-lactate dehydrogenase	-12	-8
271542	616920	tt=347;cg=291;ct=22;tg=19;t-=8;c-=2	Cc_1	t=374;c=315	t=369;g=310;-=10	Cc_unintrog_1_recipient	c=1	g=1	c=135;-=2	g=129;a=4;-=4	t=146	t=146	hap1=anc_Cjejuni, hap2=anc_Ccoli	G157_RS01360	sufurtransferase FdhD	G157_RS03060	peptidyl-prolyl cis-trans isomerase	-15	-8
271542	616921	cc=290;tt=286;tc=80;ct=23;t-=8;c-=2	Cc_1	t=374;c=315	c=370;t=309;-=10	Cc_unintrog_1_recipient	c=1	t=1	c=135;-=2	c=80;t=53;-=4	t=146	t=140;c=6	hap1=anc_Ccoli, hap2=anc_Cjejuni	G157_RS01360	sufurtransferase FdhD	G157_RS03060	peptidyl-prolyl cis-trans isomerase	-11	-8
271542	616926	tc=347;ct=291;cc=22;tt=19;t-=8;c-=2	Cc_1	t=374;c=315	c=369;t=310;-=10	Cc_unintrog_1_recipient	c=1	t=1	c=135;-=2	t=133;-=4	t=146	c=144;t=2	hap1=anc_Cjejuni, hap2=anc_Ccoli	G157_RS01360	sufurtransferase FdhD	G157_RS03060	peptidyl-prolyl cis-trans isomerase	-15	-8
271542	616932	ta=347;ct=291;ca=22;tt=19;t-=8;c-=2	Cc_1	t=374;c=315	a=369;t=310;-=10	Cc_unintrog_1_recipient	c=1	t=1	c=135;-=2	t=133;-=4	t=146	a=146	hap1=anc_Cjejuni, hap2=anc_Ccoli	G157_RS01360	sufurtransferase FdhD	G157_RS03060	peptidyl-prolyl cis-trans isomerase	-15	-8
271542	616935	tc=347;ct=291;cc=22;tt=19;t-=8;c-=2	Cc_1	t=374;c=315	c=369;t=310;-=10	Cc_unintrog_1_recipient	c=1	t=1	c=135;-=2	t=133;-=4	t=146	c=136;t=10	hap1=anc_Cjejuni, hap2=anc_Ccoli	G157_RS01360	sufurtransferase FdhD	G157_RS03060	peptidyl-prolyl cis-trans isomerase	-15	-8
271542	616941	ta=347;ct=291;ca=22;tt=19;t-=8;c-=2	Cc_1	t=374;c=315	a=369;t=310;-=10	Cc_unintrog_1_recipient	c=1	t=1	c=135;-=2	t=133;-=4	t=146	a=146	hap1=anc_Cjejuni, hap2=anc_Ccoli	G157_RS01360	sufurtransferase FdhD	G157_RS03060	peptidyl-prolyl cis-trans isomerase	-15	-8
271542	616950	tt=347;cc=292;ct=21;tc=19;t-=8;c-=2	Cc_1	t=374;c=315	t=368;c=311;-=10	Cc_unintrog_1_recipient	c=1	c=1	c=135;-=2	c=133;-=4	t=146	t=146	hap1=anc_Cjejuni, hap2=anc_Ccoli	G157_RS01360	sufurtransferase FdhD	G157_RS03060	peptidyl-prolyl cis-trans isomerase	-16	-8
271542	616951	tt=347;ca=292;ct=21;ta=19;t-=8;c-=2	Cc_1	t=374;c=315	t=368;a=311;-=10	Cc_unintrog_1_recipient	c=1	a=1	c=135;-=2	a=133;-=4	t=146	t=132;c=14	hap1=anc_Cjejuni, hap2=anc_Ccoli	G157_RS01360	sufurtransferase FdhD	G157_RS03060	peptidyl-prolyl cis-trans isomerase	-16	-8
271542	616953	ta=347;cc=292;ca=21;tc=19;t-=8;c-=2	Cc_1	t=374;c=315	a=368;c=311;-=10	Cc_unintrog_1_recipient	c=1	c=1	c=135;-=2	c=133;-=4	t=146	a=146	hap1=anc_Cjejuni, hap2=anc_Ccoli	G157_RS01360	sufurtransferase FdhD	G157_RS03060	peptidyl-prolyl cis-trans isomerase	-16	-8
271542	616956	tc=347;ct=292;cc=21;tt=19;t-=8;c-=2	Cc_1	t=374;c=315	c=368;t=311;-=10	Cc_unintrog_1_recipient	c=1	t=1	c=135;-=2	t=133;-=4	t=146	c=130;t=16	hap1=anc_Cjejuni, hap2=anc_Ccoli	G157_RS01360	sufurtransferase FdhD	G157_RS03060	peptidyl-prolyl cis-trans isomerase	-16	-8
271542	616965	tt=346;cc=292;ct=21;tc=19;t-=9;c-=2	Cc_1	t=374;c=315	t=367;c=311;-=11	Cc_unintrog_1_recipient	c=1	c=1	c=135;-=2	c=128;t=5;-=4	t=146	t=146	hap1=anc_Cjejuni, hap2=anc_Ccoli	G157_RS01360	sufurtransferase FdhD	G157_RS03060	peptidyl-prolyl cis-trans isomerase	-16	-8
271542	616968	tc=343;ct=292;cc=21;tt=19;t-=12;c-=2	Cc_1	t=374;c=315	c=364;t=311;-=14	Cc_unintrog_1_recipient	c=1	t=1	c=135;-=2	t=133;-=4	t=146	c=133;t=13	hap1=anc_Cjejuni, hap2=anc_Ccoli	G157_RS01360	sufurtransferase FdhD	G157_RS03060	peptidyl-prolyl cis-trans isomerase	-16	-8
271542	616977	tt=338;cc=292;ct=22;tc=19;t-=17;c-=1	Cc_1	t=374;c=315	t=360;c=311;-=18	Cc_unintrog_1_recipient	c=1	c=1	c=135;-=2	t=83;c=50;-=4	t=146	t=146	hap1=anc_Cjejuni, hap2=other	G157_RS01360	sufurtransferase FdhD	G157_RS03060	peptidyl-prolyl cis-trans isomerase	-16	-8
271542	619125	ca=285;ta=193;tg=181;cg=27;c-=3	Cc_1	t=374;c=315	a=478;g=208;-=3	Cc_unintrog_1_recipient	c=1	a=1	c=135;-=2	g=87;a=25;t=14;-=9;c=2	t=146	g=141;a=5	hap1=other, hap2=other	G157_RS01360	sufurtransferase FdhD	G157_RS03075	membrane protein	-11	-8
271542	619278	ta=340;cg=307;tg=34;ca=6;c-=2	Cc_1	t=374;c=315	a=346;g=341;-=2	Cc_unintrog_1_recipient	c=1	g=1	c=135;-=2	g=121;-=8;a=8	t=146	a=108;g=38	hap1=anc_Cjejuni, hap2=anc_Ccoli	G157_RS01360	sufurtransferase FdhD	G157_RS03075	membrane protein	-9	-8
271542	619631	tt=342;cc=306;tc=32;ct=9	Cc_1	t=374;c=315	t=351;c=338	Cc_unintrog_1_recipient	c=1	c=1	c=135;-=2	c=134;-=3	t=146	t=115;-=29;c=2	hap1=anc_Cjejuni, hap2=anc_Ccoli	G157_RS01360	sufurtransferase FdhD	G157_RS03080	L-lactate dehydrogenase	-12	-8
271542	619637	tc=342;ct=306;tt=32;cc=9	Cc_1	t=374;c=315	c=351;t=338	Cc_unintrog_1_recipient	c=1	t=1	c=135;-=2	t=134;-=3	t=146	c=115;-=29;t=2	hap1=anc_Cjejuni, hap2=anc_Ccoli	G157_RS01360	sufurtransferase FdhD	G157_RS03080	L-lactate dehydrogenase	-12	-8
271544	616920	at=347;tg=291;tt=22;ag=19;a-=8;t-=2	Cc_1	a=374;t=315	t=369;g=310;-=10	Cc_unintrog_1_recipient	t=1	g=1	t=132;c=3;-=2	g=129;a=4;-=4	a=146	t=146	hap1=anc_Cjejuni, hap2=anc_Ccoli	G157_RS01360	sufurtransferase FdhD	G157_RS03060	peptidyl-prolyl cis-trans isomerase	-15	-8
271544	616921	tc=290;at=286;ac=80;tt=23;a-=8;t-=2	Cc_1	a=374;t=315	c=370;t=309;-=10	Cc_unintrog_1_recipient	t=1	t=1	t=132;c=3;-=2	c=80;t=53;-=4	a=146	t=140;c=6	hap1=anc_Ccoli, hap2=anc_Cjejuni	G157_RS01360	sufurtransferase FdhD	G157_RS03060	peptidyl-prolyl cis-trans isomerase	-11	-8
271544	616926	ac=347;tt=291;tc=22;at=19;a-=8;t-=2	Cc_1	a=374;t=315	c=369;t=310;-=10	Cc_unintrog_1_recipient	t=1	t=1	t=132;c=3;-=2	t=133;-=4	a=146	c=144;t=2	hap1=anc_Cjejuni, hap2=anc_Ccoli	G157_RS01360	sufurtransferase FdhD	G157_RS03060	peptidyl-prolyl cis-trans isomerase	-15	-8
271544	616932	aa=347;tt=291;ta=22;at=19;a-=8;t-=2	Cc_1	a=374;t=315	a=369;t=310;-=10	Cc_unintrog_1_recipient	t=1	t=1	t=132;c=3;-=2	t=133;-=4	a=146	a=146	hap1=anc_Cjejuni, hap2=anc_Ccoli	G157_RS01360	sufurtransferase FdhD	G157_RS03060	peptidyl-prolyl cis-trans isomerase	-15	-8
271544	616935	ac=347;tt=291;tc=22;at=19;a-=8;t-=2	Cc_1	a=374;t=315	c=369;t=310;-=10	Cc_unintrog_1_recipient	t=1	t=1	t=132;c=3;-=2	t=133;-=4	a=146	c=136;t=10	hap1=anc_Cjejuni, hap2=anc_Ccoli	G157_RS01360	sufurtransferase FdhD	G157_RS03060	peptidyl-prolyl cis-trans isomerase	-15	-8
271544	616941	aa=347;tt=291;ta=22;at=19;a-=8;t-=2	Cc_1	a=374;t=315	a=369;t=310;-=10	Cc_unintrog_1_recipient	t=1	t=1	t=132;c=3;-=2	t=133;-=4	a=146	a=146	hap1=anc_Cjejuni, hap2=anc_Ccoli	G157_RS01360	sufurtransferase FdhD	G157_RS03060	peptidyl-prolyl cis-trans isomerase	-15	-8
271544	616950	at=347;tc=292;tt=21;ac=19;a-=8;t-=2	Cc_1	a=374;t=315	t=368;c=311;-=10	Cc_unintrog_1_recipient	t=1	c=1	t=132;c=3;-=2	c=133;-=4	a=146	t=146	hap1=anc_Cjejuni, hap2=anc_Ccoli	G157_RS01360	sufurtransferase FdhD	G157_RS03060	peptidyl-prolyl cis-trans isomerase	-16	-8
271544	616951	at=347;ta=292;tt=21;aa=19;a-=8;t-=2	Cc_1	a=374;t=315	t=368;a=311;-=10	Cc_unintrog_1_recipient	t=1	a=1	t=132;c=3;-=2	a=133;-=4	a=146	t=132;c=14	hap1=anc_Cjejuni, hap2=anc_Ccoli	G157_RS01360	sufurtransferase FdhD	G157_RS03060	peptidyl-prolyl cis-trans isomerase	-16	-8
271544	616953	aa=347;tc=292;ta=21;ac=19;a-=8;t-=2	Cc_1	a=374;t=315	a=368;c=311;-=10	Cc_unintrog_1_recipient	t=1	c=1	t=132;c=3;-=2	c=133;-=4	a=146	a=146	hap1=anc_Cjejuni, hap2=anc_Ccoli	G157_RS01360	sufurtransferase FdhD	G157_RS03060	peptidyl-prolyl cis-trans isomerase	-16	-8
271544	616956	ac=347;tt=292;tc=21;at=19;a-=8;t-=2	Cc_1	a=374;t=315	c=368;t=311;-=10	Cc_unintrog_1_recipient	t=1	t=1	t=132;c=3;-=2	t=133;-=4	a=146	c=130;t=16	hap1=anc_Cjejuni, hap2=anc_Ccoli	G157_RS01360	sufurtransferase FdhD	G157_RS03060	peptidyl-prolyl cis-trans isomerase	-16	-8
271544	616965	at=346;tc=292;tt=21;ac=19;a-=9;t-=2	Cc_1	a=374;t=315	t=367;c=311;-=11	Cc_unintrog_1_recipient	t=1	c=1	t=132;c=3;-=2	c=128;t=5;-=4	a=146	t=146	hap1=anc_Cjejuni, hap2=anc_Ccoli	G157_RS01360	sufurtransferase FdhD	G157_RS03060	peptidyl-prolyl cis-trans isomerase	-16	-8
271544	616968	ac=343;tt=292;tc=21;at=19;a-=12;t-=2	Cc_1	a=374;t=315	c=364;t=311;-=14	Cc_unintrog_1_recipient	t=1	t=1	t=132;c=3;-=2	t=133;-=4	a=146	c=133;t=13	hap1=anc_Cjejuni, hap2=anc_Ccoli	G157_RS01360	sufurtransferase FdhD	G157_RS03060	peptidyl-prolyl cis-trans isomerase	-16	-8
271544	616977	at=338;tc=292;tt=22;ac=19;a-=17;t-=1	Cc_1	a=374;t=315	t=360;c=311;-=18	Cc_unintrog_1_recipient	t=1	c=1	t=132;c=3;-=2	t=83;c=50;-=4	a=146	t=146	hap1=anc_Cjejuni, hap2=other	G157_RS01360	sufurtransferase FdhD	G157_RS03060	peptidyl-prolyl cis-trans isomerase	-16	-8
271544	619125	ta=285;aa=193;ag=181;tg=27;t-=3	Cc_1	a=374;t=315	a=478;g=208;-=3	Cc_unintrog_1_recipient	t=1	a=1	t=132;c=3;-=2	g=87;a=25;t=14;-=9;c=2	a=146	g=141;a=5	hap1=other, hap2=other	G157_RS01360	sufurtransferase FdhD	G157_RS03075	membrane protein	-11	-8
271544	619278	aa=340;tg=307;ag=34;ta=6;t-=2	Cc_1	a=374;t=315	a=346;g=341;-=2	Cc_unintrog_1_recipient	t=1	g=1	t=132;c=3;-=2	g=121;-=8;a=8	a=146	a=108;g=38	hap1=anc_Cjejuni, hap2=anc_Ccoli	G157_RS01360	sufurtransferase FdhD	G157_RS03075	membrane protein	-9	-8
271544	619631	at=342;tc=306;ac=32;tt=9	Cc_1	a=374;t=315	t=351;c=338	Cc_unintrog_1_recipient	t=1	c=1	t=132;c=3;-=2	c=134;-=3	a=146	t=115;-=29;c=2	hap1=anc_Cjejuni, hap2=anc_Ccoli	G157_RS01360	sufurtransferase FdhD	G157_RS03080	L-lactate dehydrogenase	-12	-8
271544	619637	ac=342;tt=306;at=32;tc=9	Cc_1	a=374;t=315	c=351;t=338	Cc_unintrog_1_recipient	t=1	t=1	t=132;c=3;-=2	t=134;-=3	a=146	c=115;-=29;t=2	hap1=anc_Cjejuni, hap2=anc_Ccoli	G157_RS01360	sufurtransferase FdhD	G157_RS03080	L-lactate dehydrogenase	-12	-8
271547	616921	gc=288;tt=286;tc=82;gt=23;t-=8;g-=2	Cc_1	t=376;g=313	c=370;t=309;-=10	Cc_unintrog_1_recipient	g=1	t=1	g=119;a=15;-=2;t=1	c=80;t=53;-=4	t=146	t=140;c=6	hap1=anc_Ccoli, hap2=anc_Cjejuni	G157_RS01360	sufurtransferase FdhD	G157_RS03060	peptidyl-prolyl cis-trans isomerase	-10	-8
271547	616950	tt=347;gc=290;tc=21;gt=21;t-=8;g-=2	Cc_1	t=376;g=313	t=368;c=311;-=10	Cc_unintrog_1_recipient	g=1	c=1	g=119;a=15;-=2;t=1	c=133;-=4	t=146	t=146	hap1=anc_Cjejuni, hap2=anc_Ccoli	G157_RS01360	sufurtransferase FdhD	G157_RS03060	peptidyl-prolyl cis-trans isomerase	-15	-8
271547	616951	tt=347;ga=290;gt=21;ta=21;t-=8;g-=2	Cc_1	t=376;g=313	t=368;a=311;-=10	Cc_unintrog_1_recipient	g=1	a=1	g=119;a=15;-=2;t=1	a=133;-=4	t=146	t=132;c=14	hap1=anc_Cjejuni, hap2=anc_Ccoli	G157_RS01360	sufurtransferase FdhD	G157_RS03060	peptidyl-prolyl cis-trans isomerase	-15	-8
271547	616953	ta=347;gc=290;tc=21;ga=21;t-=8;g-=2	Cc_1	t=376;g=313	a=368;c=311;-=10	Cc_unintrog_1_recipient	g=1	c=1	g=119;a=15;-=2;t=1	c=133;-=4	t=146	a=146	hap1=anc_Cjejuni, hap2=anc_Ccoli	G157_RS01360	sufurtransferase FdhD	G157_RS03060	peptidyl-prolyl cis-trans isomerase	-15	-8
271547	616956	tc=347;gt=290;tt=21;gc=21;t-=8;g-=2	Cc_1	t=376;g=313	c=368;t=311;-=10	Cc_unintrog_1_recipient	g=1	t=1	g=119;a=15;-=2;t=1	t=133;-=4	t=146	c=130;t=16	hap1=anc_Cjejuni, hap2=anc_Ccoli	G157_RS01360	sufurtransferase FdhD	G157_RS03060	peptidyl-prolyl cis-trans isomerase	-15	-8
271547	616965	tt=346;gc=290;tc=21;gt=21;t-=9;g-=2	Cc_1	t=376;g=313	t=367;c=311;-=11	Cc_unintrog_1_recipient	g=1	c=1	g=119;a=15;-=2;t=1	c=128;t=5;-=4	t=146	t=146	hap1=anc_Cjejuni, hap2=anc_Ccoli	G157_RS01360	sufurtransferase FdhD	G157_RS03060	peptidyl-prolyl cis-trans isomerase	-15	-8
271547	616968	tc=343;gt=290;gc=21;tt=21;t-=12;g-=2	Cc_1	t=376;g=313	c=364;t=311;-=14	Cc_unintrog_1_recipient	g=1	t=1	g=119;a=15;-=2;t=1	t=133;-=4	t=146	c=133;t=13	hap1=anc_Cjejuni, hap2=anc_Ccoli	G157_RS01360	sufurtransferase FdhD	G157_RS03060	peptidyl-prolyl cis-trans isomerase	-15	-8
271547	616977	tt=338;gc=290;gt=22;tc=21;t-=17;g-=1	Cc_1	t=376;g=313	t=360;c=311;-=18	Cc_unintrog_1_recipient	g=1	c=1	g=119;a=15;-=2;t=1	t=83;c=50;-=4	t=146	t=146	hap1=anc_Cjejuni, hap2=other	G157_RS01360	sufurtransferase FdhD	G157_RS03060	peptidyl-prolyl cis-trans isomerase	-15	-8
271550	616921	ac=288;gt=286;gc=82;at=23;g-=8;a-=2	Cc_1	g=376;a=313	c=370;t=309;-=10	Cc_unintrog_1_recipient	a=1	t=1	a=135;-=2	c=80;t=53;-=4	g=146	t=140;c=6	hap1=anc_Ccoli, hap2=anc_Cjejuni	G157_RS01360	sufurtransferase FdhD	G157_RS03060	peptidyl-prolyl cis-trans isomerase	-10	-8
271550	616950	gt=347;ac=290;at=21;gc=21;g-=8;a-=2	Cc_1	g=376;a=313	t=368;c=311;-=10	Cc_unintrog_1_recipient	a=1	c=1	a=135;-=2	c=133;-=4	g=146	t=146	hap1=anc_Cjejuni, hap2=anc_Ccoli	G157_RS01360	sufurtransferase FdhD	G157_RS03060	peptidyl-prolyl cis-trans isomerase	-15	-8
271550	616951	gt=347;aa=290;ga=21;at=21;g-=8;a-=2	Cc_1	g=376;a=313	t=368;a=311;-=10	Cc_unintrog_1_recipient	a=1	a=1	a=135;-=2	a=133;-=4	g=146	t=132;c=14	hap1=anc_Cjejuni, hap2=anc_Ccoli	G157_RS01360	sufurtransferase FdhD	G157_RS03060	peptidyl-prolyl cis-trans isomerase	-15	-8
271550	616953	ga=347;ac=290;aa=21;gc=21;g-=8;a-=2	Cc_1	g=376;a=313	a=368;c=311;-=10	Cc_unintrog_1_recipient	a=1	c=1	a=135;-=2	c=133;-=4	g=146	a=146	hap1=anc_Cjejuni, hap2=anc_Ccoli	G157_RS01360	sufurtransferase FdhD	G157_RS03060	peptidyl-prolyl cis-trans isomerase	-15	-8
271550	616956	gc=347;at=290;gt=21;ac=21;g-=8;a-=2	Cc_1	g=376;a=313	c=368;t=311;-=10	Cc_unintrog_1_recipient	a=1	t=1	a=135;-=2	t=133;-=4	g=146	c=130;t=16	hap1=anc_Cjejuni, hap2=anc_Ccoli	G157_RS01360	sufurtransferase FdhD	G157_RS03060	peptidyl-prolyl cis-trans isomerase	-15	-8
271550	616965	gt=346;ac=290;at=21;gc=21;g-=9;a-=2	Cc_1	g=376;a=313	t=367;c=311;-=11	Cc_unintrog_1_recipient	a=1	c=1	a=135;-=2	c=128;t=5;-=4	g=146	t=146	hap1=anc_Cjejuni, hap2=anc_Ccoli	G157_RS01360	sufurtransferase FdhD	G157_RS03060	peptidyl-prolyl cis-trans isomerase	-15	-8
271550	616968	gc=343;at=290;gt=21;ac=21;g-=12;a-=2	Cc_1	g=376;a=313	c=364;t=311;-=14	Cc_unintrog_1_recipient	a=1	t=1	a=135;-=2	t=133;-=4	g=146	c=133;t=13	hap1=anc_Cjejuni, hap2=anc_Ccoli	G157_RS01360	sufurtransferase FdhD	G157_RS03060	peptidyl-prolyl cis-trans isomerase	-15	-8
271550	616977	gt=338;ac=290;at=22;gc=21;g-=17;a-=1	Cc_1	g=376;a=313	t=360;c=311;-=18	Cc_unintrog_1_recipient	a=1	c=1	a=135;-=2	t=83;c=50;-=4	g=146	t=146	hap1=anc_Cjejuni, hap2=other	G157_RS01360	sufurtransferase FdhD	G157_RS03060	peptidyl-prolyl cis-trans isomerase	-15	-8
271553	616920	tt=347;ag=291;at=22;tg=19;t-=8;a-=2	Cc_1	t=374;a=315	t=369;g=310;-=10	Cc_unintrog_1_recipient	a=1	g=1	a=135;-=2	g=129;-=4;a=4	t=146	t=146	hap1=anc_Cjejuni, hap2=anc_Ccoli	G157_RS01360	sufurtransferase FdhD	G157_RS03060	peptidyl-prolyl cis-trans isomerase	-15	-8
271553	616921	ac=290;tt=286;tc=80;at=23;t-=8;a-=2	Cc_1	t=374;a=315	c=370;t=309;-=10	Cc_unintrog_1_recipient	a=1	t=1	a=135;-=2	c=80;t=53;-=4	t=146	t=140;c=6	hap1=anc_Ccoli, hap2=anc_Cjejuni	G157_RS01360	sufurtransferase FdhD	G157_RS03060	peptidyl-prolyl cis-trans isomerase	-11	-8
271553	616926	tc=347;at=291;ac=22;tt=19;t-=8;a-=2	Cc_1	t=374;a=315	c=369;t=310;-=10	Cc_unintrog_1_recipient	a=1	t=1	a=135;-=2	t=133;-=4	t=146	c=144;t=2	hap1=anc_Cjejuni, hap2=anc_Ccoli	G157_RS01360	sufurtransferase FdhD	G157_RS03060	peptidyl-prolyl cis-trans isomerase	-15	-8
271553	616932	ta=347;at=291;aa=22;tt=19;t-=8;a-=2	Cc_1	t=374;a=315	a=369;t=310;-=10	Cc_unintrog_1_recipient	a=1	t=1	a=135;-=2	t=133;-=4	t=146	a=146	hap1=anc_Cjejuni, hap2=anc_Ccoli	G157_RS01360	sufurtransferase FdhD	G157_RS03060	peptidyl-prolyl cis-trans isomerase	-15	-8
271553	616935	tc=347;at=291;ac=22;tt=19;t-=8;a-=2	Cc_1	t=374;a=315	c=369;t=310;-=10	Cc_unintrog_1_recipient	a=1	t=1	a=135;-=2	t=133;-=4	t=146	c=136;t=10	hap1=anc_Cjejuni, hap2=anc_Ccoli	G157_RS01360	sufurtransferase FdhD	G157_RS03060	peptidyl-prolyl cis-trans isomerase	-15	-8
271553	616941	ta=347;at=291;aa=22;tt=19;t-=8;a-=2	Cc_1	t=374;a=315	a=369;t=310;-=10	Cc_unintrog_1_recipient	a=1	t=1	a=135;-=2	t=133;-=4	t=146	a=146	hap1=anc_Cjejuni, hap2=anc_Ccoli	G157_RS01360	sufurtransferase FdhD	G157_RS03060	peptidyl-prolyl cis-trans isomerase	-15	-8
271553	616950	tt=347;ac=292;at=21;tc=19;t-=8;a-=2	Cc_1	t=374;a=315	t=368;c=311;-=10	Cc_unintrog_1_recipient	a=1	c=1	a=135;-=2	c=133;-=4	t=146	t=146	hap1=anc_Cjejuni, hap2=anc_Ccoli	G157_RS01360	sufurtransferase FdhD	G157_RS03060	peptidyl-prolyl cis-trans isomerase	-16	-8
271553	616951	tt=347;aa=292;at=21;ta=19;t-=8;a-=2	Cc_1	t=374;a=315	t=368;a=311;-=10	Cc_unintrog_1_recipient	a=1	a=1	a=135;-=2	a=133;-=4	t=146	t=132;c=14	hap1=anc_Cjejuni, hap2=anc_Ccoli	G157_RS01360	sufurtransferase FdhD	G157_RS03060	peptidyl-prolyl cis-trans isomerase	-16	-8
271553	616953	ta=347;ac=292;aa=21;tc=19;t-=8;a-=2	Cc_1	t=374;a=315	a=368;c=311;-=10	Cc_unintrog_1_recipient	a=1	c=1	a=135;-=2	c=133;-=4	t=146	a=146	hap1=anc_Cjejuni, hap2=anc_Ccoli	G157_RS01360	sufurtransferase FdhD	G157_RS03060	peptidyl-prolyl cis-trans isomerase	-16	-8
271553	616956	tc=347;at=292;ac=21;tt=19;t-=8;a-=2	Cc_1	t=374;a=315	c=368;t=311;-=10	Cc_unintrog_1_recipient	a=1	t=1	a=135;-=2	t=133;-=4	t=146	c=130;t=16	hap1=anc_Cjejuni, hap2=anc_Ccoli	G157_RS01360	sufurtransferase FdhD	G157_RS03060	peptidyl-prolyl cis-trans isomerase	-16	-8
271553	616965	tt=346;ac=292;at=21;tc=19;t-=9;a-=2	Cc_1	t=374;a=315	t=367;c=311;-=11	Cc_unintrog_1_recipient	a=1	c=1	a=135;-=2	c=128;t=5;-=4	t=146	t=146	hap1=anc_Cjejuni, hap2=anc_Ccoli	G157_RS01360	sufurtransferase FdhD	G157_RS03060	peptidyl-prolyl cis-trans isomerase	-16	-8
271553	616968	tc=343;at=292;ac=21;tt=19;t-=12;a-=2	Cc_1	t=374;a=315	c=364;t=311;-=14	Cc_unintrog_1_recipient	a=1	t=1	a=135;-=2	t=133;-=4	t=146	c=133;t=13	hap1=anc_Cjejuni, hap2=anc_Ccoli	G157_RS01360	sufurtransferase FdhD	G157_RS03060	peptidyl-prolyl cis-trans isomerase	-16	-8
271553	616977	tt=338;ac=292;at=22;tc=19;t-=17;a-=1	Cc_1	t=374;a=315	t=360;c=311;-=18	Cc_unintrog_1_recipient	a=1	c=1	a=135;-=2	t=83;c=50;-=4	t=146	t=146	hap1=anc_Cjejuni, hap2=other	G157_RS01360	sufurtransferase FdhD	G157_RS03060	peptidyl-prolyl cis-trans isomerase	-16	-8
271553	619125	aa=285;ta=193;tg=181;ag=27;a-=3	Cc_1	t=374;a=315	a=478;g=208;-=3	Cc_unintrog_1_recipient	a=1	a=1	a=135;-=2	g=87;a=25;t=14;-=9;c=2	t=146	g=141;a=5	hap1=other, hap2=other	G157_RS01360	sufurtransferase FdhD	G157_RS03075	membrane protein	-11	-8
271553	619278	ta=340;ag=307;tg=34;aa=6;a-=2	Cc_1	t=374;a=315	a=346;g=341;-=2	Cc_unintrog_1_recipient	a=1	g=1	a=135;-=2	g=121;-=8;a=8	t=146	a=108;g=38	hap1=anc_Cjejuni, hap2=anc_Ccoli	G157_RS01360	sufurtransferase FdhD	G157_RS03075	membrane protein	-9	-8
271553	619631	tt=342;ac=306;tc=32;at=9	Cc_1	t=374;a=315	t=351;c=338	Cc_unintrog_1_recipient	a=1	c=1	a=135;-=2	c=134;-=3	t=146	t=115;-=29;c=2	hap1=anc_Cjejuni, hap2=anc_Ccoli	G157_RS01360	sufurtransferase FdhD	G157_RS03080	L-lactate dehydrogenase	-12	-8
271553	619637	tc=342;at=306;tt=32;ac=9	Cc_1	t=374;a=315	c=351;t=338	Cc_unintrog_1_recipient	a=1	t=1	a=135;-=2	t=134;-=3	t=146	c=115;-=29;t=2	hap1=anc_Cjejuni, hap2=anc_Ccoli	G157_RS01360	sufurtransferase FdhD	G157_RS03080	L-lactate dehydrogenase	-12	-8
271556	616920	tt=347;gg=291;gt=22;tg=19;t-=8;g-=2	Cc_1	t=374;g=315	t=369;g=310;-=10	Cc_unintrog_1_recipient	g=1	g=1	g=133;c=2;-=2	g=129;a=4;-=4	t=146	t=146	hap1=anc_Cjejuni, hap2=anc_Ccoli	G157_RS01360	sufurtransferase FdhD	G157_RS03060	peptidyl-prolyl cis-trans isomerase	-15	-8
271556	616921	gc=290;tt=286;tc=80;gt=23;t-=8;g-=2	Cc_1	t=374;g=315	c=370;t=309;-=10	Cc_unintrog_1_recipient	g=1	t=1	g=133;c=2;-=2	c=80;t=53;-=4	t=146	t=140;c=6	hap1=anc_Ccoli, hap2=anc_Cjejuni	G157_RS01360	sufurtransferase FdhD	G157_RS03060	peptidyl-prolyl cis-trans isomerase	-11	-8
271556	616926	tc=347;gt=291;gc=22;tt=19;t-=8;g-=2	Cc_1	t=374;g=315	c=369;t=310;-=10	Cc_unintrog_1_recipient	g=1	t=1	g=133;c=2;-=2	t=133;-=4	t=146	c=144;t=2	hap1=anc_Cjejuni, hap2=anc_Ccoli	G157_RS01360	sufurtransferase FdhD	G157_RS03060	peptidyl-prolyl cis-trans isomerase	-15	-8
271556	616932	ta=347;gt=291;ga=22;tt=19;t-=8;g-=2	Cc_1	t=374;g=315	a=369;t=310;-=10	Cc_unintrog_1_recipient	g=1	t=1	g=133;-=2;c=2	t=133;-=4	t=146	a=146	hap1=anc_Cjejuni, hap2=anc_Ccoli	G157_RS01360	sufurtransferase FdhD	G157_RS03060	peptidyl-prolyl cis-trans isomerase	-15	-8
271556	616935	tc=347;gt=291;gc=22;tt=19;t-=8;g-=2	Cc_1	t=374;g=315	c=369;t=310;-=10	Cc_unintrog_1_recipient	g=1	t=1	g=133;-=2;c=2	t=133;-=4	t=146	c=136;t=10	hap1=anc_Cjejuni, hap2=anc_Ccoli	G157_RS01360	sufurtransferase FdhD	G157_RS03060	peptidyl-prolyl cis-trans isomerase	-15	-8
271556	616941	ta=347;gt=291;ga=22;tt=19;t-=8;g-=2	Cc_1	t=374;g=315	a=369;t=310;-=10	Cc_unintrog_1_recipient	g=1	t=1	g=133;c=2;-=2	t=133;-=4	t=146	a=146	hap1=anc_Cjejuni, hap2=anc_Ccoli	G157_RS01360	sufurtransferase FdhD	G157_RS03060	peptidyl-prolyl cis-trans isomerase	-15	-8
271556	616950	tt=347;gc=292;gt=21;tc=19;t-=8;g-=2	Cc_1	t=374;g=315	t=368;c=311;-=10	Cc_unintrog_1_recipient	g=1	c=1	g=133;c=2;-=2	c=133;-=4	t=146	t=146	hap1=anc_Cjejuni, hap2=anc_Ccoli	G157_RS01360	sufurtransferase FdhD	G157_RS03060	peptidyl-prolyl cis-trans isomerase	-16	-8
271556	616951	tt=347;ga=292;gt=21;ta=19;t-=8;g-=2	Cc_1	t=374;g=315	t=368;a=311;-=10	Cc_unintrog_1_recipient	g=1	a=1	g=133;-=2;c=2	a=133;-=4	t=146	t=132;c=14	hap1=anc_Cjejuni, hap2=anc_Ccoli	G157_RS01360	sufurtransferase FdhD	G157_RS03060	peptidyl-prolyl cis-trans isomerase	-16	-8
271556	616953	ta=347;gc=292;ga=21;tc=19;t-=8;g-=2	Cc_1	t=374;g=315	a=368;c=311;-=10	Cc_unintrog_1_recipient	g=1	c=1	g=133;c=2;-=2	c=133;-=4	t=146	a=146	hap1=anc_Cjejuni, hap2=anc_Ccoli	G157_RS01360	sufurtransferase FdhD	G157_RS03060	peptidyl-prolyl cis-trans isomerase	-16	-8
271556	616956	tc=347;gt=292;gc=21;tt=19;t-=8;g-=2	Cc_1	t=374;g=315	c=368;t=311;-=10	Cc_unintrog_1_recipient	g=1	t=1	g=133;-=2;c=2	t=133;-=4	t=146	c=130;t=16	hap1=anc_Cjejuni, hap2=anc_Ccoli	G157_RS01360	sufurtransferase FdhD	G157_RS03060	peptidyl-prolyl cis-trans isomerase	-16	-8
271556	616965	tt=346;gc=292;gt=21;tc=19;t-=9;g-=2	Cc_1	t=374;g=315	t=367;c=311;-=11	Cc_unintrog_1_recipient	g=1	c=1	g=133;-=2;c=2	c=128;t=5;-=4	t=146	t=146	hap1=anc_Cjejuni, hap2=anc_Ccoli	G157_RS01360	sufurtransferase FdhD	G157_RS03060	peptidyl-prolyl cis-trans isomerase	-16	-8
271556	616968	tc=343;gt=292;gc=21;tt=19;t-=12;g-=2	Cc_1	t=374;g=315	c=364;t=311;-=14	Cc_unintrog_1_recipient	g=1	t=1	g=133;c=2;-=2	t=133;-=4	t=146	c=133;t=13	hap1=anc_Cjejuni, hap2=anc_Ccoli	G157_RS01360	sufurtransferase FdhD	G157_RS03060	peptidyl-prolyl cis-trans isomerase	-16	-8
271556	616977	tt=338;gc=292;gt=22;tc=19;t-=17;g-=1	Cc_1	t=374;g=315	t=360;c=311;-=18	Cc_unintrog_1_recipient	g=1	c=1	g=133;c=2;-=2	t=83;c=50;-=4	t=146	t=146	hap1=anc_Cjejuni, hap2=other	G157_RS01360	sufurtransferase FdhD	G157_RS03060	peptidyl-prolyl cis-trans isomerase	-16	-8
271556	619125	ga=285;ta=193;tg=181;gg=27;g-=3	Cc_1	t=374;g=315	a=478;g=208;-=3	Cc_unintrog_1_recipient	g=1	a=1	g=133;c=2;-=2	g=87;a=25;t=14;-=9;c=2	t=146	g=141;a=5	hap1=other, hap2=other	G157_RS01360	sufurtransferase FdhD	G157_RS03075	membrane protein	-11	-8
271556	619278	ta=340;gg=307;tg=34;ga=6;g-=2	Cc_1	t=374;g=315	a=346;g=341;-=2	Cc_unintrog_1_recipient	g=1	g=1	g=133;-=2;c=2	g=121;-=8;a=8	t=146	a=108;g=38	hap1=anc_Cjejuni, hap2=anc_Ccoli	G157_RS01360	sufurtransferase FdhD	G157_RS03075	membrane protein	-9	-8
271556	619631	tt=342;gc=306;tc=32;gt=9	Cc_1	t=374;g=315	t=351;c=338	Cc_unintrog_1_recipient	g=1	c=1	g=133;c=2;-=2	c=134;-=3	t=146	t=115;-=29;c=2	hap1=anc_Cjejuni, hap2=anc_Ccoli	G157_RS01360	sufurtransferase FdhD	G157_RS03080	L-lactate dehydrogenase	-12	-8
271556	619637	tc=342;gt=306;tt=32;gc=9	Cc_1	t=374;g=315	c=351;t=338	Cc_unintrog_1_recipient	g=1	t=1	g=133;-=2;c=2	t=134;-=3	t=146	c=115;-=29;t=2	hap1=anc_Cjejuni, hap2=anc_Ccoli	G157_RS01360	sufurtransferase FdhD	G157_RS03080	L-lactate dehydrogenase	-12	-8
271559	616920	at=347;tg=291;tt=22;ag=19;a-=8;t-=2	Cc_1	a=374;t=315	t=369;g=310;-=10	Cc_unintrog_1_recipient	t=1	g=1	t=133;-=2;g=2	g=129;a=4;-=4	a=146	t=146	hap1=anc_Cjejuni, hap2=anc_Ccoli	G157_RS01360	sufurtransferase FdhD	G157_RS03060	peptidyl-prolyl cis-trans isomerase	-15	-8
271559	616921	tc=290;at=286;ac=80;tt=23;a-=8;t-=2	Cc_1	a=374;t=315	c=370;t=309;-=10	Cc_unintrog_1_recipient	t=1	t=1	t=133;-=2;g=2	c=80;t=53;-=4	a=146	t=140;c=6	hap1=anc_Ccoli, hap2=anc_Cjejuni	G157_RS01360	sufurtransferase FdhD	G157_RS03060	peptidyl-prolyl cis-trans isomerase	-11	-8
271559	616926	ac=347;tt=291;tc=22;at=19;a-=8;t-=2	Cc_1	a=374;t=315	c=369;t=310;-=10	Cc_unintrog_1_recipient	t=1	t=1	t=133;-=2;g=2	t=133;-=4	a=146	c=144;t=2	hap1=anc_Cjejuni, hap2=anc_Ccoli	G157_RS01360	sufurtransferase FdhD	G157_RS03060	peptidyl-prolyl cis-trans isomerase	-15	-8
271559	616932	aa=347;tt=291;ta=22;at=19;a-=8;t-=2	Cc_1	a=374;t=315	a=369;t=310;-=10	Cc_unintrog_1_recipient	t=1	t=1	t=133;g=2;-=2	t=133;-=4	a=146	a=146	hap1=anc_Cjejuni, hap2=anc_Ccoli	G157_RS01360	sufurtransferase FdhD	G157_RS03060	peptidyl-prolyl cis-trans isomerase	-15	-8
271559	616935	ac=347;tt=291;tc=22;at=19;a-=8;t-=2	Cc_1	a=374;t=315	c=369;t=310;-=10	Cc_unintrog_1_recipient	t=1	t=1	t=133;-=2;g=2	t=133;-=4	a=146	c=136;t=10	hap1=anc_Cjejuni, hap2=anc_Ccoli	G157_RS01360	sufurtransferase FdhD	G157_RS03060	peptidyl-prolyl cis-trans isomerase	-15	-8
271559	616941	aa=347;tt=291;ta=22;at=19;a-=8;t-=2	Cc_1	a=374;t=315	a=369;t=310;-=10	Cc_unintrog_1_recipient	t=1	t=1	t=133;-=2;g=2	t=133;-=4	a=146	a=146	hap1=anc_Cjejuni, hap2=anc_Ccoli	G157_RS01360	sufurtransferase FdhD	G157_RS03060	peptidyl-prolyl cis-trans isomerase	-15	-8
271559	616950	at=347;tc=292;tt=21;ac=19;a-=8;t-=2	Cc_1	a=374;t=315	t=368;c=311;-=10	Cc_unintrog_1_recipient	t=1	c=1	t=133;g=2;-=2	c=133;-=4	a=146	t=146	hap1=anc_Cjejuni, hap2=anc_Ccoli	G157_RS01360	sufurtransferase FdhD	G157_RS03060	peptidyl-prolyl cis-trans isomerase	-16	-8
271559	616951	at=347;ta=292;tt=21;aa=19;a-=8;t-=2	Cc_1	a=374;t=315	t=368;a=311;-=10	Cc_unintrog_1_recipient	t=1	a=1	t=133;g=2;-=2	a=133;-=4	a=146	t=132;c=14	hap1=anc_Cjejuni, hap2=anc_Ccoli	G157_RS01360	sufurtransferase FdhD	G157_RS03060	peptidyl-prolyl cis-trans isomerase	-16	-8
271559	616953	aa=347;tc=292;ta=21;ac=19;a-=8;t-=2	Cc_1	a=374;t=315	a=368;c=311;-=10	Cc_unintrog_1_recipient	t=1	c=1	t=133;-=2;g=2	c=133;-=4	a=146	a=146	hap1=anc_Cjejuni, hap2=anc_Ccoli	G157_RS01360	sufurtransferase FdhD	G157_RS03060	peptidyl-prolyl cis-trans isomerase	-16	-8
271559	616956	ac=347;tt=292;tc=21;at=19;a-=8;t-=2	Cc_1	a=374;t=315	c=368;t=311;-=10	Cc_unintrog_1_recipient	t=1	t=1	t=133;g=2;-=2	t=133;-=4	a=146	c=130;t=16	hap1=anc_Cjejuni, hap2=anc_Ccoli	G157_RS01360	sufurtransferase FdhD	G157_RS03060	peptidyl-prolyl cis-trans isomerase	-16	-8
271559	616965	at=346;tc=292;tt=21;ac=19;a-=9;t-=2	Cc_1	a=374;t=315	t=367;c=311;-=11	Cc_unintrog_1_recipient	t=1	c=1	t=133;g=2;-=2	c=128;t=5;-=4	a=146	t=146	hap1=anc_Cjejuni, hap2=anc_Ccoli	G157_RS01360	sufurtransferase FdhD	G157_RS03060	peptidyl-prolyl cis-trans isomerase	-16	-8
271559	616968	ac=343;tt=292;tc=21;at=19;a-=12;t-=2	Cc_1	a=374;t=315	c=364;t=311;-=14	Cc_unintrog_1_recipient	t=1	t=1	t=133;g=2;-=2	t=133;-=4	a=146	c=133;t=13	hap1=anc_Cjejuni, hap2=anc_Ccoli	G157_RS01360	sufurtransferase FdhD	G157_RS03060	peptidyl-prolyl cis-trans isomerase	-16	-8
271559	616977	at=338;tc=292;tt=22;ac=19;a-=17;t-=1	Cc_1	a=374;t=315	t=360;c=311;-=18	Cc_unintrog_1_recipient	t=1	c=1	t=133;-=2;g=2	t=83;c=50;-=4	a=146	t=146	hap1=anc_Cjejuni, hap2=other	G157_RS01360	sufurtransferase FdhD	G157_RS03060	peptidyl-prolyl cis-trans isomerase	-16	-8
271559	619125	ta=285;aa=193;ag=181;tg=27;t-=3	Cc_1	a=374;t=315	a=478;g=208;-=3	Cc_unintrog_1_recipient	t=1	a=1	t=133;-=2;g=2	g=87;a=25;t=14;-=9;c=2	a=146	g=141;a=5	hap1=other, hap2=other	G157_RS01360	sufurtransferase FdhD	G157_RS03075	membrane protein	-11	-8
271559	619278	aa=340;tg=307;ag=34;ta=6;t-=2	Cc_1	a=374;t=315	a=346;g=341;-=2	Cc_unintrog_1_recipient	t=1	g=1	t=133;-=2;g=2	g=121;-=8;a=8	a=146	a=108;g=38	hap1=anc_Cjejuni, hap2=anc_Ccoli	G157_RS01360	sufurtransferase FdhD	G157_RS03075	membrane protein	-9	-8
271559	619631	at=342;tc=306;ac=32;tt=9	Cc_1	a=374;t=315	t=351;c=338	Cc_unintrog_1_recipient	t=1	c=1	t=133;-=2;g=2	c=134;-=3	a=146	t=115;-=29;c=2	hap1=anc_Cjejuni, hap2=anc_Ccoli	G157_RS01360	sufurtransferase FdhD	G157_RS03080	L-lactate dehydrogenase	-12	-8
271559	619637	ac=342;tt=306;at=32;tc=9	Cc_1	a=374;t=315	c=351;t=338	Cc_unintrog_1_recipient	t=1	t=1	t=133;g=2;-=2	t=134;-=3	a=146	c=115;-=29;t=2	hap1=anc_Cjejuni, hap2=anc_Ccoli	G157_RS01360	sufurtransferase FdhD	G157_RS03080	L-lactate dehydrogenase	-12	-8
271563	616920	ct=347;ag=291;at=22;cg=19;c-=8;a-=2	Cc_1	c=374;a=315	t=369;g=310;-=10	Cc_unintrog_1_recipient	a=1	g=1	a=135;-=2	g=129;a=4;-=4	c=146	t=146	hap1=anc_Cjejuni, hap2=anc_Ccoli	G157_RS01360	sufurtransferase FdhD	G157_RS03060	peptidyl-prolyl cis-trans isomerase	-15	-8
271563	616921	ac=290;ct=286;cc=80;at=23;c-=8;a-=2	Cc_1	c=374;a=315	c=370;t=309;-=10	Cc_unintrog_1_recipient	a=1	t=1	a=135;-=2	c=80;t=53;-=4	c=146	t=140;c=6	hap1=anc_Ccoli, hap2=anc_Cjejuni	G157_RS01360	sufurtransferase FdhD	G157_RS03060	peptidyl-prolyl cis-trans isomerase	-11	-8
271563	616926	cc=347;at=291;ac=22;ct=19;c-=8;a-=2	Cc_1	c=374;a=315	c=369;t=310;-=10	Cc_unintrog_1_recipient	a=1	t=1	a=135;-=2	t=133;-=4	c=146	c=144;t=2	hap1=anc_Cjejuni, hap2=anc_Ccoli	G157_RS01360	sufurtransferase FdhD	G157_RS03060	peptidyl-prolyl cis-trans isomerase	-15	-8
271563	616932	ca=347;at=291;aa=22;ct=19;c-=8;a-=2	Cc_1	c=374;a=315	a=369;t=310;-=10	Cc_unintrog_1_recipient	a=1	t=1	a=135;-=2	t=133;-=4	c=146	a=146	hap1=anc_Cjejuni, hap2=anc_Ccoli	G157_RS01360	sufurtransferase FdhD	G157_RS03060	peptidyl-prolyl cis-trans isomerase	-15	-8
271563	616935	cc=347;at=291;ac=22;ct=19;c-=8;a-=2	Cc_1	c=374;a=315	c=369;t=310;-=10	Cc_unintrog_1_recipient	a=1	t=1	a=135;-=2	t=133;-=4	c=146	c=136;t=10	hap1=anc_Cjejuni, hap2=anc_Ccoli	G157_RS01360	sufurtransferase FdhD	G157_RS03060	peptidyl-prolyl cis-trans isomerase	-15	-8
271563	616941	ca=347;at=291;aa=22;ct=19;c-=8;a-=2	Cc_1	c=374;a=315	a=369;t=310;-=10	Cc_unintrog_1_recipient	a=1	t=1	a=135;-=2	t=133;-=4	c=146	a=146	hap1=anc_Cjejuni, hap2=anc_Ccoli	G157_RS01360	sufurtransferase FdhD	G157_RS03060	peptidyl-prolyl cis-trans isomerase	-15	-8
271563	616950	ct=347;ac=292;at=21;cc=19;c-=8;a-=2	Cc_1	c=374;a=315	t=368;c=311;-=10	Cc_unintrog_1_recipient	a=1	c=1	a=135;-=2	c=133;-=4	c=146	t=146	hap1=anc_Cjejuni, hap2=anc_Ccoli	G157_RS01360	sufurtransferase FdhD	G157_RS03060	peptidyl-prolyl cis-trans isomerase	-16	-8
271563	616951	ct=347;aa=292;at=21;ca=19;c-=8;a-=2	Cc_1	c=374;a=315	t=368;a=311;-=10	Cc_unintrog_1_recipient	a=1	a=1	a=135;-=2	a=133;-=4	c=146	t=132;c=14	hap1=anc_Cjejuni, hap2=anc_Ccoli	G157_RS01360	sufurtransferase FdhD	G157_RS03060	peptidyl-prolyl cis-trans isomerase	-16	-8
271563	616953	ca=347;ac=292;aa=21;cc=19;c-=8;a-=2	Cc_1	c=374;a=315	a=368;c=311;-=10	Cc_unintrog_1_recipient	a=1	c=1	a=135;-=2	c=133;-=4	c=146	a=146	hap1=anc_Cjejuni, hap2=anc_Ccoli	G157_RS01360	sufurtransferase FdhD	G157_RS03060	peptidyl-prolyl cis-trans isomerase	-16	-8
271563	616956	cc=347;at=292;ac=21;ct=19;c-=8;a-=2	Cc_1	c=374;a=315	c=368;t=311;-=10	Cc_unintrog_1_recipient	a=1	t=1	a=135;-=2	t=133;-=4	c=146	c=130;t=16	hap1=anc_Cjejuni, hap2=anc_Ccoli	G157_RS01360	sufurtransferase FdhD	G157_RS03060	peptidyl-prolyl cis-trans isomerase	-16	-8
271563	616965	ct=346;ac=292;at=21;cc=19;c-=9;a-=2	Cc_1	c=374;a=315	t=367;c=311;-=11	Cc_unintrog_1_recipient	a=1	c=1	a=135;-=2	c=128;t=5;-=4	c=146	t=146	hap1=anc_Cjejuni, hap2=anc_Ccoli	G157_RS01360	sufurtransferase FdhD	G157_RS03060	peptidyl-prolyl cis-trans isomerase	-16	-8
271563	616968	cc=343;at=292;ac=21;ct=19;c-=12;a-=2	Cc_1	c=374;a=315	c=364;t=311;-=14	Cc_unintrog_1_recipient	a=1	t=1	a=135;-=2	t=133;-=4	c=146	c=133;t=13	hap1=anc_Cjejuni, hap2=anc_Ccoli	G157_RS01360	sufurtransferase FdhD	G157_RS03060	peptidyl-prolyl cis-trans isomerase	-16	-8
271563	616977	ct=338;ac=292;at=22;cc=19;c-=17;a-=1	Cc_1	c=374;a=315	t=360;c=311;-=18	Cc_unintrog_1_recipient	a=1	c=1	a=135;-=2	t=83;c=50;-=4	c=146	t=146	hap1=anc_Cjejuni, hap2=other	G157_RS01360	sufurtransferase FdhD	G157_RS03060	peptidyl-prolyl cis-trans isomerase	-16	-8
271563	619125	aa=285;ca=193;cg=181;ag=27;a-=3	Cc_1	c=374;a=315	a=478;g=208;-=3	Cc_unintrog_1_recipient	a=1	a=1	a=135;-=2	g=87;a=25;t=14;-=9;c=2	c=146	g=141;a=5	hap1=other, hap2=other	G157_RS01360	sufurtransferase FdhD	G157_RS03075	membrane protein	-11	-8
271563	619278	ca=340;ag=307;cg=34;aa=6;a-=2	Cc_1	c=374;a=315	a=346;g=341;-=2	Cc_unintrog_1_recipient	a=1	g=1	a=135;-=2	g=121;a=8;-=8	c=146	a=108;g=38	hap1=anc_Cjejuni, hap2=anc_Ccoli	G157_RS01360	sufurtransferase FdhD	G157_RS03075	membrane protein	-9	-8
271563	619631	ct=342;ac=306;cc=32;at=9	Cc_1	c=374;a=315	t=351;c=338	Cc_unintrog_1_recipient	a=1	c=1	a=135;-=2	c=134;-=3	c=146	t=115;-=29;c=2	hap1=anc_Cjejuni, hap2=anc_Ccoli	G157_RS01360	sufurtransferase FdhD	G157_RS03080	L-lactate dehydrogenase	-12	-8
271563	619637	cc=342;at=306;ct=32;ac=9	Cc_1	c=374;a=315	c=351;t=338	Cc_unintrog_1_recipient	a=1	t=1	a=135;-=2	t=134;-=3	c=146	c=115;-=29;t=2	hap1=anc_Cjejuni, hap2=anc_Ccoli	G157_RS01360	sufurtransferase FdhD	G157_RS03080	L-lactate dehydrogenase	-12	-8
271607	616920	at=347;gg=291;gt=22;ag=19;a-=8;g-=2	Cc_1	a=374;g=315	t=369;g=310;-=10	Cc_unintrog_1_recipient	g=1	g=1	g=131;a=4;-=2	g=129;a=4;-=4	a=146	t=146	hap1=anc_Cjejuni, hap2=anc_Ccoli	G157_RS01360	sufurtransferase FdhD	G157_RS03060	peptidyl-prolyl cis-trans isomerase	-15	-8
271607	616921	gc=290;at=286;ac=80;gt=23;a-=8;g-=2	Cc_1	a=374;g=315	c=370;t=309;-=10	Cc_unintrog_1_recipient	g=1	t=1	g=131;a=4;-=2	c=80;t=53;-=4	a=146	t=140;c=6	hap1=anc_Ccoli, hap2=anc_Cjejuni	G157_RS01360	sufurtransferase FdhD	G157_RS03060	peptidyl-prolyl cis-trans isomerase	-11	-8
271607	616926	ac=347;gt=291;gc=22;at=19;a-=8;g-=2	Cc_1	a=374;g=315	c=369;t=310;-=10	Cc_unintrog_1_recipient	g=1	t=1	g=131;a=4;-=2	t=133;-=4	a=146	c=144;t=2	hap1=anc_Cjejuni, hap2=anc_Ccoli	G157_RS01360	sufurtransferase FdhD	G157_RS03060	peptidyl-prolyl cis-trans isomerase	-15	-8
271607	616932	aa=347;gt=291;ga=22;at=19;a-=8;g-=2	Cc_1	a=374;g=315	a=369;t=310;-=10	Cc_unintrog_1_recipient	g=1	t=1	g=131;a=4;-=2	t=133;-=4	a=146	a=146	hap1=anc_Cjejuni, hap2=anc_Ccoli	G157_RS01360	sufurtransferase FdhD	G157_RS03060	peptidyl-prolyl cis-trans isomerase	-15	-8
271607	616935	ac=347;gt=291;gc=22;at=19;a-=8;g-=2	Cc_1	a=374;g=315	c=369;t=310;-=10	Cc_unintrog_1_recipient	g=1	t=1	g=131;a=4;-=2	t=133;-=4	a=146	c=136;t=10	hap1=anc_Cjejuni, hap2=anc_Ccoli	G157_RS01360	sufurtransferase FdhD	G157_RS03060	peptidyl-prolyl cis-trans isomerase	-15	-8
271607	616941	aa=347;gt=291;ga=22;at=19;a-=8;g-=2	Cc_1	a=374;g=315	a=369;t=310;-=10	Cc_unintrog_1_recipient	g=1	t=1	g=131;a=4;-=2	t=133;-=4	a=146	a=146	hap1=anc_Cjejuni, hap2=anc_Ccoli	G157_RS01360	sufurtransferase FdhD	G157_RS03060	peptidyl-prolyl cis-trans isomerase	-15	-8
271607	616950	at=347;gc=292;gt=21;ac=19;a-=8;g-=2	Cc_1	a=374;g=315	t=368;c=311;-=10	Cc_unintrog_1_recipient	g=1	c=1	g=131;a=4;-=2	c=133;-=4	a=146	t=146	hap1=anc_Cjejuni, hap2=anc_Ccoli	G157_RS01360	sufurtransferase FdhD	G157_RS03060	peptidyl-prolyl cis-trans isomerase	-16	-8
271607	616951	at=347;ga=292;gt=21;aa=19;a-=8;g-=2	Cc_1	a=374;g=315	t=368;a=311;-=10	Cc_unintrog_1_recipient	g=1	a=1	g=131;a=4;-=2	a=133;-=4	a=146	t=132;c=14	hap1=anc_Cjejuni, hap2=anc_Ccoli	G157_RS01360	sufurtransferase FdhD	G157_RS03060	peptidyl-prolyl cis-trans isomerase	-16	-8
271607	616953	aa=347;gc=292;ga=21;ac=19;a-=8;g-=2	Cc_1	a=374;g=315	a=368;c=311;-=10	Cc_unintrog_1_recipient	g=1	c=1	g=131;a=4;-=2	c=133;-=4	a=146	a=146	hap1=anc_Cjejuni, hap2=anc_Ccoli	G157_RS01360	sufurtransferase FdhD	G157_RS03060	peptidyl-prolyl cis-trans isomerase	-16	-8
271607	616956	ac=347;gt=292;gc=21;at=19;a-=8;g-=2	Cc_1	a=374;g=315	c=368;t=311;-=10	Cc_unintrog_1_recipient	g=1	t=1	g=131;a=4;-=2	t=133;-=4	a=146	c=130;t=16	hap1=anc_Cjejuni, hap2=anc_Ccoli	G157_RS01360	sufurtransferase FdhD	G157_RS03060	peptidyl-prolyl cis-trans isomerase	-16	-8
271607	616965	at=346;gc=292;gt=21;ac=19;a-=9;g-=2	Cc_1	a=374;g=315	t=367;c=311;-=11	Cc_unintrog_1_recipient	g=1	c=1	g=131;a=4;-=2	c=128;t=5;-=4	a=146	t=146	hap1=anc_Cjejuni, hap2=anc_Ccoli	G157_RS01360	sufurtransferase FdhD	G157_RS03060	peptidyl-prolyl cis-trans isomerase	-16	-8
271607	616968	ac=343;gt=292;gc=21;at=19;a-=12;g-=2	Cc_1	a=374;g=315	c=364;t=311;-=14	Cc_unintrog_1_recipient	g=1	t=1	g=131;a=4;-=2	t=133;-=4	a=146	c=133;t=13	hap1=anc_Cjejuni, hap2=anc_Ccoli	G157_RS01360	sufurtransferase FdhD	G157_RS03060	peptidyl-prolyl cis-trans isomerase	-16	-8
271607	616977	at=338;gc=292;gt=22;ac=19;a-=17;g-=1	Cc_1	a=374;g=315	t=360;c=311;-=18	Cc_unintrog_1_recipient	g=1	c=1	g=131;a=4;-=2	t=83;c=50;-=4	a=146	t=146	hap1=anc_Cjejuni, hap2=other	G157_RS01360	sufurtransferase FdhD	G157_RS03060	peptidyl-prolyl cis-trans isomerase	-16	-8
271607	619125	ga=285;aa=193;ag=181;gg=27;g-=3	Cc_1	a=374;g=315	a=478;g=208;-=3	Cc_unintrog_1_recipient	g=1	a=1	g=131;a=4;-=2	g=87;a=25;t=14;-=9;c=2	a=146	g=141;a=5	hap1=other, hap2=other	G157_RS01360	sufurtransferase FdhD	G157_RS03075	membrane protein	-11	-8
271607	619278	aa=340;gg=307;ag=34;ga=6;g-=2	Cc_1	a=374;g=315	a=346;g=341;-=2	Cc_unintrog_1_recipient	g=1	g=1	g=131;a=4;-=2	g=121;a=8;-=8	a=146	a=108;g=38	hap1=anc_Cjejuni, hap2=anc_Ccoli	G157_RS01360	sufurtransferase FdhD	G157_RS03075	membrane protein	-9	-8
271607	619631	at=342;gc=306;ac=32;gt=9	Cc_1	a=374;g=315	t=351;c=338	Cc_unintrog_1_recipient	g=1	c=1	g=131;a=4;-=2	c=134;-=3	a=146	t=115;-=29;c=2	hap1=anc_Cjejuni, hap2=anc_Ccoli	G157_RS01360	sufurtransferase FdhD	G157_RS03080	L-lactate dehydrogenase	-12	-8
271607	619637	ac=342;gt=306;at=32;gc=9	Cc_1	a=374;g=315	c=351;t=338	Cc_unintrog_1_recipient	g=1	t=1	g=131;a=4;-=2	t=134;-=3	a=146	c=115;-=29;t=2	hap1=anc_Cjejuni, hap2=anc_Ccoli	G157_RS01360	sufurtransferase FdhD	G157_RS03080	L-lactate dehydrogenase	-12	-8
271619	616920	tt=347;gg=291;gt=22;tg=19;t-=8;g-=2	Cc_1	t=374;g=315	t=369;g=310;-=10	Cc_unintrog_1_recipient	g=1	g=1	g=135;-=2	g=129;a=4;-=4	t=146	t=146	hap1=anc_Cjejuni, hap2=anc_Ccoli	G157_RS01360	sufurtransferase FdhD	G157_RS03060	peptidyl-prolyl cis-trans isomerase	-15	-8
271619	616921	gc=290;tt=286;tc=80;gt=23;t-=8;g-=2	Cc_1	t=374;g=315	c=370;t=309;-=10	Cc_unintrog_1_recipient	g=1	t=1	g=135;-=2	c=80;t=53;-=4	t=146	t=140;c=6	hap1=anc_Ccoli, hap2=anc_Cjejuni	G157_RS01360	sufurtransferase FdhD	G157_RS03060	peptidyl-prolyl cis-trans isomerase	-11	-8
271619	616926	tc=347;gt=291;gc=22;tt=19;t-=8;g-=2	Cc_1	t=374;g=315	c=369;t=310;-=10	Cc_unintrog_1_recipient	g=1	t=1	g=135;-=2	t=133;-=4	t=146	c=144;t=2	hap1=anc_Cjejuni, hap2=anc_Ccoli	G157_RS01360	sufurtransferase FdhD	G157_RS03060	peptidyl-prolyl cis-trans isomerase	-15	-8
271619	616932	ta=347;gt=291;ga=22;tt=19;t-=8;g-=2	Cc_1	t=374;g=315	a=369;t=310;-=10	Cc_unintrog_1_recipient	g=1	t=1	g=135;-=2	t=133;-=4	t=146	a=146	hap1=anc_Cjejuni, hap2=anc_Ccoli	G157_RS01360	sufurtransferase FdhD	G157_RS03060	peptidyl-prolyl cis-trans isomerase	-15	-8
271619	616935	tc=347;gt=291;gc=22;tt=19;t-=8;g-=2	Cc_1	t=374;g=315	c=369;t=310;-=10	Cc_unintrog_1_recipient	g=1	t=1	g=135;-=2	t=133;-=4	t=146	c=136;t=10	hap1=anc_Cjejuni, hap2=anc_Ccoli	G157_RS01360	sufurtransferase FdhD	G157_RS03060	peptidyl-prolyl cis-trans isomerase	-15	-8
271619	616941	ta=347;gt=291;ga=22;tt=19;t-=8;g-=2	Cc_1	t=374;g=315	a=369;t=310;-=10	Cc_unintrog_1_recipient	g=1	t=1	g=135;-=2	t=133;-=4	t=146	a=146	hap1=anc_Cjejuni, hap2=anc_Ccoli	G157_RS01360	sufurtransferase FdhD	G157_RS03060	peptidyl-prolyl cis-trans isomerase	-15	-8
271619	616950	tt=347;gc=292;gt=21;tc=19;t-=8;g-=2	Cc_1	t=374;g=315	t=368;c=311;-=10	Cc_unintrog_1_recipient	g=1	c=1	g=135;-=2	c=133;-=4	t=146	t=146	hap1=anc_Cjejuni, hap2=anc_Ccoli	G157_RS01360	sufurtransferase FdhD	G157_RS03060	peptidyl-prolyl cis-trans isomerase	-16	-8
271619	616951	tt=347;ga=292;gt=21;ta=19;t-=8;g-=2	Cc_1	t=374;g=315	t=368;a=311;-=10	Cc_unintrog_1_recipient	g=1	a=1	g=135;-=2	a=133;-=4	t=146	t=132;c=14	hap1=anc_Cjejuni, hap2=anc_Ccoli	G157_RS01360	sufurtransferase FdhD	G157_RS03060	peptidyl-prolyl cis-trans isomerase	-16	-8
271619	616953	ta=347;gc=292;ga=21;tc=19;t-=8;g-=2	Cc_1	t=374;g=315	a=368;c=311;-=10	Cc_unintrog_1_recipient	g=1	c=1	g=135;-=2	c=133;-=4	t=146	a=146	hap1=anc_Cjejuni, hap2=anc_Ccoli	G157_RS01360	sufurtransferase FdhD	G157_RS03060	peptidyl-prolyl cis-trans isomerase	-16	-8
271619	616956	tc=347;gt=292;gc=21;tt=19;t-=8;g-=2	Cc_1	t=374;g=315	c=368;t=311;-=10	Cc_unintrog_1_recipient	g=1	t=1	g=135;-=2	t=133;-=4	t=146	c=130;t=16	hap1=anc_Cjejuni, hap2=anc_Ccoli	G157_RS01360	sufurtransferase FdhD	G157_RS03060	peptidyl-prolyl cis-trans isomerase	-16	-8
271619	616965	tt=346;gc=292;gt=21;tc=19;t-=9;g-=2	Cc_1	t=374;g=315	t=367;c=311;-=11	Cc_unintrog_1_recipient	g=1	c=1	g=135;-=2	c=128;t=5;-=4	t=146	t=146	hap1=anc_Cjejuni, hap2=anc_Ccoli	G157_RS01360	sufurtransferase FdhD	G157_RS03060	peptidyl-prolyl cis-trans isomerase	-16	-8
271619	616968	tc=343;gt=292;gc=21;tt=19;t-=12;g-=2	Cc_1	t=374;g=315	c=364;t=311;-=14	Cc_unintrog_1_recipient	g=1	t=1	g=135;-=2	t=133;-=4	t=146	c=133;t=13	hap1=anc_Cjejuni, hap2=anc_Ccoli	G157_RS01360	sufurtransferase FdhD	G157_RS03060	peptidyl-prolyl cis-trans isomerase	-16	-8
271619	616977	tt=338;gc=292;gt=22;tc=19;t-=17;g-=1	Cc_1	t=374;g=315	t=360;c=311;-=18	Cc_unintrog_1_recipient	g=1	c=1	g=135;-=2	t=83;c=50;-=4	t=146	t=146	hap1=anc_Cjejuni, hap2=other	G157_RS01360	sufurtransferase FdhD	G157_RS03060	peptidyl-prolyl cis-trans isomerase	-16	-8
271619	619125	ga=285;ta=193;tg=181;gg=27;g-=3	Cc_1	t=374;g=315	a=478;g=208;-=3	Cc_unintrog_1_recipient	g=1	a=1	g=135;-=2	g=87;a=25;t=14;-=9;c=2	t=146	g=141;a=5	hap1=other, hap2=other	G157_RS01360	sufurtransferase FdhD	G157_RS03075	membrane protein	-11	-8
271619	619278	ta=340;gg=307;tg=34;ga=6;g-=2	Cc_1	t=374;g=315	a=346;g=341;-=2	Cc_unintrog_1_recipient	g=1	g=1	g=135;-=2	g=121;-=8;a=8	t=146	a=108;g=38	hap1=anc_Cjejuni, hap2=anc_Ccoli	G157_RS01360	sufurtransferase FdhD	G157_RS03075	membrane protein	-9	-8
271619	619631	tt=342;gc=306;tc=32;gt=9	Cc_1	t=374;g=315	t=351;c=338	Cc_unintrog_1_recipient	g=1	c=1	g=135;-=2	c=134;-=3	t=146	t=115;-=29;c=2	hap1=anc_Cjejuni, hap2=anc_Ccoli	G157_RS01360	sufurtransferase FdhD	G157_RS03080	L-lactate dehydrogenase	-12	-8
271619	619637	tc=342;gt=306;tt=32;gc=9	Cc_1	t=374;g=315	c=351;t=338	Cc_unintrog_1_recipient	g=1	t=1	g=135;-=2	t=134;-=3	t=146	c=115;-=29;t=2	hap1=anc_Cjejuni, hap2=anc_Ccoli	G157_RS01360	sufurtransferase FdhD	G157_RS03080	L-lactate dehydrogenase	-12	-8
271625	616920	tt=347;cg=291;ct=22;tg=19;t-=8;c-=2	Cc_1	t=374;c=315	t=369;g=310;-=10	Cc_unintrog_1_recipient	t=1	g=1	t=69;c=66;-=2	g=129;a=4;-=4	t=146	t=146	hap1=anc_Cjejuni, hap2=other	G157_RS01360	sufurtransferase FdhD	G157_RS03060	peptidyl-prolyl cis-trans isomerase	-15	-8
271625	616921	cc=290;tt=286;tc=80;ct=23;t-=8;c-=2	Cc_1	t=374;c=315	c=370;t=309;-=10	Cc_unintrog_1_recipient	t=1	t=1	t=69;c=66;-=2	c=80;t=53;-=4	t=146	t=140;c=6	hap1=other, hap2=anc_Cjejuni	G157_RS01360	sufurtransferase FdhD	G157_RS03060	peptidyl-prolyl cis-trans isomerase	-11	-8
271625	616926	tc=347;ct=291;cc=22;tt=19;t-=8;c-=2	Cc_1	t=374;c=315	c=369;t=310;-=10	Cc_unintrog_1_recipient	t=1	t=1	t=69;c=66;-=2	t=133;-=4	t=146	c=144;t=2	hap1=anc_Cjejuni, hap2=other	G157_RS01360	sufurtransferase FdhD	G157_RS03060	peptidyl-prolyl cis-trans isomerase	-15	-8
271625	616932	ta=347;ct=291;ca=22;tt=19;t-=8;c-=2	Cc_1	t=374;c=315	a=369;t=310;-=10	Cc_unintrog_1_recipient	t=1	t=1	t=69;c=66;-=2	t=133;-=4	t=146	a=146	hap1=anc_Cjejuni, hap2=other	G157_RS01360	sufurtransferase FdhD	G157_RS03060	peptidyl-prolyl cis-trans isomerase	-15	-8
271625	616935	tc=347;ct=291;cc=22;tt=19;t-=8;c-=2	Cc_1	t=374;c=315	c=369;t=310;-=10	Cc_unintrog_1_recipient	t=1	t=1	t=69;c=66;-=2	t=133;-=4	t=146	c=136;t=10	hap1=anc_Cjejuni, hap2=other	G157_RS01360	sufurtransferase FdhD	G157_RS03060	peptidyl-prolyl cis-trans isomerase	-15	-8
271625	616941	ta=347;ct=291;ca=22;tt=19;t-=8;c-=2	Cc_1	t=374;c=315	a=369;t=310;-=10	Cc_unintrog_1_recipient	t=1	t=1	t=69;c=66;-=2	t=133;-=4	t=146	a=146	hap1=anc_Cjejuni, hap2=other	G157_RS01360	sufurtransferase FdhD	G157_RS03060	peptidyl-prolyl cis-trans isomerase	-15	-8
271625	616950	tt=347;cc=292;ct=21;tc=19;t-=8;c-=2	Cc_1	t=374;c=315	t=368;c=311;-=10	Cc_unintrog_1_recipient	t=1	c=1	t=69;c=66;-=2	c=133;-=4	t=146	t=146	hap1=anc_Cjejuni, hap2=other	G157_RS01360	sufurtransferase FdhD	G157_RS03060	peptidyl-prolyl cis-trans isomerase	-16	-8
271625	616951	tt=347;ca=292;ct=21;ta=19;t-=8;c-=2	Cc_1	t=374;c=315	t=368;a=311;-=10	Cc_unintrog_1_recipient	t=1	a=1	t=69;c=66;-=2	a=133;-=4	t=146	t=132;c=14	hap1=anc_Cjejuni, hap2=other	G157_RS01360	sufurtransferase FdhD	G157_RS03060	peptidyl-prolyl cis-trans isomerase	-16	-8
271625	616953	ta=347;cc=292;ca=21;tc=19;t-=8;c-=2	Cc_1	t=374;c=315	a=368;c=311;-=10	Cc_unintrog_1_recipient	t=1	c=1	t=69;c=66;-=2	c=133;-=4	t=146	a=146	hap1=anc_Cjejuni, hap2=other	G157_RS01360	sufurtransferase FdhD	G157_RS03060	peptidyl-prolyl cis-trans isomerase	-16	-8
271625	616956	tc=347;ct=292;cc=21;tt=19;t-=8;c-=2	Cc_1	t=374;c=315	c=368;t=311;-=10	Cc_unintrog_1_recipient	t=1	t=1	t=69;c=66;-=2	t=133;-=4	t=146	c=130;t=16	hap1=anc_Cjejuni, hap2=other	G157_RS01360	sufurtransferase FdhD	G157_RS03060	peptidyl-prolyl cis-trans isomerase	-16	-8
271625	616965	tt=346;cc=292;ct=21;tc=19;t-=9;c-=2	Cc_1	t=374;c=315	t=367;c=311;-=11	Cc_unintrog_1_recipient	t=1	c=1	t=69;c=66;-=2	c=128;t=5;-=4	t=146	t=146	hap1=anc_Cjejuni, hap2=other	G157_RS01360	sufurtransferase FdhD	G157_RS03060	peptidyl-prolyl cis-trans isomerase	-16	-8
271625	616968	tc=343;ct=292;cc=21;tt=19;t-=12;c-=2	Cc_1	t=374;c=315	c=364;t=311;-=14	Cc_unintrog_1_recipient	t=1	t=1	t=69;c=66;-=2	t=133;-=4	t=146	c=133;t=13	hap1=anc_Cjejuni, hap2=other	G157_RS01360	sufurtransferase FdhD	G157_RS03060	peptidyl-prolyl cis-trans isomerase	-16	-8
271625	616977	tt=338;cc=292;ct=22;tc=19;t-=17;c-=1	Cc_1	t=374;c=315	t=360;c=311;-=18	Cc_unintrog_1_recipient	t=1	c=1	t=69;c=66;-=2	t=83;c=50;-=4	t=146	t=146	no polymorphism between ancestral jejuni and coli	G157_RS01360	sufurtransferase FdhD	G157_RS03060	peptidyl-prolyl cis-trans isomerase	-16	-8
271625	619125	ca=285;ta=193;tg=181;cg=27;c-=3	Cc_1	t=374;c=315	a=478;g=208;-=3	Cc_unintrog_1_recipient	t=1	a=1	t=69;c=66;-=2	g=87;a=25;t=14;-=9;c=2	t=146	g=141;a=5	no polymorphism between ancestral jejuni and coli	G157_RS01360	sufurtransferase FdhD	G157_RS03075	membrane protein	-11	-8
271625	619278	ta=340;cg=307;tg=34;ca=6;c-=2	Cc_1	t=374;c=315	a=346;g=341;-=2	Cc_unintrog_1_recipient	t=1	g=1	t=69;c=66;-=2	g=121;a=8;-=8	t=146	a=108;g=38	hap1=anc_Cjejuni, hap2=other	G157_RS01360	sufurtransferase FdhD	G157_RS03075	membrane protein	-9	-8
271625	619631	tt=342;cc=306;tc=32;ct=9	Cc_1	t=374;c=315	t=351;c=338	Cc_unintrog_1_recipient	t=1	c=1	t=69;c=66;-=2	c=134;-=3	t=146	t=115;-=29;c=2	hap1=anc_Cjejuni, hap2=other	G157_RS01360	sufurtransferase FdhD	G157_RS03080	L-lactate dehydrogenase	-12	-8
271625	619637	tc=342;ct=306;tt=32;cc=9	Cc_1	t=374;c=315	c=351;t=338	Cc_unintrog_1_recipient	t=1	t=1	t=69;c=66;-=2	t=134;-=3	t=146	c=115;-=29;t=2	hap1=anc_Cjejuni, hap2=other	G157_RS01360	sufurtransferase FdhD	G157_RS03080	L-lactate dehydrogenase	-12	-8
271634	616920	at=347;tg=291;tt=22;ag=19;a-=8;t-=2	Cc_1	a=374;t=315	t=369;g=310;-=10	Cc_unintrog_1_recipient	t=1	g=1	t=135;-=2	g=129;a=4;-=4	a=146	t=146	hap1=anc_Cjejuni, hap2=anc_Ccoli	G157_RS01360	sufurtransferase FdhD	G157_RS03060	peptidyl-prolyl cis-trans isomerase	-15	-8
271634	616921	tc=290;at=286;ac=80;tt=23;a-=8;t-=2	Cc_1	a=374;t=315	c=370;t=309;-=10	Cc_unintrog_1_recipient	t=1	t=1	t=135;-=2	c=80;t=53;-=4	a=146	t=140;c=6	hap1=anc_Ccoli, hap2=anc_Cjejuni	G157_RS01360	sufurtransferase FdhD	G157_RS03060	peptidyl-prolyl cis-trans isomerase	-11	-8
271634	616926	ac=347;tt=291;tc=22;at=19;a-=8;t-=2	Cc_1	a=374;t=315	c=369;t=310;-=10	Cc_unintrog_1_recipient	t=1	t=1	t=135;-=2	t=133;-=4	a=146	c=144;t=2	hap1=anc_Cjejuni, hap2=anc_Ccoli	G157_RS01360	sufurtransferase FdhD	G157_RS03060	peptidyl-prolyl cis-trans isomerase	-15	-8
271634	616932	aa=347;tt=291;ta=22;at=19;a-=8;t-=2	Cc_1	a=374;t=315	a=369;t=310;-=10	Cc_unintrog_1_recipient	t=1	t=1	t=135;-=2	t=133;-=4	a=146	a=146	hap1=anc_Cjejuni, hap2=anc_Ccoli	G157_RS01360	sufurtransferase FdhD	G157_RS03060	peptidyl-prolyl cis-trans isomerase	-15	-8
271634	616935	ac=347;tt=291;tc=22;at=19;a-=8;t-=2	Cc_1	a=374;t=315	c=369;t=310;-=10	Cc_unintrog_1_recipient	t=1	t=1	t=135;-=2	t=133;-=4	a=146	c=136;t=10	hap1=anc_Cjejuni, hap2=anc_Ccoli	G157_RS01360	sufurtransferase FdhD	G157_RS03060	peptidyl-prolyl cis-trans isomerase	-15	-8
271634	616941	aa=347;tt=291;ta=22;at=19;a-=8;t-=2	Cc_1	a=374;t=315	a=369;t=310;-=10	Cc_unintrog_1_recipient	t=1	t=1	t=135;-=2	t=133;-=4	a=146	a=146	hap1=anc_Cjejuni, hap2=anc_Ccoli	G157_RS01360	sufurtransferase FdhD	G157_RS03060	peptidyl-prolyl cis-trans isomerase	-15	-8
271634	616950	at=347;tc=292;tt=21;ac=19;a-=8;t-=2	Cc_1	a=374;t=315	t=368;c=311;-=10	Cc_unintrog_1_recipient	t=1	c=1	t=135;-=2	c=133;-=4	a=146	t=146	hap1=anc_Cjejuni, hap2=anc_Ccoli	G157_RS01360	sufurtransferase FdhD	G157_RS03060	peptidyl-prolyl cis-trans isomerase	-16	-8
271634	616951	at=347;ta=292;tt=21;aa=19;a-=8;t-=2	Cc_1	a=374;t=315	t=368;a=311;-=10	Cc_unintrog_1_recipient	t=1	a=1	t=135;-=2	a=133;-=4	a=146	t=132;c=14	hap1=anc_Cjejuni, hap2=anc_Ccoli	G157_RS01360	sufurtransferase FdhD	G157_RS03060	peptidyl-prolyl cis-trans isomerase	-16	-8
271634	616953	aa=347;tc=292;ta=21;ac=19;a-=8;t-=2	Cc_1	a=374;t=315	a=368;c=311;-=10	Cc_unintrog_1_recipient	t=1	c=1	t=135;-=2	c=133;-=4	a=146	a=146	hap1=anc_Cjejuni, hap2=anc_Ccoli	G157_RS01360	sufurtransferase FdhD	G157_RS03060	peptidyl-prolyl cis-trans isomerase	-16	-8
271634	616956	ac=347;tt=292;tc=21;at=19;a-=8;t-=2	Cc_1	a=374;t=315	c=368;t=311;-=10	Cc_unintrog_1_recipient	t=1	t=1	t=135;-=2	t=133;-=4	a=146	c=130;t=16	hap1=anc_Cjejuni, hap2=anc_Ccoli	G157_RS01360	sufurtransferase FdhD	G157_RS03060	peptidyl-prolyl cis-trans isomerase	-16	-8
271634	616965	at=346;tc=292;tt=21;ac=19;a-=9;t-=2	Cc_1	a=374;t=315	t=367;c=311;-=11	Cc_unintrog_1_recipient	t=1	c=1	t=135;-=2	c=128;t=5;-=4	a=146	t=146	hap1=anc_Cjejuni, hap2=anc_Ccoli	G157_RS01360	sufurtransferase FdhD	G157_RS03060	peptidyl-prolyl cis-trans isomerase	-16	-8
271634	616968	ac=343;tt=292;tc=21;at=19;a-=12;t-=2	Cc_1	a=374;t=315	c=364;t=311;-=14	Cc_unintrog_1_recipient	t=1	t=1	t=135;-=2	t=133;-=4	a=146	c=133;t=13	hap1=anc_Cjejuni, hap2=anc_Ccoli	G157_RS01360	sufurtransferase FdhD	G157_RS03060	peptidyl-prolyl cis-trans isomerase	-16	-8
271634	616977	at=338;tc=292;tt=22;ac=19;a-=17;t-=1	Cc_1	a=374;t=315	t=360;c=311;-=18	Cc_unintrog_1_recipient	t=1	c=1	t=135;-=2	t=83;c=50;-=4	a=146	t=146	hap1=anc_Cjejuni, hap2=other	G157_RS01360	sufurtransferase FdhD	G157_RS03060	peptidyl-prolyl cis-trans isomerase	-16	-8
271634	619125	ta=285;aa=193;ag=181;tg=27;t-=3	Cc_1	a=374;t=315	a=478;g=208;-=3	Cc_unintrog_1_recipient	t=1	a=1	t=135;-=2	g=87;a=25;t=14;-=9;c=2	a=146	g=141;a=5	hap1=other, hap2=other	G157_RS01360	sufurtransferase FdhD	G157_RS03075	membrane protein	-11	-8
271634	619278	aa=340;tg=307;ag=34;ta=6;t-=2	Cc_1	a=374;t=315	a=346;g=341;-=2	Cc_unintrog_1_recipient	t=1	g=1	t=135;-=2	g=121;a=8;-=8	a=146	a=108;g=38	hap1=anc_Cjejuni, hap2=anc_Ccoli	G157_RS01360	sufurtransferase FdhD	G157_RS03075	membrane protein	-9	-8
271634	619631	at=342;tc=306;ac=32;tt=9	Cc_1	a=374;t=315	t=351;c=338	Cc_unintrog_1_recipient	t=1	c=1	t=135;-=2	c=134;-=3	a=146	t=115;-=29;c=2	hap1=anc_Cjejuni, hap2=anc_Ccoli	G157_RS01360	sufurtransferase FdhD	G157_RS03080	L-lactate dehydrogenase	-12	-8
271634	619637	ac=342;tt=306;at=32;tc=9	Cc_1	a=374;t=315	c=351;t=338	Cc_unintrog_1_recipient	t=1	t=1	t=135;-=2	t=134;-=3	a=146	c=115;-=29;t=2	hap1=anc_Cjejuni, hap2=anc_Ccoli	G157_RS01360	sufurtransferase FdhD	G157_RS03080	L-lactate dehydrogenase	-12	-8
271637	616920	gt=347;tg=291;tt=22;gg=19;g-=8;t-=2	Cc_1	g=374;t=315	t=369;g=310;-=10	Cc_unintrog_1_recipient	t=1	g=1	t=135;-=2	g=129;a=4;-=4	g=120;c=15;a=11	t=146	hap1=anc_Cjejuni, hap2=anc_Ccoli	G157_RS01360	sufurtransferase FdhD	G157_RS03060	peptidyl-prolyl cis-trans isomerase	-15	-8
271637	616921	tc=290;gt=286;gc=80;tt=23;g-=8;t-=2	Cc_1	g=374;t=315	c=370;t=309;-=10	Cc_unintrog_1_recipient	t=1	t=1	t=135;-=2	c=80;t=53;-=4	g=120;c=15;a=11	t=140;c=6	hap1=anc_Ccoli, hap2=anc_Cjejuni	G157_RS01360	sufurtransferase FdhD	G157_RS03060	peptidyl-prolyl cis-trans isomerase	-11	-8
271637	616926	gc=347;tt=291;tc=22;gt=19;g-=8;t-=2	Cc_1	g=374;t=315	c=369;t=310;-=10	Cc_unintrog_1_recipient	t=1	t=1	t=135;-=2	t=133;-=4	g=120;c=15;a=11	c=144;t=2	hap1=anc_Cjejuni, hap2=anc_Ccoli	G157_RS01360	sufurtransferase FdhD	G157_RS03060	peptidyl-prolyl cis-trans isomerase	-15	-8
271637	616932	ga=347;tt=291;ta=22;gt=19;g-=8;t-=2	Cc_1	g=374;t=315	a=369;t=310;-=10	Cc_unintrog_1_recipient	t=1	t=1	t=135;-=2	t=133;-=4	g=120;c=15;a=11	a=146	hap1=anc_Cjejuni, hap2=anc_Ccoli	G157_RS01360	sufurtransferase FdhD	G157_RS03060	peptidyl-prolyl cis-trans isomerase	-15	-8
271637	616935	gc=347;tt=291;tc=22;gt=19;g-=8;t-=2	Cc_1	g=374;t=315	c=369;t=310;-=10	Cc_unintrog_1_recipient	t=1	t=1	t=135;-=2	t=133;-=4	g=120;c=15;a=11	c=136;t=10	hap1=anc_Cjejuni, hap2=anc_Ccoli	G157_RS01360	sufurtransferase FdhD	G157_RS03060	peptidyl-prolyl cis-trans isomerase	-15	-8
271637	616941	ga=347;tt=291;ta=22;gt=19;g-=8;t-=2	Cc_1	g=374;t=315	a=369;t=310;-=10	Cc_unintrog_1_recipient	t=1	t=1	t=135;-=2	t=133;-=4	g=120;c=15;a=11	a=146	hap1=anc_Cjejuni, hap2=anc_Ccoli	G157_RS01360	sufurtransferase FdhD	G157_RS03060	peptidyl-prolyl cis-trans isomerase	-15	-8
271637	616950	gt=347;tc=292;tt=21;gc=19;g-=8;t-=2	Cc_1	g=374;t=315	t=368;c=311;-=10	Cc_unintrog_1_recipient	t=1	c=1	t=135;-=2	c=133;-=4	g=120;c=15;a=11	t=146	hap1=anc_Cjejuni, hap2=anc_Ccoli	G157_RS01360	sufurtransferase FdhD	G157_RS03060	peptidyl-prolyl cis-trans isomerase	-16	-8
271637	616951	gt=347;ta=292;tt=21;ga=19;g-=8;t-=2	Cc_1	g=374;t=315	t=368;a=311;-=10	Cc_unintrog_1_recipient	t=1	a=1	t=135;-=2	a=133;-=4	g=120;c=15;a=11	t=132;c=14	hap1=anc_Cjejuni, hap2=anc_Ccoli	G157_RS01360	sufurtransferase FdhD	G157_RS03060	peptidyl-prolyl cis-trans isomerase	-16	-8
271637	616953	ga=347;tc=292;ta=21;gc=19;g-=8;t-=2	Cc_1	g=374;t=315	a=368;c=311;-=10	Cc_unintrog_1_recipient	t=1	c=1	t=135;-=2	c=133;-=4	g=120;c=15;a=11	a=146	hap1=anc_Cjejuni, hap2=anc_Ccoli	G157_RS01360	sufurtransferase FdhD	G157_RS03060	peptidyl-prolyl cis-trans isomerase	-16	-8
271637	616956	gc=347;tt=292;tc=21;gt=19;g-=8;t-=2	Cc_1	g=374;t=315	c=368;t=311;-=10	Cc_unintrog_1_recipient	t=1	t=1	t=135;-=2	t=133;-=4	g=120;c=15;a=11	c=130;t=16	hap1=anc_Cjejuni, hap2=anc_Ccoli	G157_RS01360	sufurtransferase FdhD	G157_RS03060	peptidyl-prolyl cis-trans isomerase	-16	-8
271637	616965	gt=346;tc=292;tt=21;gc=19;g-=9;t-=2	Cc_1	g=374;t=315	t=367;c=311;-=11	Cc_unintrog_1_recipient	t=1	c=1	t=135;-=2	c=128;t=5;-=4	g=120;c=15;a=11	t=146	hap1=anc_Cjejuni, hap2=anc_Ccoli	G157_RS01360	sufurtransferase FdhD	G157_RS03060	peptidyl-prolyl cis-trans isomerase	-16	-8
271637	616968	gc=343;tt=292;tc=21;gt=19;g-=12;t-=2	Cc_1	g=374;t=315	c=364;t=311;-=14	Cc_unintrog_1_recipient	t=1	t=1	t=135;-=2	t=133;-=4	g=120;c=15;a=11	c=133;t=13	hap1=anc_Cjejuni, hap2=anc_Ccoli	G157_RS01360	sufurtransferase FdhD	G157_RS03060	peptidyl-prolyl cis-trans isomerase	-16	-8
271637	616977	gt=338;tc=292;tt=22;gc=19;g-=17;t-=1	Cc_1	g=374;t=315	t=360;c=311;-=18	Cc_unintrog_1_recipient	t=1	c=1	t=135;-=2	t=83;c=50;-=4	g=120;c=15;a=11	t=146	hap1=anc_Cjejuni, hap2=other	G157_RS01360	sufurtransferase FdhD	G157_RS03060	peptidyl-prolyl cis-trans isomerase	-16	-8
271637	619125	ta=285;ga=193;gg=181;tg=27;t-=3	Cc_1	g=374;t=315	a=478;g=208;-=3	Cc_unintrog_1_recipient	t=1	a=1	t=135;-=2	g=87;a=25;t=14;-=9;c=2	g=120;c=15;a=11	g=141;a=5	hap1=other, hap2=other	G157_RS01360	sufurtransferase FdhD	G157_RS03075	membrane protein	-11	-8
271637	619278	ga=340;tg=307;gg=34;ta=6;t-=2	Cc_1	g=374;t=315	a=346;g=341;-=2	Cc_unintrog_1_recipient	t=1	g=1	t=135;-=2	g=121;-=8;a=8	g=120;c=15;a=11	a=108;g=38	hap1=anc_Cjejuni, hap2=anc_Ccoli	G157_RS01360	sufurtransferase FdhD	G157_RS03075	membrane protein	-9	-8
271637	619631	gt=342;tc=306;gc=32;tt=9	Cc_1	g=374;t=315	t=351;c=338	Cc_unintrog_1_recipient	t=1	c=1	t=135;-=2	c=134;-=3	g=120;c=15;a=11	t=115;-=29;c=2	hap1=anc_Cjejuni, hap2=anc_Ccoli	G157_RS01360	sufurtransferase FdhD	G157_RS03080	L-lactate dehydrogenase	-12	-8
271637	619637	gc=342;tt=306;gt=32;tc=9	Cc_1	g=374;t=315	c=351;t=338	Cc_unintrog_1_recipient	t=1	t=1	t=135;-=2	t=134;-=3	g=120;c=15;a=11	c=115;-=29;t=2	hap1=anc_Cjejuni, hap2=anc_Ccoli	G157_RS01360	sufurtransferase FdhD	G157_RS03080	L-lactate dehydrogenase	-12	-8
271652	616920	gt=347;ag=291;at=22;gg=19;g-=8;a-=2	Cc_1	g=374;a=315	t=369;g=310;-=10	Cc_unintrog_1_recipient	a=1	g=1	a=134;-=2;g=1	g=129;a=4;-=4	g=146	t=146	hap1=anc_Cjejuni, hap2=anc_Ccoli	G157_RS01360	sufurtransferase FdhD	G157_RS03060	peptidyl-prolyl cis-trans isomerase	-15	-8
271652	616921	ac=290;gt=286;gc=80;at=23;g-=8;a-=2	Cc_1	g=374;a=315	c=370;t=309;-=10	Cc_unintrog_1_recipient	a=1	t=1	a=134;-=2;g=1	c=80;t=53;-=4	g=146	t=140;c=6	hap1=anc_Ccoli, hap2=anc_Cjejuni	G157_RS01360	sufurtransferase FdhD	G157_RS03060	peptidyl-prolyl cis-trans isomerase	-11	-8
271652	616926	gc=347;at=291;ac=22;gt=19;g-=8;a-=2	Cc_1	g=374;a=315	c=369;t=310;-=10	Cc_unintrog_1_recipient	a=1	t=1	a=134;-=2;g=1	t=133;-=4	g=146	c=144;t=2	hap1=anc_Cjejuni, hap2=anc_Ccoli	G157_RS01360	sufurtransferase FdhD	G157_RS03060	peptidyl-prolyl cis-trans isomerase	-15	-8
271652	616932	ga=347;at=291;aa=22;gt=19;g-=8;a-=2	Cc_1	g=374;a=315	a=369;t=310;-=10	Cc_unintrog_1_recipient	a=1	t=1	a=134;-=2;g=1	t=133;-=4	g=146	a=146	hap1=anc_Cjejuni, hap2=anc_Ccoli	G157_RS01360	sufurtransferase FdhD	G157_RS03060	peptidyl-prolyl cis-trans isomerase	-15	-8
271652	616935	gc=347;at=291;ac=22;gt=19;g-=8;a-=2	Cc_1	g=374;a=315	c=369;t=310;-=10	Cc_unintrog_1_recipient	a=1	t=1	a=134;-=2;g=1	t=133;-=4	g=146	c=136;t=10	hap1=anc_Cjejuni, hap2=anc_Ccoli	G157_RS01360	sufurtransferase FdhD	G157_RS03060	peptidyl-prolyl cis-trans isomerase	-15	-8
271652	616941	ga=347;at=291;aa=22;gt=19;g-=8;a-=2	Cc_1	g=374;a=315	a=369;t=310;-=10	Cc_unintrog_1_recipient	a=1	t=1	a=134;-=2;g=1	t=133;-=4	g=146	a=146	hap1=anc_Cjejuni, hap2=anc_Ccoli	G157_RS01360	sufurtransferase FdhD	G157_RS03060	peptidyl-prolyl cis-trans isomerase	-15	-8
271652	616950	gt=347;ac=292;at=21;gc=19;g-=8;a-=2	Cc_1	g=374;a=315	t=368;c=311;-=10	Cc_unintrog_1_recipient	a=1	c=1	a=134;-=2;g=1	c=133;-=4	g=146	t=146	hap1=anc_Cjejuni, hap2=anc_Ccoli	G157_RS01360	sufurtransferase FdhD	G157_RS03060	peptidyl-prolyl cis-trans isomerase	-16	-8
271652	616951	gt=347;aa=292;at=21;ga=19;g-=8;a-=2	Cc_1	g=374;a=315	t=368;a=311;-=10	Cc_unintrog_1_recipient	a=1	a=1	a=134;-=2;g=1	a=133;-=4	g=146	t=132;c=14	hap1=anc_Cjejuni, hap2=anc_Ccoli	G157_RS01360	sufurtransferase FdhD	G157_RS03060	peptidyl-prolyl cis-trans isomerase	-16	-8
271652	616953	ga=347;ac=292;aa=21;gc=19;g-=8;a-=2	Cc_1	g=374;a=315	a=368;c=311;-=10	Cc_unintrog_1_recipient	a=1	c=1	a=134;-=2;g=1	c=133;-=4	g=146	a=146	hap1=anc_Cjejuni, hap2=anc_Ccoli	G157_RS01360	sufurtransferase FdhD	G157_RS03060	peptidyl-prolyl cis-trans isomerase	-16	-8
271652	616956	gc=347;at=292;ac=21;gt=19;g-=8;a-=2	Cc_1	g=374;a=315	c=368;t=311;-=10	Cc_unintrog_1_recipient	a=1	t=1	a=134;-=2;g=1	t=133;-=4	g=146	c=130;t=16	hap1=anc_Cjejuni, hap2=anc_Ccoli	G157_RS01360	sufurtransferase FdhD	G157_RS03060	peptidyl-prolyl cis-trans isomerase	-16	-8
271652	616965	gt=346;ac=292;at=21;gc=19;g-=9;a-=2	Cc_1	g=374;a=315	t=367;c=311;-=11	Cc_unintrog_1_recipient	a=1	c=1	a=134;-=2;g=1	c=128;t=5;-=4	g=146	t=146	hap1=anc_Cjejuni, hap2=anc_Ccoli	G157_RS01360	sufurtransferase FdhD	G157_RS03060	peptidyl-prolyl cis-trans isomerase	-16	-8
271652	616968	gc=343;at=292;ac=21;gt=19;g-=12;a-=2	Cc_1	g=374;a=315	c=364;t=311;-=14	Cc_unintrog_1_recipient	a=1	t=1	a=134;-=2;g=1	t=133;-=4	g=146	c=133;t=13	hap1=anc_Cjejuni, hap2=anc_Ccoli	G157_RS01360	sufurtransferase FdhD	G157_RS03060	peptidyl-prolyl cis-trans isomerase	-16	-8
271652	616977	gt=338;ac=292;at=22;gc=19;g-=17;a-=1	Cc_1	g=374;a=315	t=360;c=311;-=18	Cc_unintrog_1_recipient	a=1	c=1	a=134;-=2;g=1	t=83;c=50;-=4	g=146	t=146	hap1=anc_Cjejuni, hap2=other	G157_RS01360	sufurtransferase FdhD	G157_RS03060	peptidyl-prolyl cis-trans isomerase	-16	-8
271652	619125	aa=285;ga=193;gg=181;ag=27;a-=3	Cc_1	g=374;a=315	a=478;g=208;-=3	Cc_unintrog_1_recipient	a=1	a=1	a=134;-=2;g=1	g=87;a=25;t=14;-=9;c=2	g=146	g=141;a=5	hap1=other, hap2=other	G157_RS01360	sufurtransferase FdhD	G157_RS03075	membrane protein	-11	-8
271652	619278	ga=340;ag=307;gg=34;aa=6;a-=2	Cc_1	g=374;a=315	a=346;g=341;-=2	Cc_unintrog_1_recipient	a=1	g=1	a=134;-=2;g=1	g=121;-=8;a=8	g=146	a=108;g=38	hap1=anc_Cjejuni, hap2=anc_Ccoli	G157_RS01360	sufurtransferase FdhD	G157_RS03075	membrane protein	-9	-8
271652	619631	gt=342;ac=306;gc=32;at=9	Cc_1	g=374;a=315	t=351;c=338	Cc_unintrog_1_recipient	a=1	c=1	a=134;-=2;g=1	c=134;-=3	g=146	t=115;-=29;c=2	hap1=anc_Cjejuni, hap2=anc_Ccoli	G157_RS01360	sufurtransferase FdhD	G157_RS03080	L-lactate dehydrogenase	-12	-8
271652	619637	gc=342;at=306;gt=32;ac=9	Cc_1	g=374;a=315	c=351;t=338	Cc_unintrog_1_recipient	a=1	t=1	a=134;-=2;g=1	t=134;-=3	g=146	c=115;-=29;t=2	hap1=anc_Cjejuni, hap2=anc_Ccoli	G157_RS01360	sufurtransferase FdhD	G157_RS03080	L-lactate dehydrogenase	-12	-8
271673	616920	tt=347;cg=291;ct=22;tg=19;t-=8;c-=2	Cc_1	t=374;c=315	t=369;g=310;-=10	Cc_unintrog_1_recipient	c=1	g=1	c=100;a=30;t=3;g=2;-=2	g=129;a=4;-=4	t=146	t=146	hap1=anc_Cjejuni, hap2=anc_Ccoli	G157_RS01360	sufurtransferase FdhD	G157_RS03060	peptidyl-prolyl cis-trans isomerase	-15	-8
271673	616921	cc=290;tt=286;tc=80;ct=23;t-=8;c-=2	Cc_1	t=374;c=315	c=370;t=309;-=10	Cc_unintrog_1_recipient	c=1	t=1	c=100;a=30;t=3;g=2;-=2	c=80;t=53;-=4	t=146	t=140;c=6	hap1=anc_Ccoli, hap2=anc_Cjejuni	G157_RS01360	sufurtransferase FdhD	G157_RS03060	peptidyl-prolyl cis-trans isomerase	-11	-8
271673	616926	tc=347;ct=291;cc=22;tt=19;t-=8;c-=2	Cc_1	t=374;c=315	c=369;t=310;-=10	Cc_unintrog_1_recipient	c=1	t=1	c=100;a=30;t=3;-=2;g=2	t=133;-=4	t=146	c=144;t=2	hap1=anc_Cjejuni, hap2=anc_Ccoli	G157_RS01360	sufurtransferase FdhD	G157_RS03060	peptidyl-prolyl cis-trans isomerase	-15	-8
271673	616932	ta=347;ct=291;ca=22;tt=19;t-=8;c-=2	Cc_1	t=374;c=315	a=369;t=310;-=10	Cc_unintrog_1_recipient	c=1	t=1	c=100;a=30;t=3;g=2;-=2	t=133;-=4	t=146	a=146	hap1=anc_Cjejuni, hap2=anc_Ccoli	G157_RS01360	sufurtransferase FdhD	G157_RS03060	peptidyl-prolyl cis-trans isomerase	-15	-8
271673	616935	tc=347;ct=291;cc=22;tt=19;t-=8;c-=2	Cc_1	t=374;c=315	c=369;t=310;-=10	Cc_unintrog_1_recipient	c=1	t=1	c=100;a=30;t=3;g=2;-=2	t=133;-=4	t=146	c=136;t=10	hap1=anc_Cjejuni, hap2=anc_Ccoli	G157_RS01360	sufurtransferase FdhD	G157_RS03060	peptidyl-prolyl cis-trans isomerase	-15	-8
271673	616941	ta=347;ct=291;ca=22;tt=19;t-=8;c-=2	Cc_1	t=374;c=315	a=369;t=310;-=10	Cc_unintrog_1_recipient	c=1	t=1	c=100;a=30;t=3;g=2;-=2	t=133;-=4	t=146	a=146	hap1=anc_Cjejuni, hap2=anc_Ccoli	G157_RS01360	sufurtransferase FdhD	G157_RS03060	peptidyl-prolyl cis-trans isomerase	-15	-8
271673	616950	tt=347;cc=292;ct=21;tc=19;t-=8;c-=2	Cc_1	t=374;c=315	t=368;c=311;-=10	Cc_unintrog_1_recipient	c=1	c=1	c=100;a=30;t=3;g=2;-=2	c=133;-=4	t=146	t=146	hap1=anc_Cjejuni, hap2=anc_Ccoli	G157_RS01360	sufurtransferase FdhD	G157_RS03060	peptidyl-prolyl cis-trans isomerase	-16	-8
271673	616951	tt=347;ca=292;ct=21;ta=19;t-=8;c-=2	Cc_1	t=374;c=315	t=368;a=311;-=10	Cc_unintrog_1_recipient	c=1	a=1	c=100;a=30;t=3;-=2;g=2	a=133;-=4	t=146	t=132;c=14	hap1=anc_Cjejuni, hap2=anc_Ccoli	G157_RS01360	sufurtransferase FdhD	G157_RS03060	peptidyl-prolyl cis-trans isomerase	-16	-8
271673	616953	ta=347;cc=292;ca=21;tc=19;t-=8;c-=2	Cc_1	t=374;c=315	a=368;c=311;-=10	Cc_unintrog_1_recipient	c=1	c=1	c=100;a=30;t=3;-=2;g=2	c=133;-=4	t=146	a=146	hap1=anc_Cjejuni, hap2=anc_Ccoli	G157_RS01360	sufurtransferase FdhD	G157_RS03060	peptidyl-prolyl cis-trans isomerase	-16	-8
271673	616956	tc=347;ct=292;cc=21;tt=19;t-=8;c-=2	Cc_1	t=374;c=315	c=368;t=311;-=10	Cc_unintrog_1_recipient	c=1	t=1	c=100;a=30;t=3;-=2;g=2	t=133;-=4	t=146	c=130;t=16	hap1=anc_Cjejuni, hap2=anc_Ccoli	G157_RS01360	sufurtransferase FdhD	G157_RS03060	peptidyl-prolyl cis-trans isomerase	-16	-8
271673	616965	tt=346;cc=292;ct=21;tc=19;t-=9;c-=2	Cc_1	t=374;c=315	t=367;c=311;-=11	Cc_unintrog_1_recipient	c=1	c=1	c=100;a=30;t=3;g=2;-=2	c=128;t=5;-=4	t=146	t=146	hap1=anc_Cjejuni, hap2=anc_Ccoli	G157_RS01360	sufurtransferase FdhD	G157_RS03060	peptidyl-prolyl cis-trans isomerase	-16	-8
271673	616968	tc=343;ct=292;cc=21;tt=19;t-=12;c-=2	Cc_1	t=374;c=315	c=364;t=311;-=14	Cc_unintrog_1_recipient	c=1	t=1	c=100;a=30;t=3;-=2;g=2	t=133;-=4	t=146	c=133;t=13	hap1=anc_Cjejuni, hap2=anc_Ccoli	G157_RS01360	sufurtransferase FdhD	G157_RS03060	peptidyl-prolyl cis-trans isomerase	-16	-8
271673	616977	tt=338;cc=292;ct=22;tc=19;t-=17;c-=1	Cc_1	t=374;c=315	t=360;c=311;-=18	Cc_unintrog_1_recipient	c=1	c=1	c=100;a=30;t=3;g=2;-=2	t=83;c=50;-=4	t=146	t=146	hap1=anc_Cjejuni, hap2=other	G157_RS01360	sufurtransferase FdhD	G157_RS03060	peptidyl-prolyl cis-trans isomerase	-16	-8
271673	619125	ca=285;ta=193;tg=181;cg=27;c-=3	Cc_1	t=374;c=315	a=478;g=208;-=3	Cc_unintrog_1_recipient	c=1	a=1	c=100;a=30;t=3;g=2;-=2	g=87;a=25;t=14;-=9;c=2	t=146	g=141;a=5	hap1=other, hap2=other	G157_RS01360	sufurtransferase FdhD	G157_RS03075	membrane protein	-11	-8
271673	619278	ta=340;cg=307;tg=34;ca=6;c-=2	Cc_1	t=374;c=315	a=346;g=341;-=2	Cc_unintrog_1_recipient	c=1	g=1	c=100;a=30;t=3;-=2;g=2	g=121;a=8;-=8	t=146	a=108;g=38	hap1=anc_Cjejuni, hap2=anc_Ccoli	G157_RS01360	sufurtransferase FdhD	G157_RS03075	membrane protein	-9	-8
271673	619631	tt=342;cc=306;tc=32;ct=9	Cc_1	t=374;c=315	t=351;c=338	Cc_unintrog_1_recipient	c=1	c=1	c=100;a=30;t=3;g=2;-=2	c=134;-=3	t=146	t=115;-=29;c=2	hap1=anc_Cjejuni, hap2=anc_Ccoli	G157_RS01360	sufurtransferase FdhD	G157_RS03080	L-lactate dehydrogenase	-12	-8
271673	619637	tc=342;ct=306;tt=32;cc=9	Cc_1	t=374;c=315	c=351;t=338	Cc_unintrog_1_recipient	c=1	t=1	c=100;a=30;t=3;-=2;g=2	t=134;-=3	t=146	c=115;-=29;t=2	hap1=anc_Cjejuni, hap2=anc_Ccoli	G157_RS01360	sufurtransferase FdhD	G157_RS03080	L-lactate dehydrogenase	-12	-8
271700	616920	gt=347;ag=291;at=22;gg=18;g-=8;a-=2;-g=1	Cc_1	g=373;a=315;-=1	t=369;g=310;-=10	Cc_unintrog_1_recipient	a=1	g=1	a=132;g=3;-=2	g=129;a=4;-=4	g=146	t=146	hap1=anc_Cjejuni, hap2=anc_Ccoli	G157_RS01360	sufurtransferase FdhD	G157_RS03060	peptidyl-prolyl cis-trans isomerase	-15	-8
271700	616921	ac=290;gt=286;gc=79;at=23;g-=8;a-=2;-c=1	Cc_1	g=373;a=315;-=1	c=370;t=309;-=10	Cc_unintrog_1_recipient	a=1	t=1	a=132;g=3;-=2	c=80;t=53;-=4	g=146	t=140;c=6	hap1=anc_Ccoli, hap2=anc_Cjejuni	G157_RS01360	sufurtransferase FdhD	G157_RS03060	peptidyl-prolyl cis-trans isomerase	-11	-8
271700	616926	gc=347;at=291;ac=22;gt=18;g-=8;a-=2;-t=1	Cc_1	g=373;a=315;-=1	c=369;t=310;-=10	Cc_unintrog_1_recipient	a=1	t=1	a=132;g=3;-=2	t=133;-=4	g=146	c=144;t=2	hap1=anc_Cjejuni, hap2=anc_Ccoli	G157_RS01360	sufurtransferase FdhD	G157_RS03060	peptidyl-prolyl cis-trans isomerase	-15	-8
271700	616932	ga=347;at=291;aa=22;gt=18;g-=8;a-=2;-t=1	Cc_1	g=373;a=315;-=1	a=369;t=310;-=10	Cc_unintrog_1_recipient	a=1	t=1	a=132;g=3;-=2	t=133;-=4	g=146	a=146	hap1=anc_Cjejuni, hap2=anc_Ccoli	G157_RS01360	sufurtransferase FdhD	G157_RS03060	peptidyl-prolyl cis-trans isomerase	-15	-8
271700	616935	gc=347;at=291;ac=22;gt=18;g-=8;a-=2;-t=1	Cc_1	g=373;a=315;-=1	c=369;t=310;-=10	Cc_unintrog_1_recipient	a=1	t=1	a=132;g=3;-=2	t=133;-=4	g=146	c=136;t=10	hap1=anc_Cjejuni, hap2=anc_Ccoli	G157_RS01360	sufurtransferase FdhD	G157_RS03060	peptidyl-prolyl cis-trans isomerase	-15	-8
271700	616941	ga=347;at=291;aa=22;gt=18;g-=8;a-=2;-t=1	Cc_1	g=373;a=315;-=1	a=369;t=310;-=10	Cc_unintrog_1_recipient	a=1	t=1	a=132;g=3;-=2	t=133;-=4	g=146	a=146	hap1=anc_Cjejuni, hap2=anc_Ccoli	G157_RS01360	sufurtransferase FdhD	G157_RS03060	peptidyl-prolyl cis-trans isomerase	-15	-8
271700	616950	gt=347;ac=292;at=21;gc=18;g-=8;a-=2;-c=1	Cc_1	g=373;a=315;-=1	t=368;c=311;-=10	Cc_unintrog_1_recipient	a=1	c=1	a=132;g=3;-=2	c=133;-=4	g=146	t=146	hap1=anc_Cjejuni, hap2=anc_Ccoli	G157_RS01360	sufurtransferase FdhD	G157_RS03060	peptidyl-prolyl cis-trans isomerase	-16	-8
271700	616951	gt=347;aa=292;at=21;ga=18;g-=8;a-=2;-a=1	Cc_1	g=373;a=315;-=1	t=368;a=311;-=10	Cc_unintrog_1_recipient	a=1	a=1	a=132;g=3;-=2	a=133;-=4	g=146	t=132;c=14	hap1=anc_Cjejuni, hap2=anc_Ccoli	G157_RS01360	sufurtransferase FdhD	G157_RS03060	peptidyl-prolyl cis-trans isomerase	-16	-8
271700	616953	ga=347;ac=292;aa=21;gc=18;g-=8;a-=2;-c=1	Cc_1	g=373;a=315;-=1	a=368;c=311;-=10	Cc_unintrog_1_recipient	a=1	c=1	a=132;g=3;-=2	c=133;-=4	g=146	a=146	hap1=anc_Cjejuni, hap2=anc_Ccoli	G157_RS01360	sufurtransferase FdhD	G157_RS03060	peptidyl-prolyl cis-trans isomerase	-16	-8
271700	616956	gc=347;at=292;ac=21;gt=18;g-=8;a-=2;-t=1	Cc_1	g=373;a=315;-=1	c=368;t=311;-=10	Cc_unintrog_1_recipient	a=1	t=1	a=132;g=3;-=2	t=133;-=4	g=146	c=130;t=16	hap1=anc_Cjejuni, hap2=anc_Ccoli	G157_RS01360	sufurtransferase FdhD	G157_RS03060	peptidyl-prolyl cis-trans isomerase	-16	-8
271700	616965	gt=346;ac=292;at=21;gc=18;g-=9;a-=2;-c=1	Cc_1	g=373;a=315;-=1	t=367;c=311;-=11	Cc_unintrog_1_recipient	a=1	c=1	a=132;g=3;-=2	c=128;t=5;-=4	g=146	t=146	hap1=anc_Cjejuni, hap2=anc_Ccoli	G157_RS01360	sufurtransferase FdhD	G157_RS03060	peptidyl-prolyl cis-trans isomerase	-16	-8
271700	616968	gc=343;at=292;ac=21;gt=18;g-=12;a-=2;-t=1	Cc_1	g=373;a=315;-=1	c=364;t=311;-=14	Cc_unintrog_1_recipient	a=1	t=1	a=132;g=3;-=2	t=133;-=4	g=146	c=133;t=13	hap1=anc_Cjejuni, hap2=anc_Ccoli	G157_RS01360	sufurtransferase FdhD	G157_RS03060	peptidyl-prolyl cis-trans isomerase	-16	-8
271700	616977	gt=338;ac=292;at=22;gc=18;g-=17;a-=1;-c=1	Cc_1	g=373;a=315;-=1	t=360;c=311;-=18	Cc_unintrog_1_recipient	a=1	c=1	a=132;g=3;-=2	t=83;c=50;-=4	g=146	t=146	hap1=anc_Cjejuni, hap2=other	G157_RS01360	sufurtransferase FdhD	G157_RS03060	peptidyl-prolyl cis-trans isomerase	-16	-8
271700	619125	aa=285;ga=192;gg=181;ag=27;a-=3;-a=1	Cc_1	g=373;a=315;-=1	a=478;g=208;-=3	Cc_unintrog_1_recipient	a=1	a=1	a=132;g=3;-=2	g=87;a=25;t=14;-=9;c=2	g=146	g=141;a=5	hap1=other, hap2=other	G157_RS01360	sufurtransferase FdhD	G157_RS03075	membrane protein	-11	-8
271700	619278	ga=340;ag=307;gg=33;aa=6;a-=2;-g=1	Cc_1	g=373;a=315;-=1	a=346;g=341;-=2	Cc_unintrog_1_recipient	a=1	g=1	a=132;g=3;-=2	g=121;a=8;-=8	g=146	a=108;g=38	hap1=anc_Cjejuni, hap2=anc_Ccoli	G157_RS01360	sufurtransferase FdhD	G157_RS03075	membrane protein	-9	-8
271700	619631	gt=342;ac=306;gc=31;at=9;-c=1	Cc_1	g=373;a=315;-=1	t=351;c=338	Cc_unintrog_1_recipient	a=1	c=1	a=132;g=3;-=2	c=134;-=3	g=146	t=115;-=29;c=2	hap1=anc_Cjejuni, hap2=anc_Ccoli	G157_RS01360	sufurtransferase FdhD	G157_RS03080	L-lactate dehydrogenase	-12	-8
271700	619637	gc=342;at=306;gt=31;ac=9;-t=1	Cc_1	g=373;a=315;-=1	c=351;t=338	Cc_unintrog_1_recipient	a=1	t=1	a=132;g=3;-=2	t=134;-=3	g=146	c=115;-=29;t=2	hap1=anc_Cjejuni, hap2=anc_Ccoli	G157_RS01360	sufurtransferase FdhD	G157_RS03080	L-lactate dehydrogenase	-12	-8
271709	616920	tt=347;cg=291;ct=22;tg=18;t-=8;c-=2;-g=1	Cc_1	t=373;c=315;-=1	t=369;g=310;-=10	Cc_unintrog_1_recipient	c=1	g=1	c=122;t=13;-=2	g=129;-=4;a=4	t=146	t=146	hap1=anc_Cjejuni, hap2=anc_Ccoli	G157_RS01360	sufurtransferase FdhD	G157_RS03060	peptidyl-prolyl cis-trans isomerase	-15	-8
271709	616921	cc=290;tt=286;tc=79;ct=23;t-=8;c-=2;-c=1	Cc_1	t=373;c=315;-=1	c=370;t=309;-=10	Cc_unintrog_1_recipient	c=1	t=1	c=122;t=13;-=2	c=80;t=53;-=4	t=146	t=140;c=6	hap1=anc_Ccoli, hap2=anc_Cjejuni	G157_RS01360	sufurtransferase FdhD	G157_RS03060	peptidyl-prolyl cis-trans isomerase	-11	-8
271709	616926	tc=347;ct=291;cc=22;tt=18;t-=8;c-=2;-t=1	Cc_1	t=373;c=315;-=1	c=369;t=310;-=10	Cc_unintrog_1_recipient	c=1	t=1	c=122;t=13;-=2	t=133;-=4	t=146	c=144;t=2	hap1=anc_Cjejuni, hap2=anc_Ccoli	G157_RS01360	sufurtransferase FdhD	G157_RS03060	peptidyl-prolyl cis-trans isomerase	-15	-8
271709	616932	ta=347;ct=291;ca=22;tt=18;t-=8;c-=2;-t=1	Cc_1	t=373;c=315;-=1	a=369;t=310;-=10	Cc_unintrog_1_recipient	c=1	t=1	c=122;t=13;-=2	t=133;-=4	t=146	a=146	hap1=anc_Cjejuni, hap2=anc_Ccoli	G157_RS01360	sufurtransferase FdhD	G157_RS03060	peptidyl-prolyl cis-trans isomerase	-15	-8
271709	616935	tc=347;ct=291;cc=22;tt=18;t-=8;c-=2;-t=1	Cc_1	t=373;c=315;-=1	c=369;t=310;-=10	Cc_unintrog_1_recipient	c=1	t=1	c=122;t=13;-=2	t=133;-=4	t=146	c=136;t=10	hap1=anc_Cjejuni, hap2=anc_Ccoli	G157_RS01360	sufurtransferase FdhD	G157_RS03060	peptidyl-prolyl cis-trans isomerase	-15	-8
271709	616941	ta=347;ct=291;ca=22;tt=18;t-=8;c-=2;-t=1	Cc_1	t=373;c=315;-=1	a=369;t=310;-=10	Cc_unintrog_1_recipient	c=1	t=1	c=122;t=13;-=2	t=133;-=4	t=146	a=146	hap1=anc_Cjejuni, hap2=anc_Ccoli	G157_RS01360	sufurtransferase FdhD	G157_RS03060	peptidyl-prolyl cis-trans isomerase	-15	-8
271709	616950	tt=347;cc=292;ct=21;tc=18;t-=8;c-=2;-c=1	Cc_1	t=373;c=315;-=1	t=368;c=311;-=10	Cc_unintrog_1_recipient	c=1	c=1	c=122;t=13;-=2	c=133;-=4	t=146	t=146	hap1=anc_Cjejuni, hap2=anc_Ccoli	G157_RS01360	sufurtransferase FdhD	G157_RS03060	peptidyl-prolyl cis-trans isomerase	-16	-8
271709	616951	tt=347;ca=292;ct=21;ta=18;t-=8;c-=2;-a=1	Cc_1	t=373;c=315;-=1	t=368;a=311;-=10	Cc_unintrog_1_recipient	c=1	a=1	c=122;t=13;-=2	a=133;-=4	t=146	t=132;c=14	hap1=anc_Cjejuni, hap2=anc_Ccoli	G157_RS01360	sufurtransferase FdhD	G157_RS03060	peptidyl-prolyl cis-trans isomerase	-16	-8
271709	616953	ta=347;cc=292;ca=21;tc=18;t-=8;c-=2;-c=1	Cc_1	t=373;c=315;-=1	a=368;c=311;-=10	Cc_unintrog_1_recipient	c=1	c=1	c=122;t=13;-=2	c=133;-=4	t=146	a=146	hap1=anc_Cjejuni, hap2=anc_Ccoli	G157_RS01360	sufurtransferase FdhD	G157_RS03060	peptidyl-prolyl cis-trans isomerase	-16	-8
271709	616956	tc=347;ct=292;cc=21;tt=18;t-=8;c-=2;-t=1	Cc_1	t=373;c=315;-=1	c=368;t=311;-=10	Cc_unintrog_1_recipient	c=1	t=1	c=122;t=13;-=2	t=133;-=4	t=146	c=130;t=16	hap1=anc_Cjejuni, hap2=anc_Ccoli	G157_RS01360	sufurtransferase FdhD	G157_RS03060	peptidyl-prolyl cis-trans isomerase	-16	-8
271709	616965	tt=346;cc=292;ct=21;tc=18;t-=9;c-=2;-c=1	Cc_1	t=373;c=315;-=1	t=367;c=311;-=11	Cc_unintrog_1_recipient	c=1	c=1	c=122;t=13;-=2	c=128;t=5;-=4	t=146	t=146	hap1=anc_Cjejuni, hap2=anc_Ccoli	G157_RS01360	sufurtransferase FdhD	G157_RS03060	peptidyl-prolyl cis-trans isomerase	-16	-8
271709	616968	tc=343;ct=292;cc=21;tt=18;t-=12;c-=2;-t=1	Cc_1	t=373;c=315;-=1	c=364;t=311;-=14	Cc_unintrog_1_recipient	c=1	t=1	c=122;t=13;-=2	t=133;-=4	t=146	c=133;t=13	hap1=anc_Cjejuni, hap2=anc_Ccoli	G157_RS01360	sufurtransferase FdhD	G157_RS03060	peptidyl-prolyl cis-trans isomerase	-16	-8
271709	616977	tt=338;cc=292;ct=22;tc=18;t-=17;c-=1;-c=1	Cc_1	t=373;c=315;-=1	t=360;c=311;-=18	Cc_unintrog_1_recipient	c=1	c=1	c=122;t=13;-=2	t=83;c=50;-=4	t=146	t=146	hap1=anc_Cjejuni, hap2=other	G157_RS01360	sufurtransferase FdhD	G157_RS03060	peptidyl-prolyl cis-trans isomerase	-16	-8
271709	619125	ca=285;ta=192;tg=181;cg=27;c-=3;-a=1	Cc_1	t=373;c=315;-=1	a=478;g=208;-=3	Cc_unintrog_1_recipient	c=1	a=1	c=122;t=13;-=2	g=87;a=25;t=14;-=9;c=2	t=146	g=141;a=5	hap1=other, hap2=other	G157_RS01360	sufurtransferase FdhD	G157_RS03075	membrane protein	-11	-8
271709	619278	ta=340;cg=307;tg=33;ca=6;c-=2;-g=1	Cc_1	t=373;c=315;-=1	a=346;g=341;-=2	Cc_unintrog_1_recipient	c=1	g=1	c=122;t=13;-=2	g=121;a=8;-=8	t=146	a=108;g=38	hap1=anc_Cjejuni, hap2=anc_Ccoli	G157_RS01360	sufurtransferase FdhD	G157_RS03075	membrane protein	-9	-8
271709	619631	tt=342;cc=306;tc=31;ct=9;-c=1	Cc_1	t=373;c=315;-=1	t=351;c=338	Cc_unintrog_1_recipient	c=1	c=1	c=122;t=13;-=2	c=134;-=3	t=146	t=115;-=29;c=2	hap1=anc_Cjejuni, hap2=anc_Ccoli	G157_RS01360	sufurtransferase FdhD	G157_RS03080	L-lactate dehydrogenase	-12	-8
271709	619637	tc=342;ct=306;tt=31;cc=9;-t=1	Cc_1	t=373;c=315;-=1	c=351;t=338	Cc_unintrog_1_recipient	c=1	t=1	c=122;t=13;-=2	t=134;-=3	t=146	c=115;-=29;t=2	hap1=anc_Cjejuni, hap2=anc_Ccoli	G157_RS01360	sufurtransferase FdhD	G157_RS03080	L-lactate dehydrogenase	-12	-8
271715	616920	tt=347;ag=291;at=22;tg=18;t-=8;a-=2;-g=1	Cc_1	t=373;a=315;-=1	t=369;g=310;-=10	Cc_unintrog_1_recipient	a=1	g=1	a=135;-=2	g=129;a=4;-=4	t=146	t=146	hap1=anc_Cjejuni, hap2=anc_Ccoli	G157_RS01360	sufurtransferase FdhD	G157_RS03060	peptidyl-prolyl cis-trans isomerase	-15	-8
271715	616921	ac=290;tt=286;tc=79;at=23;t-=8;a-=2;-c=1	Cc_1	t=373;a=315;-=1	c=370;t=309;-=10	Cc_unintrog_1_recipient	a=1	t=1	a=135;-=2	c=80;t=53;-=4	t=146	t=140;c=6	hap1=anc_Ccoli, hap2=anc_Cjejuni	G157_RS01360	sufurtransferase FdhD	G157_RS03060	peptidyl-prolyl cis-trans isomerase	-11	-8
271715	616926	tc=347;at=291;ac=22;tt=18;t-=8;a-=2;-t=1	Cc_1	t=373;a=315;-=1	c=369;t=310;-=10	Cc_unintrog_1_recipient	a=1	t=1	a=135;-=2	t=133;-=4	t=146	c=144;t=2	hap1=anc_Cjejuni, hap2=anc_Ccoli	G157_RS01360	sufurtransferase FdhD	G157_RS03060	peptidyl-prolyl cis-trans isomerase	-15	-8
271715	616932	ta=347;at=291;aa=22;tt=18;t-=8;a-=2;-t=1	Cc_1	t=373;a=315;-=1	a=369;t=310;-=10	Cc_unintrog_1_recipient	a=1	t=1	a=135;-=2	t=133;-=4	t=146	a=146	hap1=anc_Cjejuni, hap2=anc_Ccoli	G157_RS01360	sufurtransferase FdhD	G157_RS03060	peptidyl-prolyl cis-trans isomerase	-15	-8
271715	616935	tc=347;at=291;ac=22;tt=18;t-=8;a-=2;-t=1	Cc_1	t=373;a=315;-=1	c=369;t=310;-=10	Cc_unintrog_1_recipient	a=1	t=1	a=135;-=2	t=133;-=4	t=146	c=136;t=10	hap1=anc_Cjejuni, hap2=anc_Ccoli	G157_RS01360	sufurtransferase FdhD	G157_RS03060	peptidyl-prolyl cis-trans isomerase	-15	-8
271715	616941	ta=347;at=291;aa=22;tt=18;t-=8;a-=2;-t=1	Cc_1	t=373;a=315;-=1	a=369;t=310;-=10	Cc_unintrog_1_recipient	a=1	t=1	a=135;-=2	t=133;-=4	t=146	a=146	hap1=anc_Cjejuni, hap2=anc_Ccoli	G157_RS01360	sufurtransferase FdhD	G157_RS03060	peptidyl-prolyl cis-trans isomerase	-15	-8
271715	616950	tt=347;ac=292;at=21;tc=18;t-=8;a-=2;-c=1	Cc_1	t=373;a=315;-=1	t=368;c=311;-=10	Cc_unintrog_1_recipient	a=1	c=1	a=135;-=2	c=133;-=4	t=146	t=146	hap1=anc_Cjejuni, hap2=anc_Ccoli	G157_RS01360	sufurtransferase FdhD	G157_RS03060	peptidyl-prolyl cis-trans isomerase	-16	-8
271715	616951	tt=347;aa=292;at=21;ta=18;t-=8;a-=2;-a=1	Cc_1	t=373;a=315;-=1	t=368;a=311;-=10	Cc_unintrog_1_recipient	a=1	a=1	a=135;-=2	a=133;-=4	t=146	t=132;c=14	hap1=anc_Cjejuni, hap2=anc_Ccoli	G157_RS01360	sufurtransferase FdhD	G157_RS03060	peptidyl-prolyl cis-trans isomerase	-16	-8
271715	616953	ta=347;ac=292;aa=21;tc=18;t-=8;a-=2;-c=1	Cc_1	t=373;a=315;-=1	a=368;c=311;-=10	Cc_unintrog_1_recipient	a=1	c=1	a=135;-=2	c=133;-=4	t=146	a=146	hap1=anc_Cjejuni, hap2=anc_Ccoli	G157_RS01360	sufurtransferase FdhD	G157_RS03060	peptidyl-prolyl cis-trans isomerase	-16	-8
271715	616956	tc=347;at=292;ac=21;tt=18;t-=8;a-=2;-t=1	Cc_1	t=373;a=315;-=1	c=368;t=311;-=10	Cc_unintrog_1_recipient	a=1	t=1	a=135;-=2	t=133;-=4	t=146	c=130;t=16	hap1=anc_Cjejuni, hap2=anc_Ccoli	G157_RS01360	sufurtransferase FdhD	G157_RS03060	peptidyl-prolyl cis-trans isomerase	-16	-8
271715	616965	tt=346;ac=292;at=21;tc=18;t-=9;a-=2;-c=1	Cc_1	t=373;a=315;-=1	t=367;c=311;-=11	Cc_unintrog_1_recipient	a=1	c=1	a=135;-=2	c=128;t=5;-=4	t=146	t=146	hap1=anc_Cjejuni, hap2=anc_Ccoli	G157_RS01360	sufurtransferase FdhD	G157_RS03060	peptidyl-prolyl cis-trans isomerase	-16	-8
271715	616968	tc=343;at=292;ac=21;tt=18;t-=12;a-=2;-t=1	Cc_1	t=373;a=315;-=1	c=364;t=311;-=14	Cc_unintrog_1_recipient	a=1	t=1	a=135;-=2	t=133;-=4	t=146	c=133;t=13	hap1=anc_Cjejuni, hap2=anc_Ccoli	G157_RS01360	sufurtransferase FdhD	G157_RS03060	peptidyl-prolyl cis-trans isomerase	-16	-8
271715	616977	tt=338;ac=292;at=22;tc=18;t-=17;-c=1;a-=1	Cc_1	t=373;a=315;-=1	t=360;c=311;-=18	Cc_unintrog_1_recipient	a=1	c=1	a=135;-=2	t=83;c=50;-=4	t=146	t=146	hap1=anc_Cjejuni, hap2=other	G157_RS01360	sufurtransferase FdhD	G157_RS03060	peptidyl-prolyl cis-trans isomerase	-16	-8
271715	619125	aa=285;ta=192;tg=181;ag=27;a-=3;-a=1	Cc_1	t=373;a=315;-=1	a=478;g=208;-=3	Cc_unintrog_1_recipient	a=1	a=1	a=135;-=2	g=87;a=25;t=14;-=9;c=2	t=146	g=141;a=5	hap1=other, hap2=other	G157_RS01360	sufurtransferase FdhD	G157_RS03075	membrane protein	-11	-8
271715	619278	ta=340;ag=307;tg=33;aa=6;a-=2;-g=1	Cc_1	t=373;a=315;-=1	a=346;g=341;-=2	Cc_unintrog_1_recipient	a=1	g=1	a=135;-=2	g=121;a=8;-=8	t=146	a=108;g=38	hap1=anc_Cjejuni, hap2=anc_Ccoli	G157_RS01360	sufurtransferase FdhD	G157_RS03075	membrane protein	-9	-8
271715	619631	tt=342;ac=306;tc=31;at=9;-c=1	Cc_1	t=373;a=315;-=1	t=351;c=338	Cc_unintrog_1_recipient	a=1	c=1	a=135;-=2	c=134;-=3	t=146	t=115;-=29;c=2	hap1=anc_Cjejuni, hap2=anc_Ccoli	G157_RS01360	sufurtransferase FdhD	G157_RS03080	L-lactate dehydrogenase	-12	-8
271715	619637	tc=342;at=306;tt=31;ac=9;-t=1	Cc_1	t=373;a=315;-=1	c=351;t=338	Cc_unintrog_1_recipient	a=1	t=1	a=135;-=2	t=134;-=3	t=146	c=115;-=29;t=2	hap1=anc_Cjejuni, hap2=anc_Ccoli	G157_RS01360	sufurtransferase FdhD	G157_RS03080	L-lactate dehydrogenase	-12	-8
271718	616920	at=347;gg=291;gt=22;ag=18;a-=8;g-=2;-g=1	Cc_1	a=373;g=315;-=1	t=369;g=310;-=10	Cc_unintrog_1_recipient	g=1	g=1	g=135;-=2	g=129;-=4;a=4	a=146	t=146	hap1=anc_Cjejuni, hap2=anc_Ccoli	G157_RS01360	sufurtransferase FdhD	G157_RS03060	peptidyl-prolyl cis-trans isomerase	-15	-8
271718	616921	gc=290;at=286;ac=79;gt=23;a-=8;g-=2;-c=1	Cc_1	a=373;g=315;-=1	c=370;t=309;-=10	Cc_unintrog_1_recipient	g=1	t=1	g=135;-=2	c=80;t=53;-=4	a=146	t=140;c=6	hap1=anc_Ccoli, hap2=anc_Cjejuni	G157_RS01360	sufurtransferase FdhD	G157_RS03060	peptidyl-prolyl cis-trans isomerase	-11	-8
271718	616926	ac=347;gt=291;gc=22;at=18;a-=8;g-=2;-t=1	Cc_1	a=373;g=315;-=1	c=369;t=310;-=10	Cc_unintrog_1_recipient	g=1	t=1	g=135;-=2	t=133;-=4	a=146	c=144;t=2	hap1=anc_Cjejuni, hap2=anc_Ccoli	G157_RS01360	sufurtransferase FdhD	G157_RS03060	peptidyl-prolyl cis-trans isomerase	-15	-8
271718	616932	aa=347;gt=291;ga=22;at=18;a-=8;g-=2;-t=1	Cc_1	a=373;g=315;-=1	a=369;t=310;-=10	Cc_unintrog_1_recipient	g=1	t=1	g=135;-=2	t=133;-=4	a=146	a=146	hap1=anc_Cjejuni, hap2=anc_Ccoli	G157_RS01360	sufurtransferase FdhD	G157_RS03060	peptidyl-prolyl cis-trans isomerase	-15	-8
271718	616935	ac=347;gt=291;gc=22;at=18;a-=8;g-=2;-t=1	Cc_1	a=373;g=315;-=1	c=369;t=310;-=10	Cc_unintrog_1_recipient	g=1	t=1	g=135;-=2	t=133;-=4	a=146	c=136;t=10	hap1=anc_Cjejuni, hap2=anc_Ccoli	G157_RS01360	sufurtransferase FdhD	G157_RS03060	peptidyl-prolyl cis-trans isomerase	-15	-8
271718	616941	aa=347;gt=291;ga=22;at=18;a-=8;g-=2;-t=1	Cc_1	a=373;g=315;-=1	a=369;t=310;-=10	Cc_unintrog_1_recipient	g=1	t=1	g=135;-=2	t=133;-=4	a=146	a=146	hap1=anc_Cjejuni, hap2=anc_Ccoli	G157_RS01360	sufurtransferase FdhD	G157_RS03060	peptidyl-prolyl cis-trans isomerase	-15	-8
271718	616950	at=347;gc=292;gt=21;ac=18;a-=8;g-=2;-c=1	Cc_1	a=373;g=315;-=1	t=368;c=311;-=10	Cc_unintrog_1_recipient	g=1	c=1	g=135;-=2	c=133;-=4	a=146	t=146	hap1=anc_Cjejuni, hap2=anc_Ccoli	G157_RS01360	sufurtransferase FdhD	G157_RS03060	peptidyl-prolyl cis-trans isomerase	-16	-8
271718	616951	at=347;ga=292;gt=21;aa=18;a-=8;g-=2;-a=1	Cc_1	a=373;g=315;-=1	t=368;a=311;-=10	Cc_unintrog_1_recipient	g=1	a=1	g=135;-=2	a=133;-=4	a=146	t=132;c=14	hap1=anc_Cjejuni, hap2=anc_Ccoli	G157_RS01360	sufurtransferase FdhD	G157_RS03060	peptidyl-prolyl cis-trans isomerase	-16	-8
271718	616953	aa=347;gc=292;ga=21;ac=18;a-=8;g-=2;-c=1	Cc_1	a=373;g=315;-=1	a=368;c=311;-=10	Cc_unintrog_1_recipient	g=1	c=1	g=135;-=2	c=133;-=4	a=146	a=146	hap1=anc_Cjejuni, hap2=anc_Ccoli	G157_RS01360	sufurtransferase FdhD	G157_RS03060	peptidyl-prolyl cis-trans isomerase	-16	-8
271718	616956	ac=347;gt=292;gc=21;at=18;a-=8;g-=2;-t=1	Cc_1	a=373;g=315;-=1	c=368;t=311;-=10	Cc_unintrog_1_recipient	g=1	t=1	g=135;-=2	t=133;-=4	a=146	c=130;t=16	hap1=anc_Cjejuni, hap2=anc_Ccoli	G157_RS01360	sufurtransferase FdhD	G157_RS03060	peptidyl-prolyl cis-trans isomerase	-16	-8
271718	616965	at=346;gc=292;gt=21;ac=18;a-=9;g-=2;-c=1	Cc_1	a=373;g=315;-=1	t=367;c=311;-=11	Cc_unintrog_1_recipient	g=1	c=1	g=135;-=2	c=128;t=5;-=4	a=146	t=146	hap1=anc_Cjejuni, hap2=anc_Ccoli	G157_RS01360	sufurtransferase FdhD	G157_RS03060	peptidyl-prolyl cis-trans isomerase	-16	-8
271718	616968	ac=343;gt=292;gc=21;at=18;a-=12;g-=2;-t=1	Cc_1	a=373;g=315;-=1	c=364;t=311;-=14	Cc_unintrog_1_recipient	g=1	t=1	g=135;-=2	t=133;-=4	a=146	c=133;t=13	hap1=anc_Cjejuni, hap2=anc_Ccoli	G157_RS01360	sufurtransferase FdhD	G157_RS03060	peptidyl-prolyl cis-trans isomerase	-16	-8
271718	616977	at=338;gc=292;gt=22;ac=18;a-=17;-c=1;g-=1	Cc_1	a=373;g=315;-=1	t=360;c=311;-=18	Cc_unintrog_1_recipient	g=1	c=1	g=135;-=2	t=83;c=50;-=4	a=146	t=146	hap1=anc_Cjejuni, hap2=other	G157_RS01360	sufurtransferase FdhD	G157_RS03060	peptidyl-prolyl cis-trans isomerase	-16	-8
271718	619125	ga=285;aa=192;ag=181;gg=27;g-=3;-a=1	Cc_1	a=373;g=315;-=1	a=478;g=208;-=3	Cc_unintrog_1_recipient	g=1	a=1	g=135;-=2	g=87;a=25;t=14;-=9;c=2	a=146	g=141;a=5	hap1=other, hap2=other	G157_RS01360	sufurtransferase FdhD	G157_RS03075	membrane protein	-11	-8
271718	619278	aa=340;gg=307;ag=33;ga=6;g-=2;-g=1	Cc_1	a=373;g=315;-=1	a=346;g=341;-=2	Cc_unintrog_1_recipient	g=1	g=1	g=135;-=2	g=121;a=8;-=8	a=146	a=108;g=38	hap1=anc_Cjejuni, hap2=anc_Ccoli	G157_RS01360	sufurtransferase FdhD	G157_RS03075	membrane protein	-9	-8
271718	619631	at=342;gc=306;ac=31;gt=9;-c=1	Cc_1	a=373;g=315;-=1	t=351;c=338	Cc_unintrog_1_recipient	g=1	c=1	g=135;-=2	c=134;-=3	a=146	t=115;-=29;c=2	hap1=anc_Cjejuni, hap2=anc_Ccoli	G157_RS01360	sufurtransferase FdhD	G157_RS03080	L-lactate dehydrogenase	-12	-8
271718	619637	ac=342;gt=306;at=31;gc=9;-t=1	Cc_1	a=373;g=315;-=1	c=351;t=338	Cc_unintrog_1_recipient	g=1	t=1	g=135;-=2	t=134;-=3	a=146	c=115;-=29;t=2	hap1=anc_Cjejuni, hap2=anc_Ccoli	G157_RS01360	sufurtransferase FdhD	G157_RS03080	L-lactate dehydrogenase	-12	-8
271720	616920	at=347;gg=291;gt=22;ag=18;a-=8;g-=2;-g=1	Cc_1	a=373;g=315;-=1	t=369;g=310;-=10	Cc_unintrog_1_recipient	g=1	g=1	g=135;-=2	g=129;-=4;a=4	a=146	t=146	hap1=anc_Cjejuni, hap2=anc_Ccoli	G157_RS01360	sufurtransferase FdhD	G157_RS03060	peptidyl-prolyl cis-trans isomerase	-15	-8
271720	616921	gc=290;at=286;ac=79;gt=23;a-=8;g-=2;-c=1	Cc_1	a=373;g=315;-=1	c=370;t=309;-=10	Cc_unintrog_1_recipient	g=1	t=1	g=135;-=2	c=80;t=53;-=4	a=146	t=140;c=6	hap1=anc_Ccoli, hap2=anc_Cjejuni	G157_RS01360	sufurtransferase FdhD	G157_RS03060	peptidyl-prolyl cis-trans isomerase	-11	-8
271720	616926	ac=347;gt=291;gc=22;at=18;a-=8;g-=2;-t=1	Cc_1	a=373;g=315;-=1	c=369;t=310;-=10	Cc_unintrog_1_recipient	g=1	t=1	g=135;-=2	t=133;-=4	a=146	c=144;t=2	hap1=anc_Cjejuni, hap2=anc_Ccoli	G157_RS01360	sufurtransferase FdhD	G157_RS03060	peptidyl-prolyl cis-trans isomerase	-15	-8
271720	616932	aa=347;gt=291;ga=22;at=18;a-=8;g-=2;-t=1	Cc_1	a=373;g=315;-=1	a=369;t=310;-=10	Cc_unintrog_1_recipient	g=1	t=1	g=135;-=2	t=133;-=4	a=146	a=146	hap1=anc_Cjejuni, hap2=anc_Ccoli	G157_RS01360	sufurtransferase FdhD	G157_RS03060	peptidyl-prolyl cis-trans isomerase	-15	-8
271720	616935	ac=347;gt=291;gc=22;at=18;a-=8;g-=2;-t=1	Cc_1	a=373;g=315;-=1	c=369;t=310;-=10	Cc_unintrog_1_recipient	g=1	t=1	g=135;-=2	t=133;-=4	a=146	c=136;t=10	hap1=anc_Cjejuni, hap2=anc_Ccoli	G157_RS01360	sufurtransferase FdhD	G157_RS03060	peptidyl-prolyl cis-trans isomerase	-15	-8
271720	616941	aa=347;gt=291;ga=22;at=18;a-=8;g-=2;-t=1	Cc_1	a=373;g=315;-=1	a=369;t=310;-=10	Cc_unintrog_1_recipient	g=1	t=1	g=135;-=2	t=133;-=4	a=146	a=146	hap1=anc_Cjejuni, hap2=anc_Ccoli	G157_RS01360	sufurtransferase FdhD	G157_RS03060	peptidyl-prolyl cis-trans isomerase	-15	-8
271720	616950	at=347;gc=292;gt=21;ac=18;a-=8;g-=2;-c=1	Cc_1	a=373;g=315;-=1	t=368;c=311;-=10	Cc_unintrog_1_recipient	g=1	c=1	g=135;-=2	c=133;-=4	a=146	t=146	hap1=anc_Cjejuni, hap2=anc_Ccoli	G157_RS01360	sufurtransferase FdhD	G157_RS03060	peptidyl-prolyl cis-trans isomerase	-16	-8
271720	616951	at=347;ga=292;gt=21;aa=18;a-=8;g-=2;-a=1	Cc_1	a=373;g=315;-=1	t=368;a=311;-=10	Cc_unintrog_1_recipient	g=1	a=1	g=135;-=2	a=133;-=4	a=146	t=132;c=14	hap1=anc_Cjejuni, hap2=anc_Ccoli	G157_RS01360	sufurtransferase FdhD	G157_RS03060	peptidyl-prolyl cis-trans isomerase	-16	-8
271720	616953	aa=347;gc=292;ga=21;ac=18;a-=8;g-=2;-c=1	Cc_1	a=373;g=315;-=1	a=368;c=311;-=10	Cc_unintrog_1_recipient	g=1	c=1	g=135;-=2	c=133;-=4	a=146	a=146	hap1=anc_Cjejuni, hap2=anc_Ccoli	G157_RS01360	sufurtransferase FdhD	G157_RS03060	peptidyl-prolyl cis-trans isomerase	-16	-8
271720	616956	ac=347;gt=292;gc=21;at=18;a-=8;g-=2;-t=1	Cc_1	a=373;g=315;-=1	c=368;t=311;-=10	Cc_unintrog_1_recipient	g=1	t=1	g=135;-=2	t=133;-=4	a=146	c=130;t=16	hap1=anc_Cjejuni, hap2=anc_Ccoli	G157_RS01360	sufurtransferase FdhD	G157_RS03060	peptidyl-prolyl cis-trans isomerase	-16	-8
271720	616965	at=346;gc=292;gt=21;ac=18;a-=9;g-=2;-c=1	Cc_1	a=373;g=315;-=1	t=367;c=311;-=11	Cc_unintrog_1_recipient	g=1	c=1	g=135;-=2	c=128;t=5;-=4	a=146	t=146	hap1=anc_Cjejuni, hap2=anc_Ccoli	G157_RS01360	sufurtransferase FdhD	G157_RS03060	peptidyl-prolyl cis-trans isomerase	-16	-8
271720	616968	ac=343;gt=292;gc=21;at=18;a-=12;g-=2;-t=1	Cc_1	a=373;g=315;-=1	c=364;t=311;-=14	Cc_unintrog_1_recipient	g=1	t=1	g=135;-=2	t=133;-=4	a=146	c=133;t=13	hap1=anc_Cjejuni, hap2=anc_Ccoli	G157_RS01360	sufurtransferase FdhD	G157_RS03060	peptidyl-prolyl cis-trans isomerase	-16	-8
271720	616977	at=338;gc=292;gt=22;ac=18;a-=17;g-=1;-c=1	Cc_1	a=373;g=315;-=1	t=360;c=311;-=18	Cc_unintrog_1_recipient	g=1	c=1	g=135;-=2	t=83;c=50;-=4	a=146	t=146	hap1=anc_Cjejuni, hap2=other	G157_RS01360	sufurtransferase FdhD	G157_RS03060	peptidyl-prolyl cis-trans isomerase	-16	-8
271720	619125	ga=285;aa=192;ag=181;gg=27;g-=3;-a=1	Cc_1	a=373;g=315;-=1	a=478;g=208;-=3	Cc_unintrog_1_recipient	g=1	a=1	g=135;-=2	g=87;a=25;t=14;-=9;c=2	a=146	g=141;a=5	hap1=other, hap2=other	G157_RS01360	sufurtransferase FdhD	G157_RS03075	membrane protein	-11	-8
271720	619278	aa=340;gg=307;ag=33;ga=6;g-=2;-g=1	Cc_1	a=373;g=315;-=1	a=346;g=341;-=2	Cc_unintrog_1_recipient	g=1	g=1	g=135;-=2	g=121;-=8;a=8	a=146	a=108;g=38	hap1=anc_Cjejuni, hap2=anc_Ccoli	G157_RS01360	sufurtransferase FdhD	G157_RS03075	membrane protein	-9	-8
271720	619631	at=342;gc=306;ac=31;gt=9;-c=1	Cc_1	a=373;g=315;-=1	t=351;c=338	Cc_unintrog_1_recipient	g=1	c=1	g=135;-=2	c=134;-=3	a=146	t=115;-=29;c=2	hap1=anc_Cjejuni, hap2=anc_Ccoli	G157_RS01360	sufurtransferase FdhD	G157_RS03080	L-lactate dehydrogenase	-12	-8
271720	619637	ac=342;gt=306;at=31;gc=9;-t=1	Cc_1	a=373;g=315;-=1	c=351;t=338	Cc_unintrog_1_recipient	g=1	t=1	g=135;-=2	t=134;-=3	a=146	c=115;-=29;t=2	hap1=anc_Cjejuni, hap2=anc_Ccoli	G157_RS01360	sufurtransferase FdhD	G157_RS03080	L-lactate dehydrogenase	-12	-8
271721	616920	at=347;tg=291;tt=22;ag=18;a-=8;t-=2;-g=1	Cc_1	a=373;t=315;-=1	t=369;g=310;-=10	Cc_unintrog_1_recipient	t=1	g=1	t=132;c=3;-=2	g=129;-=4;a=4	a=146	t=146	hap1=anc_Cjejuni, hap2=anc_Ccoli	G157_RS01360	sufurtransferase FdhD	G157_RS03060	peptidyl-prolyl cis-trans isomerase	-15	-8
271721	616921	tc=290;at=286;ac=79;tt=23;a-=8;t-=2;-c=1	Cc_1	a=373;t=315;-=1	c=370;t=309;-=10	Cc_unintrog_1_recipient	t=1	t=1	t=132;c=3;-=2	c=80;t=53;-=4	a=146	t=140;c=6	hap1=anc_Ccoli, hap2=anc_Cjejuni	G157_RS01360	sufurtransferase FdhD	G157_RS03060	peptidyl-prolyl cis-trans isomerase	-11	-8
271721	616926	ac=347;tt=291;tc=22;at=18;a-=8;t-=2;-t=1	Cc_1	a=373;t=315;-=1	c=369;t=310;-=10	Cc_unintrog_1_recipient	t=1	t=1	t=132;c=3;-=2	t=133;-=4	a=146	c=144;t=2	hap1=anc_Cjejuni, hap2=anc_Ccoli	G157_RS01360	sufurtransferase FdhD	G157_RS03060	peptidyl-prolyl cis-trans isomerase	-15	-8
271721	616932	aa=347;tt=291;ta=22;at=18;a-=8;t-=2;-t=1	Cc_1	a=373;t=315;-=1	a=369;t=310;-=10	Cc_unintrog_1_recipient	t=1	t=1	t=132;c=3;-=2	t=133;-=4	a=146	a=146	hap1=anc_Cjejuni, hap2=anc_Ccoli	G157_RS01360	sufurtransferase FdhD	G157_RS03060	peptidyl-prolyl cis-trans isomerase	-15	-8
271721	616935	ac=347;tt=291;tc=22;at=18;a-=8;t-=2;-t=1	Cc_1	a=373;t=315;-=1	c=369;t=310;-=10	Cc_unintrog_1_recipient	t=1	t=1	t=132;c=3;-=2	t=133;-=4	a=146	c=136;t=10	hap1=anc_Cjejuni, hap2=anc_Ccoli	G157_RS01360	sufurtransferase FdhD	G157_RS03060	peptidyl-prolyl cis-trans isomerase	-15	-8
271721	616941	aa=347;tt=291;ta=22;at=18;a-=8;t-=2;-t=1	Cc_1	a=373;t=315;-=1	a=369;t=310;-=10	Cc_unintrog_1_recipient	t=1	t=1	t=132;c=3;-=2	t=133;-=4	a=146	a=146	hap1=anc_Cjejuni, hap2=anc_Ccoli	G157_RS01360	sufurtransferase FdhD	G157_RS03060	peptidyl-prolyl cis-trans isomerase	-15	-8
271721	616950	at=347;tc=292;tt=21;ac=18;a-=8;t-=2;-c=1	Cc_1	a=373;t=315;-=1	t=368;c=311;-=10	Cc_unintrog_1_recipient	t=1	c=1	t=132;c=3;-=2	c=133;-=4	a=146	t=146	hap1=anc_Cjejuni, hap2=anc_Ccoli	G157_RS01360	sufurtransferase FdhD	G157_RS03060	peptidyl-prolyl cis-trans isomerase	-16	-8
271721	616951	at=347;ta=292;tt=21;aa=18;a-=8;t-=2;-a=1	Cc_1	a=373;t=315;-=1	t=368;a=311;-=10	Cc_unintrog_1_recipient	t=1	a=1	t=132;c=3;-=2	a=133;-=4	a=146	t=132;c=14	hap1=anc_Cjejuni, hap2=anc_Ccoli	G157_RS01360	sufurtransferase FdhD	G157_RS03060	peptidyl-prolyl cis-trans isomerase	-16	-8
271721	616953	aa=347;tc=292;ta=21;ac=18;a-=8;t-=2;-c=1	Cc_1	a=373;t=315;-=1	a=368;c=311;-=10	Cc_unintrog_1_recipient	t=1	c=1	t=132;c=3;-=2	c=133;-=4	a=146	a=146	hap1=anc_Cjejuni, hap2=anc_Ccoli	G157_RS01360	sufurtransferase FdhD	G157_RS03060	peptidyl-prolyl cis-trans isomerase	-16	-8
271721	616956	ac=347;tt=292;tc=21;at=18;a-=8;t-=2;-t=1	Cc_1	a=373;t=315;-=1	c=368;t=311;-=10	Cc_unintrog_1_recipient	t=1	t=1	t=132;c=3;-=2	t=133;-=4	a=146	c=130;t=16	hap1=anc_Cjejuni, hap2=anc_Ccoli	G157_RS01360	sufurtransferase FdhD	G157_RS03060	peptidyl-prolyl cis-trans isomerase	-16	-8
271721	616965	at=346;tc=292;tt=21;ac=18;a-=9;t-=2;-c=1	Cc_1	a=373;t=315;-=1	t=367;c=311;-=11	Cc_unintrog_1_recipient	t=1	c=1	t=132;c=3;-=2	c=128;t=5;-=4	a=146	t=146	hap1=anc_Cjejuni, hap2=anc_Ccoli	G157_RS01360	sufurtransferase FdhD	G157_RS03060	peptidyl-prolyl cis-trans isomerase	-16	-8
271721	616968	ac=343;tt=292;tc=21;at=18;a-=12;t-=2;-t=1	Cc_1	a=373;t=315;-=1	c=364;t=311;-=14	Cc_unintrog_1_recipient	t=1	t=1	t=132;c=3;-=2	t=133;-=4	a=146	c=133;t=13	hap1=anc_Cjejuni, hap2=anc_Ccoli	G157_RS01360	sufurtransferase FdhD	G157_RS03060	peptidyl-prolyl cis-trans isomerase	-16	-8
271721	616977	at=338;tc=292;tt=22;ac=18;a-=17;t-=1;-c=1	Cc_1	a=373;t=315;-=1	t=360;c=311;-=18	Cc_unintrog_1_recipient	t=1	c=1	t=132;c=3;-=2	t=83;c=50;-=4	a=146	t=146	hap1=anc_Cjejuni, hap2=other	G157_RS01360	sufurtransferase FdhD	G157_RS03060	peptidyl-prolyl cis-trans isomerase	-16	-8
271721	619125	ta=285;aa=192;ag=181;tg=27;t-=3;-a=1	Cc_1	a=373;t=315;-=1	a=478;g=208;-=3	Cc_unintrog_1_recipient	t=1	a=1	t=132;c=3;-=2	g=87;a=25;t=14;-=9;c=2	a=146	g=141;a=5	hap1=other, hap2=other	G157_RS01360	sufurtransferase FdhD	G157_RS03075	membrane protein	-11	-8
271721	619278	aa=340;tg=307;ag=33;ta=6;t-=2;-g=1	Cc_1	a=373;t=315;-=1	a=346;g=341;-=2	Cc_unintrog_1_recipient	t=1	g=1	t=132;c=3;-=2	g=121;a=8;-=8	a=146	a=108;g=38	hap1=anc_Cjejuni, hap2=anc_Ccoli	G157_RS01360	sufurtransferase FdhD	G157_RS03075	membrane protein	-9	-8
271721	619631	at=342;tc=306;ac=31;tt=9;-c=1	Cc_1	a=373;t=315;-=1	t=351;c=338	Cc_unintrog_1_recipient	t=1	c=1	t=132;c=3;-=2	c=134;-=3	a=146	t=115;-=29;c=2	hap1=anc_Cjejuni, hap2=anc_Ccoli	G157_RS01360	sufurtransferase FdhD	G157_RS03080	L-lactate dehydrogenase	-12	-8
271721	619637	ac=342;tt=306;at=31;tc=9;-t=1	Cc_1	a=373;t=315;-=1	c=351;t=338	Cc_unintrog_1_recipient	t=1	t=1	t=132;c=3;-=2	t=134;-=3	a=146	c=115;-=29;t=2	hap1=anc_Cjejuni, hap2=anc_Ccoli	G157_RS01360	sufurtransferase FdhD	G157_RS03080	L-lactate dehydrogenase	-12	-8
271722	616920	at=347;gg=291;gt=22;ag=18;a-=8;g-=2;-g=1	Cc_1	a=373;g=315;-=1	t=369;g=310;-=10	Cc_unintrog_1_recipient	g=1	g=1	g=135;-=2	g=129;a=4;-=4	a=146	t=146	hap1=anc_Cjejuni, hap2=anc_Ccoli	G157_RS01360	sufurtransferase FdhD	G157_RS03060	peptidyl-prolyl cis-trans isomerase	-15	-8
271722	616921	gc=290;at=286;ac=79;gt=23;a-=8;g-=2;-c=1	Cc_1	a=373;g=315;-=1	c=370;t=309;-=10	Cc_unintrog_1_recipient	g=1	t=1	g=135;-=2	c=80;t=53;-=4	a=146	t=140;c=6	hap1=anc_Ccoli, hap2=anc_Cjejuni	G157_RS01360	sufurtransferase FdhD	G157_RS03060	peptidyl-prolyl cis-trans isomerase	-11	-8
271722	616926	ac=347;gt=291;gc=22;at=18;a-=8;g-=2;-t=1	Cc_1	a=373;g=315;-=1	c=369;t=310;-=10	Cc_unintrog_1_recipient	g=1	t=1	g=135;-=2	t=133;-=4	a=146	c=144;t=2	hap1=anc_Cjejuni, hap2=anc_Ccoli	G157_RS01360	sufurtransferase FdhD	G157_RS03060	peptidyl-prolyl cis-trans isomerase	-15	-8
271722	616932	aa=347;gt=291;ga=22;at=18;a-=8;g-=2;-t=1	Cc_1	a=373;g=315;-=1	a=369;t=310;-=10	Cc_unintrog_1_recipient	g=1	t=1	g=135;-=2	t=133;-=4	a=146	a=146	hap1=anc_Cjejuni, hap2=anc_Ccoli	G157_RS01360	sufurtransferase FdhD	G157_RS03060	peptidyl-prolyl cis-trans isomerase	-15	-8
271722	616935	ac=347;gt=291;gc=22;at=18;a-=8;g-=2;-t=1	Cc_1	a=373;g=315;-=1	c=369;t=310;-=10	Cc_unintrog_1_recipient	g=1	t=1	g=135;-=2	t=133;-=4	a=146	c=136;t=10	hap1=anc_Cjejuni, hap2=anc_Ccoli	G157_RS01360	sufurtransferase FdhD	G157_RS03060	peptidyl-prolyl cis-trans isomerase	-15	-8
271722	616941	aa=347;gt=291;ga=22;at=18;a-=8;g-=2;-t=1	Cc_1	a=373;g=315;-=1	a=369;t=310;-=10	Cc_unintrog_1_recipient	g=1	t=1	g=135;-=2	t=133;-=4	a=146	a=146	hap1=anc_Cjejuni, hap2=anc_Ccoli	G157_RS01360	sufurtransferase FdhD	G157_RS03060	peptidyl-prolyl cis-trans isomerase	-15	-8
271722	616950	at=347;gc=292;gt=21;ac=18;a-=8;g-=2;-c=1	Cc_1	a=373;g=315;-=1	t=368;c=311;-=10	Cc_unintrog_1_recipient	g=1	c=1	g=135;-=2	c=133;-=4	a=146	t=146	hap1=anc_Cjejuni, hap2=anc_Ccoli	G157_RS01360	sufurtransferase FdhD	G157_RS03060	peptidyl-prolyl cis-trans isomerase	-16	-8
271722	616951	at=347;ga=292;gt=21;aa=18;a-=8;g-=2;-a=1	Cc_1	a=373;g=315;-=1	t=368;a=311;-=10	Cc_unintrog_1_recipient	g=1	a=1	g=135;-=2	a=133;-=4	a=146	t=132;c=14	hap1=anc_Cjejuni, hap2=anc_Ccoli	G157_RS01360	sufurtransferase FdhD	G157_RS03060	peptidyl-prolyl cis-trans isomerase	-16	-8
271722	616953	aa=347;gc=292;ga=21;ac=18;a-=8;g-=2;-c=1	Cc_1	a=373;g=315;-=1	a=368;c=311;-=10	Cc_unintrog_1_recipient	g=1	c=1	g=135;-=2	c=133;-=4	a=146	a=146	hap1=anc_Cjejuni, hap2=anc_Ccoli	G157_RS01360	sufurtransferase FdhD	G157_RS03060	peptidyl-prolyl cis-trans isomerase	-16	-8
271722	616956	ac=347;gt=292;gc=21;at=18;a-=8;g-=2;-t=1	Cc_1	a=373;g=315;-=1	c=368;t=311;-=10	Cc_unintrog_1_recipient	g=1	t=1	g=135;-=2	t=133;-=4	a=146	c=130;t=16	hap1=anc_Cjejuni, hap2=anc_Ccoli	G157_RS01360	sufurtransferase FdhD	G157_RS03060	peptidyl-prolyl cis-trans isomerase	-16	-8
271722	616965	at=346;gc=292;gt=21;ac=18;a-=9;g-=2;-c=1	Cc_1	a=373;g=315;-=1	t=367;c=311;-=11	Cc_unintrog_1_recipient	g=1	c=1	g=135;-=2	c=128;t=5;-=4	a=146	t=146	hap1=anc_Cjejuni, hap2=anc_Ccoli	G157_RS01360	sufurtransferase FdhD	G157_RS03060	peptidyl-prolyl cis-trans isomerase	-16	-8
271722	616968	ac=343;gt=292;gc=21;at=18;a-=12;g-=2;-t=1	Cc_1	a=373;g=315;-=1	c=364;t=311;-=14	Cc_unintrog_1_recipient	g=1	t=1	g=135;-=2	t=133;-=4	a=146	c=133;t=13	hap1=anc_Cjejuni, hap2=anc_Ccoli	G157_RS01360	sufurtransferase FdhD	G157_RS03060	peptidyl-prolyl cis-trans isomerase	-16	-8
271722	616977	at=338;gc=292;gt=22;ac=18;a-=17;g-=1;-c=1	Cc_1	a=373;g=315;-=1	t=360;c=311;-=18	Cc_unintrog_1_recipient	g=1	c=1	g=135;-=2	t=83;c=50;-=4	a=146	t=146	hap1=anc_Cjejuni, hap2=other	G157_RS01360	sufurtransferase FdhD	G157_RS03060	peptidyl-prolyl cis-trans isomerase	-16	-8
271722	619125	ga=285;aa=192;ag=181;gg=27;g-=3;-a=1	Cc_1	a=373;g=315;-=1	a=478;g=208;-=3	Cc_unintrog_1_recipient	g=1	a=1	g=135;-=2	g=87;a=25;t=14;-=9;c=2	a=146	g=141;a=5	hap1=other, hap2=other	G157_RS01360	sufurtransferase FdhD	G157_RS03075	membrane protein	-11	-8
271722	619278	aa=340;gg=307;ag=33;ga=6;g-=2;-g=1	Cc_1	a=373;g=315;-=1	a=346;g=341;-=2	Cc_unintrog_1_recipient	g=1	g=1	g=135;-=2	g=121;a=8;-=8	a=146	a=108;g=38	hap1=anc_Cjejuni, hap2=anc_Ccoli	G157_RS01360	sufurtransferase FdhD	G157_RS03075	membrane protein	-9	-8
271722	619631	at=342;gc=306;ac=31;gt=9;-c=1	Cc_1	a=373;g=315;-=1	t=351;c=338	Cc_unintrog_1_recipient	g=1	c=1	g=135;-=2	c=134;-=3	a=146	t=115;-=29;c=2	hap1=anc_Cjejuni, hap2=anc_Ccoli	G157_RS01360	sufurtransferase FdhD	G157_RS03080	L-lactate dehydrogenase	-12	-8
271722	619637	ac=342;gt=306;at=31;gc=9;-t=1	Cc_1	a=373;g=315;-=1	c=351;t=338	Cc_unintrog_1_recipient	g=1	t=1	g=135;-=2	t=134;-=3	a=146	c=115;-=29;t=2	hap1=anc_Cjejuni, hap2=anc_Ccoli	G157_RS01360	sufurtransferase FdhD	G157_RS03080	L-lactate dehydrogenase	-12	-8
271724	616920	tt=347;ag=291;at=22;tg=18;t-=8;a-=2;-g=1	Cc_1	t=373;a=315;-=1	t=369;g=310;-=10	Cc_unintrog_1_recipient	a=1	g=1	a=135;-=2	g=129;-=4;a=4	t=137;c=9	t=146	hap1=anc_Cjejuni, hap2=anc_Ccoli	G157_RS01360	sufurtransferase FdhD	G157_RS03060	peptidyl-prolyl cis-trans isomerase	-15	-8
271724	616921	ac=290;tt=286;tc=79;at=23;t-=8;a-=2;-c=1	Cc_1	t=373;a=315;-=1	c=370;t=309;-=10	Cc_unintrog_1_recipient	a=1	t=1	a=135;-=2	c=80;t=53;-=4	t=137;c=9	t=140;c=6	hap1=anc_Ccoli, hap2=anc_Cjejuni	G157_RS01360	sufurtransferase FdhD	G157_RS03060	peptidyl-prolyl cis-trans isomerase	-11	-8
271724	616926	tc=347;at=291;ac=22;tt=18;t-=8;a-=2;-t=1	Cc_1	t=373;a=315;-=1	c=369;t=310;-=10	Cc_unintrog_1_recipient	a=1	t=1	a=135;-=2	t=133;-=4	t=137;c=9	c=144;t=2	hap1=anc_Cjejuni, hap2=anc_Ccoli	G157_RS01360	sufurtransferase FdhD	G157_RS03060	peptidyl-prolyl cis-trans isomerase	-15	-8
271724	616932	ta=347;at=291;aa=22;tt=18;t-=8;a-=2;-t=1	Cc_1	t=373;a=315;-=1	a=369;t=310;-=10	Cc_unintrog_1_recipient	a=1	t=1	a=135;-=2	t=133;-=4	t=137;c=9	a=146	hap1=anc_Cjejuni, hap2=anc_Ccoli	G157_RS01360	sufurtransferase FdhD	G157_RS03060	peptidyl-prolyl cis-trans isomerase	-15	-8
271724	616935	tc=347;at=291;ac=22;tt=18;t-=8;a-=2;-t=1	Cc_1	t=373;a=315;-=1	c=369;t=310;-=10	Cc_unintrog_1_recipient	a=1	t=1	a=135;-=2	t=133;-=4	t=137;c=9	c=136;t=10	hap1=anc_Cjejuni, hap2=anc_Ccoli	G157_RS01360	sufurtransferase FdhD	G157_RS03060	peptidyl-prolyl cis-trans isomerase	-15	-8
271724	616941	ta=347;at=291;aa=22;tt=18;t-=8;a-=2;-t=1	Cc_1	t=373;a=315;-=1	a=369;t=310;-=10	Cc_unintrog_1_recipient	a=1	t=1	a=135;-=2	t=133;-=4	t=137;c=9	a=146	hap1=anc_Cjejuni, hap2=anc_Ccoli	G157_RS01360	sufurtransferase FdhD	G157_RS03060	peptidyl-prolyl cis-trans isomerase	-15	-8
271724	616950	tt=347;ac=292;at=21;tc=18;t-=8;a-=2;-c=1	Cc_1	t=373;a=315;-=1	t=368;c=311;-=10	Cc_unintrog_1_recipient	a=1	c=1	a=135;-=2	c=133;-=4	t=137;c=9	t=146	hap1=anc_Cjejuni, hap2=anc_Ccoli	G157_RS01360	sufurtransferase FdhD	G157_RS03060	peptidyl-prolyl cis-trans isomerase	-16	-8
271724	616951	tt=347;aa=292;at=21;ta=18;t-=8;a-=2;-a=1	Cc_1	t=373;a=315;-=1	t=368;a=311;-=10	Cc_unintrog_1_recipient	a=1	a=1	a=135;-=2	a=133;-=4	t=137;c=9	t=132;c=14	hap1=anc_Cjejuni, hap2=anc_Ccoli	G157_RS01360	sufurtransferase FdhD	G157_RS03060	peptidyl-prolyl cis-trans isomerase	-16	-8
271724	616953	ta=347;ac=292;aa=21;tc=18;t-=8;a-=2;-c=1	Cc_1	t=373;a=315;-=1	a=368;c=311;-=10	Cc_unintrog_1_recipient	a=1	c=1	a=135;-=2	c=133;-=4	t=137;c=9	a=146	hap1=anc_Cjejuni, hap2=anc_Ccoli	G157_RS01360	sufurtransferase FdhD	G157_RS03060	peptidyl-prolyl cis-trans isomerase	-16	-8
271724	616956	tc=347;at=292;ac=21;tt=18;t-=8;a-=2;-t=1	Cc_1	t=373;a=315;-=1	c=368;t=311;-=10	Cc_unintrog_1_recipient	a=1	t=1	a=135;-=2	t=133;-=4	t=137;c=9	c=130;t=16	hap1=anc_Cjejuni, hap2=anc_Ccoli	G157_RS01360	sufurtransferase FdhD	G157_RS03060	peptidyl-prolyl cis-trans isomerase	-16	-8
271724	616965	tt=346;ac=292;at=21;tc=18;t-=9;a-=2;-c=1	Cc_1	t=373;a=315;-=1	t=367;c=311;-=11	Cc_unintrog_1_recipient	a=1	c=1	a=135;-=2	c=128;t=5;-=4	t=137;c=9	t=146	hap1=anc_Cjejuni, hap2=anc_Ccoli	G157_RS01360	sufurtransferase FdhD	G157_RS03060	peptidyl-prolyl cis-trans isomerase	-16	-8
271724	616968	tc=343;at=292;ac=21;tt=18;t-=12;a-=2;-t=1	Cc_1	t=373;a=315;-=1	c=364;t=311;-=14	Cc_unintrog_1_recipient	a=1	t=1	a=135;-=2	t=133;-=4	t=137;c=9	c=133;t=13	hap1=anc_Cjejuni, hap2=anc_Ccoli	G157_RS01360	sufurtransferase FdhD	G157_RS03060	peptidyl-prolyl cis-trans isomerase	-16	-8
271724	616977	tt=338;ac=292;at=22;tc=18;t-=17;a-=1;-c=1	Cc_1	t=373;a=315;-=1	t=360;c=311;-=18	Cc_unintrog_1_recipient	a=1	c=1	a=135;-=2	t=83;c=50;-=4	t=137;c=9	t=146	hap1=anc_Cjejuni, hap2=other	G157_RS01360	sufurtransferase FdhD	G157_RS03060	peptidyl-prolyl cis-trans isomerase	-16	-8
271724	619125	aa=285;ta=192;tg=181;ag=27;a-=3;-a=1	Cc_1	t=373;a=315;-=1	a=478;g=208;-=3	Cc_unintrog_1_recipient	a=1	a=1	a=135;-=2	g=87;a=25;t=14;-=9;c=2	t=137;c=9	g=141;a=5	hap1=other, hap2=other	G157_RS01360	sufurtransferase FdhD	G157_RS03075	membrane protein	-11	-8
271724	619278	ta=340;ag=307;tg=33;aa=6;a-=2;-g=1	Cc_1	t=373;a=315;-=1	a=346;g=341;-=2	Cc_unintrog_1_recipient	a=1	g=1	a=135;-=2	g=121;a=8;-=8	t=137;c=9	a=108;g=38	hap1=anc_Cjejuni, hap2=anc_Ccoli	G157_RS01360	sufurtransferase FdhD	G157_RS03075	membrane protein	-9	-8
271724	619631	tt=342;ac=306;tc=31;at=9;-c=1	Cc_1	t=373;a=315;-=1	t=351;c=338	Cc_unintrog_1_recipient	a=1	c=1	a=135;-=2	c=134;-=3	t=137;c=9	t=115;-=29;c=2	hap1=anc_Cjejuni, hap2=anc_Ccoli	G157_RS01360	sufurtransferase FdhD	G157_RS03080	L-lactate dehydrogenase	-12	-8
271724	619637	tc=342;at=306;tt=31;ac=9;-t=1	Cc_1	t=373;a=315;-=1	c=351;t=338	Cc_unintrog_1_recipient	a=1	t=1	a=135;-=2	t=134;-=3	t=137;c=9	c=115;-=29;t=2	hap1=anc_Cjejuni, hap2=anc_Ccoli	G157_RS01360	sufurtransferase FdhD	G157_RS03080	L-lactate dehydrogenase	-12	-8
271727	616920	gt=347;tg=291;tt=22;gg=18;g-=8;t-=2;-g=1	Cc_1	g=373;t=315;-=1	t=369;g=310;-=10	Cc_unintrog_1_recipient	t=1	g=1	t=135;-=2	g=129;a=4;-=4	g=146	t=146	hap1=anc_Cjejuni, hap2=anc_Ccoli	G157_RS01360	sufurtransferase FdhD	G157_RS03060	peptidyl-prolyl cis-trans isomerase	-15	-8
271727	616921	tc=290;gt=286;gc=79;tt=23;g-=8;t-=2;-c=1	Cc_1	g=373;t=315;-=1	c=370;t=309;-=10	Cc_unintrog_1_recipient	t=1	t=1	t=135;-=2	c=80;t=53;-=4	g=146	t=140;c=6	hap1=anc_Ccoli, hap2=anc_Cjejuni	G157_RS01360	sufurtransferase FdhD	G157_RS03060	peptidyl-prolyl cis-trans isomerase	-11	-8
271727	616926	gc=347;tt=291;tc=22;gt=18;g-=8;t-=2;-t=1	Cc_1	g=373;t=315;-=1	c=369;t=310;-=10	Cc_unintrog_1_recipient	t=1	t=1	t=135;-=2	t=133;-=4	g=146	c=144;t=2	hap1=anc_Cjejuni, hap2=anc_Ccoli	G157_RS01360	sufurtransferase FdhD	G157_RS03060	peptidyl-prolyl cis-trans isomerase	-15	-8
271727	616932	ga=347;tt=291;ta=22;gt=18;g-=8;t-=2;-t=1	Cc_1	g=373;t=315;-=1	a=369;t=310;-=10	Cc_unintrog_1_recipient	t=1	t=1	t=135;-=2	t=133;-=4	g=146	a=146	hap1=anc_Cjejuni, hap2=anc_Ccoli	G157_RS01360	sufurtransferase FdhD	G157_RS03060	peptidyl-prolyl cis-trans isomerase	-15	-8
271727	616935	gc=347;tt=291;tc=22;gt=18;g-=8;t-=2;-t=1	Cc_1	g=373;t=315;-=1	c=369;t=310;-=10	Cc_unintrog_1_recipient	t=1	t=1	t=135;-=2	t=133;-=4	g=146	c=136;t=10	hap1=anc_Cjejuni, hap2=anc_Ccoli	G157_RS01360	sufurtransferase FdhD	G157_RS03060	peptidyl-prolyl cis-trans isomerase	-15	-8
271727	616941	ga=347;tt=291;ta=22;gt=18;g-=8;t-=2;-t=1	Cc_1	g=373;t=315;-=1	a=369;t=310;-=10	Cc_unintrog_1_recipient	t=1	t=1	t=135;-=2	t=133;-=4	g=146	a=146	hap1=anc_Cjejuni, hap2=anc_Ccoli	G157_RS01360	sufurtransferase FdhD	G157_RS03060	peptidyl-prolyl cis-trans isomerase	-15	-8
271727	616950	gt=347;tc=292;tt=21;gc=18;g-=8;t-=2;-c=1	Cc_1	g=373;t=315;-=1	t=368;c=311;-=10	Cc_unintrog_1_recipient	t=1	c=1	t=135;-=2	c=133;-=4	g=146	t=146	hap1=anc_Cjejuni, hap2=anc_Ccoli	G157_RS01360	sufurtransferase FdhD	G157_RS03060	peptidyl-prolyl cis-trans isomerase	-16	-8
271727	616951	gt=347;ta=292;tt=21;ga=18;g-=8;t-=2;-a=1	Cc_1	g=373;t=315;-=1	t=368;a=311;-=10	Cc_unintrog_1_recipient	t=1	a=1	t=135;-=2	a=133;-=4	g=146	t=132;c=14	hap1=anc_Cjejuni, hap2=anc_Ccoli	G157_RS01360	sufurtransferase FdhD	G157_RS03060	peptidyl-prolyl cis-trans isomerase	-16	-8
271727	616953	ga=347;tc=292;ta=21;gc=18;g-=8;t-=2;-c=1	Cc_1	g=373;t=315;-=1	a=368;c=311;-=10	Cc_unintrog_1_recipient	t=1	c=1	t=135;-=2	c=133;-=4	g=146	a=146	hap1=anc_Cjejuni, hap2=anc_Ccoli	G157_RS01360	sufurtransferase FdhD	G157_RS03060	peptidyl-prolyl cis-trans isomerase	-16	-8
271727	616956	gc=347;tt=292;tc=21;gt=18;g-=8;t-=2;-t=1	Cc_1	g=373;t=315;-=1	c=368;t=311;-=10	Cc_unintrog_1_recipient	t=1	t=1	t=135;-=2	t=133;-=4	g=146	c=130;t=16	hap1=anc_Cjejuni, hap2=anc_Ccoli	G157_RS01360	sufurtransferase FdhD	G157_RS03060	peptidyl-prolyl cis-trans isomerase	-16	-8
271727	616965	gt=346;tc=292;tt=21;gc=18;g-=9;t-=2;-c=1	Cc_1	g=373;t=315;-=1	t=367;c=311;-=11	Cc_unintrog_1_recipient	t=1	c=1	t=135;-=2	c=128;t=5;-=4	g=146	t=146	hap1=anc_Cjejuni, hap2=anc_Ccoli	G157_RS01360	sufurtransferase FdhD	G157_RS03060	peptidyl-prolyl cis-trans isomerase	-16	-8
271727	616968	gc=343;tt=292;tc=21;gt=18;g-=12;t-=2;-t=1	Cc_1	g=373;t=315;-=1	c=364;t=311;-=14	Cc_unintrog_1_recipient	t=1	t=1	t=135;-=2	t=133;-=4	g=146	c=133;t=13	hap1=anc_Cjejuni, hap2=anc_Ccoli	G157_RS01360	sufurtransferase FdhD	G157_RS03060	peptidyl-prolyl cis-trans isomerase	-16	-8
271727	616977	gt=338;tc=292;tt=22;gc=18;g-=17;t-=1;-c=1	Cc_1	g=373;t=315;-=1	t=360;c=311;-=18	Cc_unintrog_1_recipient	t=1	c=1	t=135;-=2	t=83;c=50;-=4	g=146	t=146	hap1=anc_Cjejuni, hap2=other	G157_RS01360	sufurtransferase FdhD	G157_RS03060	peptidyl-prolyl cis-trans isomerase	-16	-8
271727	619125	ta=285;ga=192;gg=181;tg=27;t-=3;-a=1	Cc_1	g=373;t=315;-=1	a=478;g=208;-=3	Cc_unintrog_1_recipient	t=1	a=1	t=135;-=2	g=87;a=25;t=14;-=9;c=2	g=146	g=141;a=5	hap1=other, hap2=other	G157_RS01360	sufurtransferase FdhD	G157_RS03075	membrane protein	-11	-8
271727	619278	ga=340;tg=307;gg=33;ta=6;t-=2;-g=1	Cc_1	g=373;t=315;-=1	a=346;g=341;-=2	Cc_unintrog_1_recipient	t=1	g=1	t=135;-=2	g=121;-=8;a=8	g=146	a=108;g=38	hap1=anc_Cjejuni, hap2=anc_Ccoli	G157_RS01360	sufurtransferase FdhD	G157_RS03075	membrane protein	-9	-8
271727	619631	gt=342;tc=306;gc=31;tt=9;-c=1	Cc_1	g=373;t=315;-=1	t=351;c=338	Cc_unintrog_1_recipient	t=1	c=1	t=135;-=2	c=134;-=3	g=146	t=115;-=29;c=2	hap1=anc_Cjejuni, hap2=anc_Ccoli	G157_RS01360	sufurtransferase FdhD	G157_RS03080	L-lactate dehydrogenase	-12	-8
271727	619637	gc=342;tt=306;gt=31;tc=9;-t=1	Cc_1	g=373;t=315;-=1	c=351;t=338	Cc_unintrog_1_recipient	t=1	t=1	t=135;-=2	t=134;-=3	g=146	c=115;-=29;t=2	hap1=anc_Cjejuni, hap2=anc_Ccoli	G157_RS01360	sufurtransferase FdhD	G157_RS03080	L-lactate dehydrogenase	-12	-8
271749	616920	tt=347;ag=291;at=22;tg=18;t-=8;a-=2;-g=1	Cc_1	t=373;a=315;-=1	t=369;g=310;-=10	Cc_unintrog_1_recipient	a=1	g=1	a=110;g=25;-=2	g=129;a=4;-=4	t=146	t=146	hap1=anc_Cjejuni, hap2=anc_Ccoli	G157_RS01360	sufurtransferase FdhD	G157_RS03060	peptidyl-prolyl cis-trans isomerase	-15	-8
271749	616921	ac=290;tt=286;tc=79;at=23;t-=8;a-=2;-c=1	Cc_1	t=373;a=315;-=1	c=370;t=309;-=10	Cc_unintrog_1_recipient	a=1	t=1	a=110;g=25;-=2	c=80;t=53;-=4	t=146	t=140;c=6	hap1=anc_Ccoli, hap2=anc_Cjejuni	G157_RS01360	sufurtransferase FdhD	G157_RS03060	peptidyl-prolyl cis-trans isomerase	-11	-8
271749	616926	tc=347;at=291;ac=22;tt=18;t-=8;a-=2;-t=1	Cc_1	t=373;a=315;-=1	c=369;t=310;-=10	Cc_unintrog_1_recipient	a=1	t=1	a=110;g=25;-=2	t=133;-=4	t=146	c=144;t=2	hap1=anc_Cjejuni, hap2=anc_Ccoli	G157_RS01360	sufurtransferase FdhD	G157_RS03060	peptidyl-prolyl cis-trans isomerase	-15	-8
271749	616932	ta=347;at=291;aa=22;tt=18;t-=8;a-=2;-t=1	Cc_1	t=373;a=315;-=1	a=369;t=310;-=10	Cc_unintrog_1_recipient	a=1	t=1	a=110;g=25;-=2	t=133;-=4	t=146	a=146	hap1=anc_Cjejuni, hap2=anc_Ccoli	G157_RS01360	sufurtransferase FdhD	G157_RS03060	peptidyl-prolyl cis-trans isomerase	-15	-8
271749	616935	tc=347;at=291;ac=22;tt=18;t-=8;a-=2;-t=1	Cc_1	t=373;a=315;-=1	c=369;t=310;-=10	Cc_unintrog_1_recipient	a=1	t=1	a=110;g=25;-=2	t=133;-=4	t=146	c=136;t=10	hap1=anc_Cjejuni, hap2=anc_Ccoli	G157_RS01360	sufurtransferase FdhD	G157_RS03060	peptidyl-prolyl cis-trans isomerase	-15	-8
271749	616941	ta=347;at=291;aa=22;tt=18;t-=8;a-=2;-t=1	Cc_1	t=373;a=315;-=1	a=369;t=310;-=10	Cc_unintrog_1_recipient	a=1	t=1	a=110;g=25;-=2	t=133;-=4	t=146	a=146	hap1=anc_Cjejuni, hap2=anc_Ccoli	G157_RS01360	sufurtransferase FdhD	G157_RS03060	peptidyl-prolyl cis-trans isomerase	-15	-8
271749	616950	tt=347;ac=292;at=21;tc=18;t-=8;a-=2;-c=1	Cc_1	t=373;a=315;-=1	t=368;c=311;-=10	Cc_unintrog_1_recipient	a=1	c=1	a=110;g=25;-=2	c=133;-=4	t=146	t=146	hap1=anc_Cjejuni, hap2=anc_Ccoli	G157_RS01360	sufurtransferase FdhD	G157_RS03060	peptidyl-prolyl cis-trans isomerase	-16	-8
271749	616951	tt=347;aa=292;at=21;ta=18;t-=8;a-=2;-a=1	Cc_1	t=373;a=315;-=1	t=368;a=311;-=10	Cc_unintrog_1_recipient	a=1	a=1	a=110;g=25;-=2	a=133;-=4	t=146	t=132;c=14	hap1=anc_Cjejuni, hap2=anc_Ccoli	G157_RS01360	sufurtransferase FdhD	G157_RS03060	peptidyl-prolyl cis-trans isomerase	-16	-8
271749	616953	ta=347;ac=292;aa=21;tc=18;t-=8;a-=2;-c=1	Cc_1	t=373;a=315;-=1	a=368;c=311;-=10	Cc_unintrog_1_recipient	a=1	c=1	a=110;g=25;-=2	c=133;-=4	t=146	a=146	hap1=anc_Cjejuni, hap2=anc_Ccoli	G157_RS01360	sufurtransferase FdhD	G157_RS03060	peptidyl-prolyl cis-trans isomerase	-16	-8
271749	616956	tc=347;at=292;ac=21;tt=18;t-=8;a-=2;-t=1	Cc_1	t=373;a=315;-=1	c=368;t=311;-=10	Cc_unintrog_1_recipient	a=1	t=1	a=110;g=25;-=2	t=133;-=4	t=146	c=130;t=16	hap1=anc_Cjejuni, hap2=anc_Ccoli	G157_RS01360	sufurtransferase FdhD	G157_RS03060	peptidyl-prolyl cis-trans isomerase	-16	-8
271749	616965	tt=346;ac=292;at=21;tc=18;t-=9;a-=2;-c=1	Cc_1	t=373;a=315;-=1	t=367;c=311;-=11	Cc_unintrog_1_recipient	a=1	c=1	a=110;g=25;-=2	c=128;t=5;-=4	t=146	t=146	hap1=anc_Cjejuni, hap2=anc_Ccoli	G157_RS01360	sufurtransferase FdhD	G157_RS03060	peptidyl-prolyl cis-trans isomerase	-16	-8
271749	616968	tc=343;at=292;ac=21;tt=18;t-=12;a-=2;-t=1	Cc_1	t=373;a=315;-=1	c=364;t=311;-=14	Cc_unintrog_1_recipient	a=1	t=1	a=110;g=25;-=2	t=133;-=4	t=146	c=133;t=13	hap1=anc_Cjejuni, hap2=anc_Ccoli	G157_RS01360	sufurtransferase FdhD	G157_RS03060	peptidyl-prolyl cis-trans isomerase	-16	-8
271749	616977	tt=338;ac=292;at=22;tc=18;t-=17;a-=1;-c=1	Cc_1	t=373;a=315;-=1	t=360;c=311;-=18	Cc_unintrog_1_recipient	a=1	c=1	a=110;g=25;-=2	t=83;c=50;-=4	t=146	t=146	hap1=anc_Cjejuni, hap2=other	G157_RS01360	sufurtransferase FdhD	G157_RS03060	peptidyl-prolyl cis-trans isomerase	-16	-8
271749	619125	aa=285;ta=192;tg=181;ag=27;a-=3;-a=1	Cc_1	t=373;a=315;-=1	a=478;g=208;-=3	Cc_unintrog_1_recipient	a=1	a=1	a=110;g=25;-=2	g=87;a=25;t=14;-=9;c=2	t=146	g=141;a=5	hap1=other, hap2=other	G157_RS01360	sufurtransferase FdhD	G157_RS03075	membrane protein	-11	-8
271749	619278	ta=340;ag=307;tg=33;aa=6;a-=2;-g=1	Cc_1	t=373;a=315;-=1	a=346;g=341;-=2	Cc_unintrog_1_recipient	a=1	g=1	a=110;g=25;-=2	g=121;a=8;-=8	t=146	a=108;g=38	hap1=anc_Cjejuni, hap2=anc_Ccoli	G157_RS01360	sufurtransferase FdhD	G157_RS03075	membrane protein	-9	-8
271749	619631	tt=342;ac=306;tc=31;at=9;-c=1	Cc_1	t=373;a=315;-=1	t=351;c=338	Cc_unintrog_1_recipient	a=1	c=1	a=110;g=25;-=2	c=134;-=3	t=146	t=115;-=29;c=2	hap1=anc_Cjejuni, hap2=anc_Ccoli	G157_RS01360	sufurtransferase FdhD	G157_RS03080	L-lactate dehydrogenase	-12	-8
271749	619637	tc=342;at=306;tt=31;ac=9;-t=1	Cc_1	t=373;a=315;-=1	c=351;t=338	Cc_unintrog_1_recipient	a=1	t=1	a=110;g=25;-=2	t=134;-=3	t=146	c=115;-=29;t=2	hap1=anc_Cjejuni, hap2=anc_Ccoli	G157_RS01360	sufurtransferase FdhD	G157_RS03080	L-lactate dehydrogenase	-12	-8
271750	616920	tt=347;ag=291;at=22;tg=18;t-=8;a-=2;-g=1	Cc_1	t=373;a=315;-=1	t=369;g=310;-=10	Cc_unintrog_1_recipient	a=1	g=1	a=135;-=2	g=129;a=4;-=4	t=146	t=146	hap1=anc_Cjejuni, hap2=anc_Ccoli	G157_RS01360	sufurtransferase FdhD	G157_RS03060	peptidyl-prolyl cis-trans isomerase	-15	-8
271750	616921	ac=290;tt=286;tc=79;at=23;t-=8;a-=2;-c=1	Cc_1	t=373;a=315;-=1	c=370;t=309;-=10	Cc_unintrog_1_recipient	a=1	t=1	a=135;-=2	c=80;t=53;-=4	t=146	t=140;c=6	hap1=anc_Ccoli, hap2=anc_Cjejuni	G157_RS01360	sufurtransferase FdhD	G157_RS03060	peptidyl-prolyl cis-trans isomerase	-11	-8
271750	616926	tc=347;at=291;ac=22;tt=18;t-=8;a-=2;-t=1	Cc_1	t=373;a=315;-=1	c=369;t=310;-=10	Cc_unintrog_1_recipient	a=1	t=1	a=135;-=2	t=133;-=4	t=146	c=144;t=2	hap1=anc_Cjejuni, hap2=anc_Ccoli	G157_RS01360	sufurtransferase FdhD	G157_RS03060	peptidyl-prolyl cis-trans isomerase	-15	-8
271750	616932	ta=347;at=291;aa=22;tt=18;t-=8;a-=2;-t=1	Cc_1	t=373;a=315;-=1	a=369;t=310;-=10	Cc_unintrog_1_recipient	a=1	t=1	a=135;-=2	t=133;-=4	t=146	a=146	hap1=anc_Cjejuni, hap2=anc_Ccoli	G157_RS01360	sufurtransferase FdhD	G157_RS03060	peptidyl-prolyl cis-trans isomerase	-15	-8
271750	616935	tc=347;at=291;ac=22;tt=18;t-=8;a-=2;-t=1	Cc_1	t=373;a=315;-=1	c=369;t=310;-=10	Cc_unintrog_1_recipient	a=1	t=1	a=135;-=2	t=133;-=4	t=146	c=136;t=10	hap1=anc_Cjejuni, hap2=anc_Ccoli	G157_RS01360	sufurtransferase FdhD	G157_RS03060	peptidyl-prolyl cis-trans isomerase	-15	-8
271750	616941	ta=347;at=291;aa=22;tt=18;t-=8;a-=2;-t=1	Cc_1	t=373;a=315;-=1	a=369;t=310;-=10	Cc_unintrog_1_recipient	a=1	t=1	a=135;-=2	t=133;-=4	t=146	a=146	hap1=anc_Cjejuni, hap2=anc_Ccoli	G157_RS01360	sufurtransferase FdhD	G157_RS03060	peptidyl-prolyl cis-trans isomerase	-15	-8
271750	616950	tt=347;ac=292;at=21;tc=18;t-=8;a-=2;-c=1	Cc_1	t=373;a=315;-=1	t=368;c=311;-=10	Cc_unintrog_1_recipient	a=1	c=1	a=135;-=2	c=133;-=4	t=146	t=146	hap1=anc_Cjejuni, hap2=anc_Ccoli	G157_RS01360	sufurtransferase FdhD	G157_RS03060	peptidyl-prolyl cis-trans isomerase	-16	-8
271750	616951	tt=347;aa=292;at=21;ta=18;t-=8;a-=2;-a=1	Cc_1	t=373;a=315;-=1	t=368;a=311;-=10	Cc_unintrog_1_recipient	a=1	a=1	a=135;-=2	a=133;-=4	t=146	t=132;c=14	hap1=anc_Cjejuni, hap2=anc_Ccoli	G157_RS01360	sufurtransferase FdhD	G157_RS03060	peptidyl-prolyl cis-trans isomerase	-16	-8
271750	616953	ta=347;ac=292;aa=21;tc=18;t-=8;a-=2;-c=1	Cc_1	t=373;a=315;-=1	a=368;c=311;-=10	Cc_unintrog_1_recipient	a=1	c=1	a=135;-=2	c=133;-=4	t=146	a=146	hap1=anc_Cjejuni, hap2=anc_Ccoli	G157_RS01360	sufurtransferase FdhD	G157_RS03060	peptidyl-prolyl cis-trans isomerase	-16	-8
271750	616956	tc=347;at=292;ac=21;tt=18;t-=8;a-=2;-t=1	Cc_1	t=373;a=315;-=1	c=368;t=311;-=10	Cc_unintrog_1_recipient	a=1	t=1	a=135;-=2	t=133;-=4	t=146	c=130;t=16	hap1=anc_Cjejuni, hap2=anc_Ccoli	G157_RS01360	sufurtransferase FdhD	G157_RS03060	peptidyl-prolyl cis-trans isomerase	-16	-8
271750	616965	tt=346;ac=292;at=21;tc=18;t-=9;a-=2;-c=1	Cc_1	t=373;a=315;-=1	t=367;c=311;-=11	Cc_unintrog_1_recipient	a=1	c=1	a=135;-=2	c=128;t=5;-=4	t=146	t=146	hap1=anc_Cjejuni, hap2=anc_Ccoli	G157_RS01360	sufurtransferase FdhD	G157_RS03060	peptidyl-prolyl cis-trans isomerase	-16	-8
271750	616968	tc=343;at=292;ac=21;tt=18;t-=12;a-=2;-t=1	Cc_1	t=373;a=315;-=1	c=364;t=311;-=14	Cc_unintrog_1_recipient	a=1	t=1	a=135;-=2	t=133;-=4	t=146	c=133;t=13	hap1=anc_Cjejuni, hap2=anc_Ccoli	G157_RS01360	sufurtransferase FdhD	G157_RS03060	peptidyl-prolyl cis-trans isomerase	-16	-8
271750	616977	tt=338;ac=292;at=22;tc=18;t-=17;-c=1;a-=1	Cc_1	t=373;a=315;-=1	t=360;c=311;-=18	Cc_unintrog_1_recipient	a=1	c=1	a=135;-=2	t=83;c=50;-=4	t=146	t=146	hap1=anc_Cjejuni, hap2=other	G157_RS01360	sufurtransferase FdhD	G157_RS03060	peptidyl-prolyl cis-trans isomerase	-16	-8
271750	619125	aa=285;ta=192;tg=181;ag=27;a-=3;-a=1	Cc_1	t=373;a=315;-=1	a=478;g=208;-=3	Cc_unintrog_1_recipient	a=1	a=1	a=135;-=2	g=87;a=25;t=14;-=9;c=2	t=146	g=141;a=5	hap1=other, hap2=other	G157_RS01360	sufurtransferase FdhD	G157_RS03075	membrane protein	-11	-8
271750	619278	ta=340;ag=307;tg=33;aa=6;a-=2;-g=1	Cc_1	t=373;a=315;-=1	a=346;g=341;-=2	Cc_unintrog_1_recipient	a=1	g=1	a=135;-=2	g=121;a=8;-=8	t=146	a=108;g=38	hap1=anc_Cjejuni, hap2=anc_Ccoli	G157_RS01360	sufurtransferase FdhD	G157_RS03075	membrane protein	-9	-8
271750	619631	tt=342;ac=306;tc=31;at=9;-c=1	Cc_1	t=373;a=315;-=1	t=351;c=338	Cc_unintrog_1_recipient	a=1	c=1	a=135;-=2	c=134;-=3	t=146	t=115;-=29;c=2	hap1=anc_Cjejuni, hap2=anc_Ccoli	G157_RS01360	sufurtransferase FdhD	G157_RS03080	L-lactate dehydrogenase	-12	-8
271750	619637	tc=342;at=306;tt=31;ac=9;-t=1	Cc_1	t=373;a=315;-=1	c=351;t=338	Cc_unintrog_1_recipient	a=1	t=1	a=135;-=2	t=134;-=3	t=146	c=115;-=29;t=2	hap1=anc_Cjejuni, hap2=anc_Ccoli	G157_RS01360	sufurtransferase FdhD	G157_RS03080	L-lactate dehydrogenase	-12	-8
271758	616920	ct=347;ag=291;at=22;cg=18;c-=8;a-=2;-g=1	Cc_1	c=373;a=315;-=1	t=369;g=310;-=10	Cc_unintrog_1_recipient	a=1	g=1	a=135;-=2	g=129;-=4;a=4	c=137;t=9	t=146	hap1=anc_Cjejuni, hap2=anc_Ccoli	G157_RS01360	sufurtransferase FdhD	G157_RS03060	peptidyl-prolyl cis-trans isomerase	-15	-8
271758	616921	ac=290;ct=286;cc=79;at=23;c-=8;a-=2;-c=1	Cc_1	c=373;a=315;-=1	c=370;t=309;-=10	Cc_unintrog_1_recipient	a=1	t=1	a=135;-=2	c=80;t=53;-=4	c=137;t=9	t=140;c=6	hap1=anc_Ccoli, hap2=anc_Cjejuni	G157_RS01360	sufurtransferase FdhD	G157_RS03060	peptidyl-prolyl cis-trans isomerase	-11	-8
271758	616926	cc=347;at=291;ac=22;ct=18;c-=8;a-=2;-t=1	Cc_1	c=373;a=315;-=1	c=369;t=310;-=10	Cc_unintrog_1_recipient	a=1	t=1	a=135;-=2	t=133;-=4	c=137;t=9	c=144;t=2	hap1=anc_Cjejuni, hap2=anc_Ccoli	G157_RS01360	sufurtransferase FdhD	G157_RS03060	peptidyl-prolyl cis-trans isomerase	-15	-8
271758	616932	ca=347;at=291;aa=22;ct=18;c-=8;a-=2;-t=1	Cc_1	c=373;a=315;-=1	a=369;t=310;-=10	Cc_unintrog_1_recipient	a=1	t=1	a=135;-=2	t=133;-=4	c=137;t=9	a=146	hap1=anc_Cjejuni, hap2=anc_Ccoli	G157_RS01360	sufurtransferase FdhD	G157_RS03060	peptidyl-prolyl cis-trans isomerase	-15	-8
271758	616935	cc=347;at=291;ac=22;ct=18;c-=8;a-=2;-t=1	Cc_1	c=373;a=315;-=1	c=369;t=310;-=10	Cc_unintrog_1_recipient	a=1	t=1	a=135;-=2	t=133;-=4	c=137;t=9	c=136;t=10	hap1=anc_Cjejuni, hap2=anc_Ccoli	G157_RS01360	sufurtransferase FdhD	G157_RS03060	peptidyl-prolyl cis-trans isomerase	-15	-8
271758	616941	ca=347;at=291;aa=22;ct=18;c-=8;a-=2;-t=1	Cc_1	c=373;a=315;-=1	a=369;t=310;-=10	Cc_unintrog_1_recipient	a=1	t=1	a=135;-=2	t=133;-=4	c=137;t=9	a=146	hap1=anc_Cjejuni, hap2=anc_Ccoli	G157_RS01360	sufurtransferase FdhD	G157_RS03060	peptidyl-prolyl cis-trans isomerase	-15	-8
271758	616950	ct=347;ac=292;at=21;cc=18;c-=8;a-=2;-c=1	Cc_1	c=373;a=315;-=1	t=368;c=311;-=10	Cc_unintrog_1_recipient	a=1	c=1	a=135;-=2	c=133;-=4	c=137;t=9	t=146	hap1=anc_Cjejuni, hap2=anc_Ccoli	G157_RS01360	sufurtransferase FdhD	G157_RS03060	peptidyl-prolyl cis-trans isomerase	-16	-8
271758	616951	ct=347;aa=292;at=21;ca=18;c-=8;a-=2;-a=1	Cc_1	c=373;a=315;-=1	t=368;a=311;-=10	Cc_unintrog_1_recipient	a=1	a=1	a=135;-=2	a=133;-=4	c=137;t=9	t=132;c=14	hap1=anc_Cjejuni, hap2=anc_Ccoli	G157_RS01360	sufurtransferase FdhD	G157_RS03060	peptidyl-prolyl cis-trans isomerase	-16	-8
271758	616953	ca=347;ac=292;aa=21;cc=18;c-=8;a-=2;-c=1	Cc_1	c=373;a=315;-=1	a=368;c=311;-=10	Cc_unintrog_1_recipient	a=1	c=1	a=135;-=2	c=133;-=4	c=137;t=9	a=146	hap1=anc_Cjejuni, hap2=anc_Ccoli	G157_RS01360	sufurtransferase FdhD	G157_RS03060	peptidyl-prolyl cis-trans isomerase	-16	-8
271758	616956	cc=347;at=292;ac=21;ct=18;c-=8;a-=2;-t=1	Cc_1	c=373;a=315;-=1	c=368;t=311;-=10	Cc_unintrog_1_recipient	a=1	t=1	a=135;-=2	t=133;-=4	c=137;t=9	c=130;t=16	hap1=anc_Cjejuni, hap2=anc_Ccoli	G157_RS01360	sufurtransferase FdhD	G157_RS03060	peptidyl-prolyl cis-trans isomerase	-16	-8
271758	616965	ct=346;ac=292;at=21;cc=18;c-=9;a-=2;-c=1	Cc_1	c=373;a=315;-=1	t=367;c=311;-=11	Cc_unintrog_1_recipient	a=1	c=1	a=135;-=2	c=128;t=5;-=4	c=137;t=9	t=146	hap1=anc_Cjejuni, hap2=anc_Ccoli	G157_RS01360	sufurtransferase FdhD	G157_RS03060	peptidyl-prolyl cis-trans isomerase	-16	-8
271758	616968	cc=343;at=292;ac=21;ct=18;c-=12;a-=2;-t=1	Cc_1	c=373;a=315;-=1	c=364;t=311;-=14	Cc_unintrog_1_recipient	a=1	t=1	a=135;-=2	t=133;-=4	c=137;t=9	c=133;t=13	hap1=anc_Cjejuni, hap2=anc_Ccoli	G157_RS01360	sufurtransferase FdhD	G157_RS03060	peptidyl-prolyl cis-trans isomerase	-16	-8
271758	616977	ct=338;ac=292;at=22;cc=18;c-=17;a-=1;-c=1	Cc_1	c=373;a=315;-=1	t=360;c=311;-=18	Cc_unintrog_1_recipient	a=1	c=1	a=135;-=2	t=83;c=50;-=4	c=137;t=9	t=146	hap1=anc_Cjejuni, hap2=other	G157_RS01360	sufurtransferase FdhD	G157_RS03060	peptidyl-prolyl cis-trans isomerase	-16	-8
271758	619125	aa=285;ca=192;cg=181;ag=27;a-=3;-a=1	Cc_1	c=373;a=315;-=1	a=478;g=208;-=3	Cc_unintrog_1_recipient	a=1	a=1	a=135;-=2	g=87;a=25;t=14;-=9;c=2	c=137;t=9	g=141;a=5	hap1=other, hap2=other	G157_RS01360	sufurtransferase FdhD	G157_RS03075	membrane protein	-11	-8
271758	619278	ca=340;ag=307;cg=33;aa=6;a-=2;-g=1	Cc_1	c=373;a=315;-=1	a=346;g=341;-=2	Cc_unintrog_1_recipient	a=1	g=1	a=135;-=2	g=121;a=8;-=8	c=137;t=9	a=108;g=38	hap1=anc_Cjejuni, hap2=anc_Ccoli	G157_RS01360	sufurtransferase FdhD	G157_RS03075	membrane protein	-9	-8
271758	619631	ct=342;ac=306;cc=31;at=9;-c=1	Cc_1	c=373;a=315;-=1	t=351;c=338	Cc_unintrog_1_recipient	a=1	c=1	a=135;-=2	c=134;-=3	c=137;t=9	t=115;-=29;c=2	hap1=anc_Cjejuni, hap2=anc_Ccoli	G157_RS01360	sufurtransferase FdhD	G157_RS03080	L-lactate dehydrogenase	-12	-8
271758	619637	cc=342;at=306;ct=31;ac=9;-t=1	Cc_1	c=373;a=315;-=1	c=351;t=338	Cc_unintrog_1_recipient	a=1	t=1	a=135;-=2	t=134;-=3	c=137;t=9	c=115;-=29;t=2	hap1=anc_Cjejuni, hap2=anc_Ccoli	G157_RS01360	sufurtransferase FdhD	G157_RS03080	L-lactate dehydrogenase	-12	-8
271794	619551	cg=307;ta=289;tg=57;ca=31;c-=3;t-=1;-a=1	Cc_1	t=347;c=341;-=1	g=364;a=321;-=4	Cc_unintrog_1_recipient	t=1	a=1	t=135;-=2	a=134;-=3	t=125;c=21	g=81;a=33;-=29;c=3	hap1=other, hap2=anc_Ccoli	G157_RS01365	hypothetical protein	G157_RS03080	L-lactate dehydrogenase	-11	-8
271794	619631	ct=312;tc=308;tt=39;cc=29;-c=1	Cc_1	t=347;c=341;-=1	t=351;c=338	Cc_unintrog_1_recipient	t=1	c=1	t=135;-=2	c=134;-=3	t=125;c=21	t=115;-=29;c=2	hap1=other, hap2=anc_Ccoli	G157_RS01365	hypothetical protein	G157_RS03080	L-lactate dehydrogenase	-12	-8
271794	619637	cc=312;tt=308;tc=39;ct=29;-t=1	Cc_1	t=347;c=341;-=1	c=351;t=338	Cc_unintrog_1_recipient	t=1	t=1	t=135;-=2	t=134;-=3	t=125;c=21	c=115;-=29;t=2	hap1=other, hap2=anc_Ccoli	G157_RS01365	hypothetical protein	G157_RS03080	L-lactate dehydrogenase	-12	-8
271799	616920	gt=347;ag=290;at=22;gg=19;g-=8;a-=2;-g=1	Cc_1	g=374;a=314;-=1	t=369;g=310;-=10	Cc_unintrog_1_recipient	a=1	g=1	a=135;-=2	g=129;-=4;a=4	g=146	t=146	hap1=anc_Cjejuni, hap2=anc_Ccoli	G157_RS01365	hypothetical protein	G157_RS03060	peptidyl-prolyl cis-trans isomerase	-15	-8	putative transcriptional regulator, ModE family (RefSeq)	strong	31.3	40.4
271799	616921	ac=289;gt=286;gc=80;at=23;g-=8;a-=2;-c=1	Cc_1	g=374;a=314;-=1	c=370;t=309;-=10	Cc_unintrog_1_recipient	a=1	t=1	a=135;-=2	c=80;t=53;-=4	g=146	t=140;c=6	hap1=anc_Ccoli, hap2=anc_Cjejuni	G157_RS01365	hypothetical protein	G157_RS03060	peptidyl-prolyl cis-trans isomerase	-11	-8
271799	616926	gc=347;at=290;ac=22;gt=19;g-=8;a-=2;-t=1	Cc_1	g=374;a=314;-=1	c=369;t=310;-=10	Cc_unintrog_1_recipient	a=1	t=1	a=135;-=2	t=133;-=4	g=146	c=144;t=2	hap1=anc_Cjejuni, hap2=anc_Ccoli	G157_RS01365	hypothetical protein	G157_RS03060	peptidyl-prolyl cis-trans isomerase	-15	-8
271799	616932	ga=347;at=290;aa=22;gt=19;g-=8;a-=2;-t=1	Cc_1	g=374;a=314;-=1	a=369;t=310;-=10	Cc_unintrog_1_recipient	a=1	t=1	a=135;-=2	t=133;-=4	g=146	a=146	hap1=anc_Cjejuni, hap2=anc_Ccoli	G157_RS01365	hypothetical protein	G157_RS03060	peptidyl-prolyl cis-trans isomerase	-15	-8
271799	616935	gc=347;at=290;ac=22;gt=19;g-=8;a-=2;-t=1	Cc_1	g=374;a=314;-=1	c=369;t=310;-=10	Cc_unintrog_1_recipient	a=1	t=1	a=135;-=2	t=133;-=4	g=146	c=136;t=10	hap1=anc_Cjejuni, hap2=anc_Ccoli	G157_RS01365	hypothetical protein	G157_RS03060	peptidyl-prolyl cis-trans isomerase	-15	-8
271799	616941	ga=347;at=290;aa=22;gt=19;g-=8;a-=2;-t=1	Cc_1	g=374;a=314;-=1	a=369;t=310;-=10	Cc_unintrog_1_recipient	a=1	t=1	a=135;-=2	t=133;-=4	g=146	a=146	hap1=anc_Cjejuni, hap2=anc_Ccoli	G157_RS01365	hypothetical protein	G157_RS03060	peptidyl-prolyl cis-trans isomerase	-15	-8
271799	616950	gt=347;ac=291;at=21;gc=19;g-=8;a-=2;-c=1	Cc_1	g=374;a=314;-=1	t=368;c=311;-=10	Cc_unintrog_1_recipient	a=1	c=1	a=135;-=2	c=133;-=4	g=146	t=146	hap1=anc_Cjejuni, hap2=anc_Ccoli	G157_RS01365	hypothetical protein	G157_RS03060	peptidyl-prolyl cis-trans isomerase	-16	-8
271799	616951	gt=347;aa=291;at=21;ga=19;g-=8;a-=2;-a=1	Cc_1	g=374;a=314;-=1	t=368;a=311;-=10	Cc_unintrog_1_recipient	a=1	a=1	a=135;-=2	a=133;-=4	g=146	t=132;c=14	hap1=anc_Cjejuni, hap2=anc_Ccoli	G157_RS01365	hypothetical protein	G157_RS03060	peptidyl-prolyl cis-trans isomerase	-16	-8
271799	616953	ga=347;ac=291;aa=21;gc=19;g-=8;a-=2;-c=1	Cc_1	g=374;a=314;-=1	a=368;c=311;-=10	Cc_unintrog_1_recipient	a=1	c=1	a=135;-=2	c=133;-=4	g=146	a=146	hap1=anc_Cjejuni, hap2=anc_Ccoli	G157_RS01365	hypothetical protein	G157_RS03060	peptidyl-prolyl cis-trans isomerase	-16	-8
271799	616956	gc=347;at=291;ac=21;gt=19;g-=8;a-=2;-t=1	Cc_1	g=374;a=314;-=1	c=368;t=311;-=10	Cc_unintrog_1_recipient	a=1	t=1	a=135;-=2	t=133;-=4	g=146	c=130;t=16	hap1=anc_Cjejuni, hap2=anc_Ccoli	G157_RS01365	hypothetical protein	G157_RS03060	peptidyl-prolyl cis-trans isomerase	-16	-8
271799	616965	gt=346;ac=291;at=21;gc=19;g-=9;a-=2;-c=1	Cc_1	g=374;a=314;-=1	t=367;c=311;-=11	Cc_unintrog_1_recipient	a=1	c=1	a=135;-=2	c=128;t=5;-=4	g=146	t=146	hap1=anc_Cjejuni, hap2=anc_Ccoli	G157_RS01365	hypothetical protein	G157_RS03060	peptidyl-prolyl cis-trans isomerase	-16	-8
271799	616968	gc=343;at=291;ac=21;gt=19;g-=12;a-=2;-t=1	Cc_1	g=374;a=314;-=1	c=364;t=311;-=14	Cc_unintrog_1_recipient	a=1	t=1	a=135;-=2	t=133;-=4	g=146	c=133;t=13	hap1=anc_Cjejuni, hap2=anc_Ccoli	G157_RS01365	hypothetical protein	G157_RS03060	peptidyl-prolyl cis-trans isomerase	-16	-8
271799	616977	gt=338;ac=291;at=22;gc=19;g-=17;-c=1;a-=1	Cc_1	g=374;a=314;-=1	t=360;c=311;-=18	Cc_unintrog_1_recipient	a=1	c=1	a=135;-=2	t=83;c=50;-=4	g=146	t=146	hap1=anc_Cjejuni, hap2=other	G157_RS01365	hypothetical protein	G157_RS03060	peptidyl-prolyl cis-trans isomerase	-16	-8
271799	619125	aa=285;ga=193;gg=181;ag=27;a-=2;--=1	Cc_1	g=374;a=314;-=1	a=478;g=208;-=3	Cc_unintrog_1_recipient	a=1	a=1	a=135;-=2	g=87;a=25;t=14;-=9;c=2	g=146	g=141;a=5	hap1=other, hap2=other	G157_RS01365	hypothetical protein	G157_RS03075	membrane protein	-11	-8
271799	619278	ga=340;ag=306;gg=34;aa=6;a-=2;-g=1	Cc_1	g=374;a=314;-=1	a=346;g=341;-=2	Cc_unintrog_1_recipient	a=1	g=1	a=135;-=2	g=121;-=8;a=8	g=146	a=108;g=38	hap1=anc_Cjejuni, hap2=anc_Ccoli	G157_RS01365	hypothetical protein	G157_RS03075	membrane protein	-9	-8
271799	619631	gt=342;ac=305;gc=32;at=9;-c=1	Cc_1	g=374;a=314;-=1	t=351;c=338	Cc_unintrog_1_recipient	a=1	c=1	a=135;-=2	c=134;-=3	g=146	t=115;-=29;c=2	hap1=anc_Cjejuni, hap2=anc_Ccoli	G157_RS01365	hypothetical protein	G157_RS03080	L-lactate dehydrogenase	-12	-8
271799	619637	gc=342;at=305;gt=32;ac=9;-t=1	Cc_1	g=374;a=314;-=1	c=351;t=338	Cc_unintrog_1_recipient	a=1	t=1	a=135;-=2	t=134;-=3	g=146	c=115;-=29;t=2	hap1=anc_Cjejuni, hap2=anc_Ccoli	G157_RS01365	hypothetical protein	G157_RS03080	L-lactate dehydrogenase	-12	-8
271803	616920	at=347;gg=290;gt=22;ag=19;a-=8;g-=2;-g=1	Cc_1	a=374;g=314;-=1	t=369;g=310;-=10	Cc_unintrog_1_recipient	g=1	g=1	g=135;-=2	g=129;-=4;a=4	a=146	t=146	hap1=anc_Cjejuni, hap2=anc_Ccoli	G157_RS01365	hypothetical protein	G157_RS03060	peptidyl-prolyl cis-trans isomerase	-15	-8
271803	616921	gc=289;at=286;ac=80;gt=23;a-=8;g-=2;-c=1	Cc_1	a=374;g=314;-=1	c=370;t=309;-=10	Cc_unintrog_1_recipient	g=1	t=1	g=135;-=2	c=80;t=53;-=4	a=146	t=140;c=6	hap1=anc_Ccoli, hap2=anc_Cjejuni	G157_RS01365	hypothetical protein	G157_RS03060	peptidyl-prolyl cis-trans isomerase	-11	-8
271803	616926	ac=347;gt=290;gc=22;at=19;a-=8;g-=2;-t=1	Cc_1	a=374;g=314;-=1	c=369;t=310;-=10	Cc_unintrog_1_recipient	g=1	t=1	g=135;-=2	t=133;-=4	a=146	c=144;t=2	hap1=anc_Cjejuni, hap2=anc_Ccoli	G157_RS01365	hypothetical protein	G157_RS03060	peptidyl-prolyl cis-trans isomerase	-15	-8
271803	616932	aa=347;gt=290;ga=22;at=19;a-=8;g-=2;-t=1	Cc_1	a=374;g=314;-=1	a=369;t=310;-=10	Cc_unintrog_1_recipient	g=1	t=1	g=135;-=2	t=133;-=4	a=146	a=146	hap1=anc_Cjejuni, hap2=anc_Ccoli	G157_RS01365	hypothetical protein	G157_RS03060	peptidyl-prolyl cis-trans isomerase	-15	-8
271803	616935	ac=347;gt=290;gc=22;at=19;a-=8;g-=2;-t=1	Cc_1	a=374;g=314;-=1	c=369;t=310;-=10	Cc_unintrog_1_recipient	g=1	t=1	g=135;-=2	t=133;-=4	a=146	c=136;t=10	hap1=anc_Cjejuni, hap2=anc_Ccoli	G157_RS01365	hypothetical protein	G157_RS03060	peptidyl-prolyl cis-trans isomerase	-15	-8
271803	616941	aa=347;gt=290;ga=22;at=19;a-=8;g-=2;-t=1	Cc_1	a=374;g=314;-=1	a=369;t=310;-=10	Cc_unintrog_1_recipient	g=1	t=1	g=135;-=2	t=133;-=4	a=146	a=146	hap1=anc_Cjejuni, hap2=anc_Ccoli	G157_RS01365	hypothetical protein	G157_RS03060	peptidyl-prolyl cis-trans isomerase	-15	-8
271803	616950	at=347;gc=291;gt=21;ac=19;a-=8;g-=2;-c=1	Cc_1	a=374;g=314;-=1	t=368;c=311;-=10	Cc_unintrog_1_recipient	g=1	c=1	g=135;-=2	c=133;-=4	a=146	t=146	hap1=anc_Cjejuni, hap2=anc_Ccoli	G157_RS01365	hypothetical protein	G157_RS03060	peptidyl-prolyl cis-trans isomerase	-16	-8
271803	616951	at=347;ga=291;gt=21;aa=19;a-=8;g-=2;-a=1	Cc_1	a=374;g=314;-=1	t=368;a=311;-=10	Cc_unintrog_1_recipient	g=1	a=1	g=135;-=2	a=133;-=4	a=146	t=132;c=14	hap1=anc_Cjejuni, hap2=anc_Ccoli	G157_RS01365	hypothetical protein	G157_RS03060	peptidyl-prolyl cis-trans isomerase	-16	-8
271803	616953	aa=347;gc=291;ga=21;ac=19;a-=8;g-=2;-c=1	Cc_1	a=374;g=314;-=1	a=368;c=311;-=10	Cc_unintrog_1_recipient	g=1	c=1	g=135;-=2	c=133;-=4	a=146	a=146	hap1=anc_Cjejuni, hap2=anc_Ccoli	G157_RS01365	hypothetical protein	G157_RS03060	peptidyl-prolyl cis-trans isomerase	-16	-8
271803	616956	ac=347;gt=291;gc=21;at=19;a-=8;g-=2;-t=1	Cc_1	a=374;g=314;-=1	c=368;t=311;-=10	Cc_unintrog_1_recipient	g=1	t=1	g=135;-=2	t=133;-=4	a=146	c=130;t=16	hap1=anc_Cjejuni, hap2=anc_Ccoli	G157_RS01365	hypothetical protein	G157_RS03060	peptidyl-prolyl cis-trans isomerase	-16	-8
271803	616965	at=346;gc=291;gt=21;ac=19;a-=9;g-=2;-c=1	Cc_1	a=374;g=314;-=1	t=367;c=311;-=11	Cc_unintrog_1_recipient	g=1	c=1	g=135;-=2	c=128;t=5;-=4	a=146	t=146	hap1=anc_Cjejuni, hap2=anc_Ccoli	G157_RS01365	hypothetical protein	G157_RS03060	peptidyl-prolyl cis-trans isomerase	-16	-8
271803	616968	ac=343;gt=291;gc=21;at=19;a-=12;g-=2;-t=1	Cc_1	a=374;g=314;-=1	c=364;t=311;-=14	Cc_unintrog_1_recipient	g=1	t=1	g=135;-=2	t=133;-=4	a=146	c=133;t=13	hap1=anc_Cjejuni, hap2=anc_Ccoli	G157_RS01365	hypothetical protein	G157_RS03060	peptidyl-prolyl cis-trans isomerase	-16	-8
271803	616977	at=338;gc=291;gt=22;ac=19;a-=17;g-=1;-c=1	Cc_1	a=374;g=314;-=1	t=360;c=311;-=18	Cc_unintrog_1_recipient	g=1	c=1	g=135;-=2	t=83;c=50;-=4	a=146	t=146	hap1=anc_Cjejuni, hap2=other	G157_RS01365	hypothetical protein	G157_RS03060	peptidyl-prolyl cis-trans isomerase	-16	-8
271803	619125	ga=285;aa=193;ag=181;gg=27;g-=2;--=1	Cc_1	a=374;g=314;-=1	a=478;g=208;-=3	Cc_unintrog_1_recipient	g=1	a=1	g=135;-=2	g=87;a=25;t=14;-=9;c=2	a=146	g=141;a=5	hap1=other, hap2=other	G157_RS01365	hypothetical protein	G157_RS03075	membrane protein	-11	-8
271803	619278	aa=340;gg=306;ag=34;ga=6;g-=2;-g=1	Cc_1	a=374;g=314;-=1	a=346;g=341;-=2	Cc_unintrog_1_recipient	g=1	g=1	g=135;-=2	g=121;a=8;-=8	a=146	a=108;g=38	hap1=anc_Cjejuni, hap2=anc_Ccoli	G157_RS01365	hypothetical protein	G157_RS03075	membrane protein	-9	-8
271803	619631	at=342;gc=305;ac=32;gt=9;-c=1	Cc_1	a=374;g=314;-=1	t=351;c=338	Cc_unintrog_1_recipient	g=1	c=1	g=135;-=2	c=134;-=3	a=146	t=115;-=29;c=2	hap1=anc_Cjejuni, hap2=anc_Ccoli	G157_RS01365	hypothetical protein	G157_RS03080	L-lactate dehydrogenase	-12	-8
271803	619637	ac=342;gt=305;at=32;gc=9;-t=1	Cc_1	a=374;g=314;-=1	c=351;t=338	Cc_unintrog_1_recipient	g=1	t=1	g=135;-=2	t=134;-=3	a=146	c=115;-=29;t=2	hap1=anc_Cjejuni, hap2=anc_Ccoli	G157_RS01365	hypothetical protein	G157_RS03080	L-lactate dehydrogenase	-12	-8
271804	616920	tt=347;cg=290;ct=22;tg=19;t-=8;c-=2;-g=1	Cc_1	t=374;c=314;-=1	t=369;g=310;-=10	Cc_unintrog_1_recipient	c=1	g=1	c=135;-=2	g=129;a=4;-=4	t=141;c=5	t=146	hap1=anc_Cjejuni, hap2=anc_Ccoli	G157_RS01365	hypothetical protein	G157_RS03060	peptidyl-prolyl cis-trans isomerase	-15	-8
271804	616921	cc=289;tt=286;tc=80;ct=23;t-=8;c-=2;-c=1	Cc_1	t=374;c=314;-=1	c=370;t=309;-=10	Cc_unintrog_1_recipient	c=1	t=1	c=135;-=2	c=80;t=53;-=4	t=141;c=5	t=140;c=6	hap1=anc_Ccoli, hap2=anc_Cjejuni	G157_RS01365	hypothetical protein	G157_RS03060	peptidyl-prolyl cis-trans isomerase	-11	-8
271804	616926	tc=347;ct=290;cc=22;tt=19;t-=8;c-=2;-t=1	Cc_1	t=374;c=314;-=1	c=369;t=310;-=10	Cc_unintrog_1_recipient	c=1	t=1	c=135;-=2	t=133;-=4	t=141;c=5	c=144;t=2	hap1=anc_Cjejuni, hap2=anc_Ccoli	G157_RS01365	hypothetical protein	G157_RS03060	peptidyl-prolyl cis-trans isomerase	-15	-8
271804	616932	ta=347;ct=290;ca=22;tt=19;t-=8;c-=2;-t=1	Cc_1	t=374;c=314;-=1	a=369;t=310;-=10	Cc_unintrog_1_recipient	c=1	t=1	c=135;-=2	t=133;-=4	t=141;c=5	a=146	hap1=anc_Cjejuni, hap2=anc_Ccoli	G157_RS01365	hypothetical protein	G157_RS03060	peptidyl-prolyl cis-trans isomerase	-15	-8
271804	616935	tc=347;ct=290;cc=22;tt=19;t-=8;c-=2;-t=1	Cc_1	t=374;c=314;-=1	c=369;t=310;-=10	Cc_unintrog_1_recipient	c=1	t=1	c=135;-=2	t=133;-=4	t=141;c=5	c=136;t=10	hap1=anc_Cjejuni, hap2=anc_Ccoli	G157_RS01365	hypothetical protein	G157_RS03060	peptidyl-prolyl cis-trans isomerase	-15	-8
271804	616941	ta=347;ct=290;ca=22;tt=19;t-=8;c-=2;-t=1	Cc_1	t=374;c=314;-=1	a=369;t=310;-=10	Cc_unintrog_1_recipient	c=1	t=1	c=135;-=2	t=133;-=4	t=141;c=5	a=146	hap1=anc_Cjejuni, hap2=anc_Ccoli	G157_RS01365	hypothetical protein	G157_RS03060	peptidyl-prolyl cis-trans isomerase	-15	-8
271804	616950	tt=347;cc=291;ct=21;tc=19;t-=8;c-=2;-c=1	Cc_1	t=374;c=314;-=1	t=368;c=311;-=10	Cc_unintrog_1_recipient	c=1	c=1	c=135;-=2	c=133;-=4	t=141;c=5	t=146	hap1=anc_Cjejuni, hap2=anc_Ccoli	G157_RS01365	hypothetical protein	G157_RS03060	peptidyl-prolyl cis-trans isomerase	-16	-8
271804	616951	tt=347;ca=291;ct=21;ta=19;t-=8;c-=2;-a=1	Cc_1	t=374;c=314;-=1	t=368;a=311;-=10	Cc_unintrog_1_recipient	c=1	a=1	c=135;-=2	a=133;-=4	t=141;c=5	t=132;c=14	hap1=anc_Cjejuni, hap2=anc_Ccoli	G157_RS01365	hypothetical protein	G157_RS03060	peptidyl-prolyl cis-trans isomerase	-16	-8
271804	616953	ta=347;cc=291;ca=21;tc=19;t-=8;c-=2;-c=1	Cc_1	t=374;c=314;-=1	a=368;c=311;-=10	Cc_unintrog_1_recipient	c=1	c=1	c=135;-=2	c=133;-=4	t=141;c=5	a=146	hap1=anc_Cjejuni, hap2=anc_Ccoli	G157_RS01365	hypothetical protein	G157_RS03060	peptidyl-prolyl cis-trans isomerase	-16	-8
271804	616956	tc=347;ct=291;cc=21;tt=19;t-=8;c-=2;-t=1	Cc_1	t=374;c=314;-=1	c=368;t=311;-=10	Cc_unintrog_1_recipient	c=1	t=1	c=135;-=2	t=133;-=4	t=141;c=5	c=130;t=16	hap1=anc_Cjejuni, hap2=anc_Ccoli	G157_RS01365	hypothetical protein	G157_RS03060	peptidyl-prolyl cis-trans isomerase	-16	-8
271804	616965	tt=346;cc=291;ct=21;tc=19;t-=9;c-=2;-c=1	Cc_1	t=374;c=314;-=1	t=367;c=311;-=11	Cc_unintrog_1_recipient	c=1	c=1	c=135;-=2	c=128;t=5;-=4	t=141;c=5	t=146	hap1=anc_Cjejuni, hap2=anc_Ccoli	G157_RS01365	hypothetical protein	G157_RS03060	peptidyl-prolyl cis-trans isomerase	-16	-8
271804	616968	tc=343;ct=291;cc=21;tt=19;t-=12;c-=2;-t=1	Cc_1	t=374;c=314;-=1	c=364;t=311;-=14	Cc_unintrog_1_recipient	c=1	t=1	c=135;-=2	t=133;-=4	t=141;c=5	c=133;t=13	hap1=anc_Cjejuni, hap2=anc_Ccoli	G157_RS01365	hypothetical protein	G157_RS03060	peptidyl-prolyl cis-trans isomerase	-16	-8
271804	616977	tt=338;cc=291;ct=22;tc=19;t-=17;-c=1;c-=1	Cc_1	t=374;c=314;-=1	t=360;c=311;-=18	Cc_unintrog_1_recipient	c=1	c=1	c=135;-=2	t=83;c=50;-=4	t=141;c=5	t=146	hap1=anc_Cjejuni, hap2=other	G157_RS01365	hypothetical protein	G157_RS03060	peptidyl-prolyl cis-trans isomerase	-16	-8
271804	619125	ca=285;ta=193;tg=181;cg=27;c-=2;--=1	Cc_1	t=374;c=314;-=1	a=478;g=208;-=3	Cc_unintrog_1_recipient	c=1	a=1	c=135;-=2	g=87;a=25;t=14;-=9;c=2	t=141;c=5	g=141;a=5	hap1=other, hap2=other	G157_RS01365	hypothetical protein	G157_RS03075	membrane protein	-11	-8
271804	619278	ta=340;cg=306;tg=34;ca=6;c-=2;-g=1	Cc_1	t=374;c=314;-=1	a=346;g=341;-=2	Cc_unintrog_1_recipient	c=1	g=1	c=135;-=2	g=121;a=8;-=8	t=141;c=5	a=108;g=38	hap1=anc_Cjejuni, hap2=anc_Ccoli	G157_RS01365	hypothetical protein	G157_RS03075	membrane protein	-9	-8
271804	619631	tt=342;cc=305;tc=32;ct=9;-c=1	Cc_1	t=374;c=314;-=1	t=351;c=338	Cc_unintrog_1_recipient	c=1	c=1	c=135;-=2	c=134;-=3	t=141;c=5	t=115;-=29;c=2	hap1=anc_Cjejuni, hap2=anc_Ccoli	G157_RS01365	hypothetical protein	G157_RS03080	L-lactate dehydrogenase	-12	-8
271804	619637	tc=342;ct=305;tt=32;cc=9;-t=1	Cc_1	t=374;c=314;-=1	c=351;t=338	Cc_unintrog_1_recipient	c=1	t=1	c=135;-=2	t=134;-=3	t=141;c=5	c=115;-=29;t=2	hap1=anc_Cjejuni, hap2=anc_Ccoli	G157_RS01365	hypothetical protein	G157_RS03080	L-lactate dehydrogenase	-12	-8
271806	616920	gt=347;tg=290;tt=22;gg=19;g-=8;t-=2;-g=1	Cc_1	g=374;t=314;-=1	t=369;g=310;-=10	Cc_unintrog_1_recipient	t=1	g=1	t=135;-=2	g=129;-=4;a=4	g=146	t=146	hap1=anc_Cjejuni, hap2=anc_Ccoli	G157_RS01365	hypothetical protein	G157_RS03060	peptidyl-prolyl cis-trans isomerase	-15	-8
271806	616921	tc=289;gt=286;gc=80;tt=23;g-=8;t-=2;-c=1	Cc_1	g=374;t=314;-=1	c=370;t=309;-=10	Cc_unintrog_1_recipient	t=1	t=1	t=135;-=2	c=80;t=53;-=4	g=146	t=140;c=6	hap1=anc_Ccoli, hap2=anc_Cjejuni	G157_RS01365	hypothetical protein	G157_RS03060	peptidyl-prolyl cis-trans isomerase	-11	-8
271806	616926	gc=347;tt=290;tc=22;gt=19;g-=8;t-=2;-t=1	Cc_1	g=374;t=314;-=1	c=369;t=310;-=10	Cc_unintrog_1_recipient	t=1	t=1	t=135;-=2	t=133;-=4	g=146	c=144;t=2	hap1=anc_Cjejuni, hap2=anc_Ccoli	G157_RS01365	hypothetical protein	G157_RS03060	peptidyl-prolyl cis-trans isomerase	-15	-8
271806	616932	ga=347;tt=290;ta=22;gt=19;g-=8;t-=2;-t=1	Cc_1	g=374;t=314;-=1	a=369;t=310;-=10	Cc_unintrog_1_recipient	t=1	t=1	t=135;-=2	t=133;-=4	g=146	a=146	hap1=anc_Cjejuni, hap2=anc_Ccoli	G157_RS01365	hypothetical protein	G157_RS03060	peptidyl-prolyl cis-trans isomerase	-15	-8
271806	616935	gc=347;tt=290;tc=22;gt=19;g-=8;t-=2;-t=1	Cc_1	g=374;t=314;-=1	c=369;t=310;-=10	Cc_unintrog_1_recipient	t=1	t=1	t=135;-=2	t=133;-=4	g=146	c=136;t=10	hap1=anc_Cjejuni, hap2=anc_Ccoli	G157_RS01365	hypothetical protein	G157_RS03060	peptidyl-prolyl cis-trans isomerase	-15	-8
271806	616941	ga=347;tt=290;ta=22;gt=19;g-=8;t-=2;-t=1	Cc_1	g=374;t=314;-=1	a=369;t=310;-=10	Cc_unintrog_1_recipient	t=1	t=1	t=135;-=2	t=133;-=4	g=146	a=146	hap1=anc_Cjejuni, hap2=anc_Ccoli	G157_RS01365	hypothetical protein	G157_RS03060	peptidyl-prolyl cis-trans isomerase	-15	-8
271806	616950	gt=347;tc=291;tt=21;gc=19;g-=8;t-=2;-c=1	Cc_1	g=374;t=314;-=1	t=368;c=311;-=10	Cc_unintrog_1_recipient	t=1	c=1	t=135;-=2	c=133;-=4	g=146	t=146	hap1=anc_Cjejuni, hap2=anc_Ccoli	G157_RS01365	hypothetical protein	G157_RS03060	peptidyl-prolyl cis-trans isomerase	-16	-8
271806	616951	gt=347;ta=291;tt=21;ga=19;g-=8;t-=2;-a=1	Cc_1	g=374;t=314;-=1	t=368;a=311;-=10	Cc_unintrog_1_recipient	t=1	a=1	t=135;-=2	a=133;-=4	g=146	t=132;c=14	hap1=anc_Cjejuni, hap2=anc_Ccoli	G157_RS01365	hypothetical protein	G157_RS03060	peptidyl-prolyl cis-trans isomerase	-16	-8
271806	616953	ga=347;tc=291;ta=21;gc=19;g-=8;t-=2;-c=1	Cc_1	g=374;t=314;-=1	a=368;c=311;-=10	Cc_unintrog_1_recipient	t=1	c=1	t=135;-=2	c=133;-=4	g=146	a=146	hap1=anc_Cjejuni, hap2=anc_Ccoli	G157_RS01365	hypothetical protein	G157_RS03060	peptidyl-prolyl cis-trans isomerase	-16	-8
271806	616956	gc=347;tt=291;tc=21;gt=19;g-=8;t-=2;-t=1	Cc_1	g=374;t=314;-=1	c=368;t=311;-=10	Cc_unintrog_1_recipient	t=1	t=1	t=135;-=2	t=133;-=4	g=146	c=130;t=16	hap1=anc_Cjejuni, hap2=anc_Ccoli	G157_RS01365	hypothetical protein	G157_RS03060	peptidyl-prolyl cis-trans isomerase	-16	-8
271806	616965	gt=346;tc=291;tt=21;gc=19;g-=9;t-=2;-c=1	Cc_1	g=374;t=314;-=1	t=367;c=311;-=11	Cc_unintrog_1_recipient	t=1	c=1	t=135;-=2	c=128;t=5;-=4	g=146	t=146	hap1=anc_Cjejuni, hap2=anc_Ccoli	G157_RS01365	hypothetical protein	G157_RS03060	peptidyl-prolyl cis-trans isomerase	-16	-8
271806	616968	gc=343;tt=291;tc=21;gt=19;g-=12;t-=2;-t=1	Cc_1	g=374;t=314;-=1	c=364;t=311;-=14	Cc_unintrog_1_recipient	t=1	t=1	t=135;-=2	t=133;-=4	g=146	c=133;t=13	hap1=anc_Cjejuni, hap2=anc_Ccoli	G157_RS01365	hypothetical protein	G157_RS03060	peptidyl-prolyl cis-trans isomerase	-16	-8
271806	616977	gt=338;tc=291;tt=22;gc=19;g-=17;-c=1;t-=1	Cc_1	g=374;t=314;-=1	t=360;c=311;-=18	Cc_unintrog_1_recipient	t=1	c=1	t=135;-=2	t=83;c=50;-=4	g=146	t=146	hap1=anc_Cjejuni, hap2=other	G157_RS01365	hypothetical protein	G157_RS03060	peptidyl-prolyl cis-trans isomerase	-16	-8
271806	619125	ta=285;ga=193;gg=181;tg=27;t-=2;--=1	Cc_1	g=374;t=314;-=1	a=478;g=208;-=3	Cc_unintrog_1_recipient	t=1	a=1	t=135;-=2	g=87;a=25;t=14;-=9;c=2	g=146	g=141;a=5	hap1=other, hap2=other	G157_RS01365	hypothetical protein	G157_RS03075	membrane protein	-11	-8
271806	619278	ga=340;tg=306;gg=34;ta=6;t-=2;-g=1	Cc_1	g=374;t=314;-=1	a=346;g=341;-=2	Cc_unintrog_1_recipient	t=1	g=1	t=135;-=2	g=121;a=8;-=8	g=146	a=108;g=38	hap1=anc_Cjejuni, hap2=anc_Ccoli	G157_RS01365	hypothetical protein	G157_RS03075	membrane protein	-9	-8
271806	619631	gt=342;tc=305;gc=32;tt=9;-c=1	Cc_1	g=374;t=314;-=1	t=351;c=338	Cc_unintrog_1_recipient	t=1	c=1	t=135;-=2	c=134;-=3	g=146	t=115;-=29;c=2	hap1=anc_Cjejuni, hap2=anc_Ccoli	G157_RS01365	hypothetical protein	G157_RS03080	L-lactate dehydrogenase	-12	-8
271806	619637	gc=342;tt=305;gt=32;tc=9;-t=1	Cc_1	g=374;t=314;-=1	c=351;t=338	Cc_unintrog_1_recipient	t=1	t=1	t=135;-=2	t=134;-=3	g=146	c=115;-=29;t=2	hap1=anc_Cjejuni, hap2=anc_Ccoli	G157_RS01365	hypothetical protein	G157_RS03080	L-lactate dehydrogenase	-12	-8
271824	616920	at=347;gg=289;gt=22;ag=20;a-=8;g-=2;-g=1	Cc_1	a=375;g=313;-=1	t=369;g=310;-=10	Cc_unintrog_1_recipient	g=1	g=1	g=135;-=2	g=129;-=4;a=4	a=135;g=11	t=146	hap1=anc_Cjejuni, hap2=anc_Ccoli	G157_RS01365	hypothetical protein	G157_RS03060	peptidyl-prolyl cis-trans isomerase	-14	-8
271824	616921	gc=288;at=286;ac=81;gt=23;a-=8;g-=2;-c=1	Cc_1	a=375;g=313;-=1	c=370;t=309;-=10	Cc_unintrog_1_recipient	g=1	t=1	g=135;-=2	c=80;t=53;-=4	a=135;g=11	t=140;c=6	hap1=anc_Ccoli, hap2=anc_Cjejuni	G157_RS01365	hypothetical protein	G157_RS03060	peptidyl-prolyl cis-trans isomerase	-10	-8
271824	616926	ac=347;gt=289;gc=22;at=20;a-=8;g-=2;-t=1	Cc_1	a=375;g=313;-=1	c=369;t=310;-=10	Cc_unintrog_1_recipient	g=1	t=1	g=135;-=2	t=133;-=4	a=135;g=11	c=144;t=2	hap1=anc_Cjejuni, hap2=anc_Ccoli	G157_RS01365	hypothetical protein	G157_RS03060	peptidyl-prolyl cis-trans isomerase	-14	-8
271824	616932	aa=347;gt=289;ga=22;at=20;a-=8;g-=2;-t=1	Cc_1	a=375;g=313;-=1	a=369;t=310;-=10	Cc_unintrog_1_recipient	g=1	t=1	g=135;-=2	t=133;-=4	a=135;g=11	a=146	hap1=anc_Cjejuni, hap2=anc_Ccoli	G157_RS01365	hypothetical protein	G157_RS03060	peptidyl-prolyl cis-trans isomerase	-14	-8
271824	616935	ac=347;gt=289;gc=22;at=20;a-=8;g-=2;-t=1	Cc_1	a=375;g=313;-=1	c=369;t=310;-=10	Cc_unintrog_1_recipient	g=1	t=1	g=135;-=2	t=133;-=4	a=135;g=11	c=136;t=10	hap1=anc_Cjejuni, hap2=anc_Ccoli	G157_RS01365	hypothetical protein	G157_RS03060	peptidyl-prolyl cis-trans isomerase	-14	-8
271824	616941	aa=347;gt=289;ga=22;at=20;a-=8;g-=2;-t=1	Cc_1	a=375;g=313;-=1	a=369;t=310;-=10	Cc_unintrog_1_recipient	g=1	t=1	g=135;-=2	t=133;-=4	a=135;g=11	a=146	hap1=anc_Cjejuni, hap2=anc_Ccoli	G157_RS01365	hypothetical protein	G157_RS03060	peptidyl-prolyl cis-trans isomerase	-14	-8
271824	616950	at=347;gc=290;gt=21;ac=20;a-=8;g-=2;-c=1	Cc_1	a=375;g=313;-=1	t=368;c=311;-=10	Cc_unintrog_1_recipient	g=1	c=1	g=135;-=2	c=133;-=4	a=135;g=11	t=146	hap1=anc_Cjejuni, hap2=anc_Ccoli	G157_RS01365	hypothetical protein	G157_RS03060	peptidyl-prolyl cis-trans isomerase	-15	-8
271824	616951	at=347;ga=290;gt=21;aa=20;a-=8;g-=2;-a=1	Cc_1	a=375;g=313;-=1	t=368;a=311;-=10	Cc_unintrog_1_recipient	g=1	a=1	g=135;-=2	a=133;-=4	a=135;g=11	t=132;c=14	hap1=anc_Cjejuni, hap2=anc_Ccoli	G157_RS01365	hypothetical protein	G157_RS03060	peptidyl-prolyl cis-trans isomerase	-15	-8
271824	616953	aa=347;gc=290;ga=21;ac=20;a-=8;g-=2;-c=1	Cc_1	a=375;g=313;-=1	a=368;c=311;-=10	Cc_unintrog_1_recipient	g=1	c=1	g=135;-=2	c=133;-=4	a=135;g=11	a=146	hap1=anc_Cjejuni, hap2=anc_Ccoli	G157_RS01365	hypothetical protein	G157_RS03060	peptidyl-prolyl cis-trans isomerase	-15	-8
271824	616956	ac=347;gt=290;gc=21;at=20;a-=8;g-=2;-t=1	Cc_1	a=375;g=313;-=1	c=368;t=311;-=10	Cc_unintrog_1_recipient	g=1	t=1	g=135;-=2	t=133;-=4	a=135;g=11	c=130;t=16	hap1=anc_Cjejuni, hap2=anc_Ccoli	G157_RS01365	hypothetical protein	G157_RS03060	peptidyl-prolyl cis-trans isomerase	-15	-8
271824	616965	at=346;gc=290;gt=21;ac=20;a-=9;g-=2;-c=1	Cc_1	a=375;g=313;-=1	t=367;c=311;-=11	Cc_unintrog_1_recipient	g=1	c=1	g=135;-=2	c=128;t=5;-=4	a=135;g=11	t=146	hap1=anc_Cjejuni, hap2=anc_Ccoli	G157_RS01365	hypothetical protein	G157_RS03060	peptidyl-prolyl cis-trans isomerase	-15	-8
271824	616968	ac=343;gt=290;gc=21;at=20;a-=12;g-=2;-t=1	Cc_1	a=375;g=313;-=1	c=364;t=311;-=14	Cc_unintrog_1_recipient	g=1	t=1	g=135;-=2	t=133;-=4	a=135;g=11	c=133;t=13	hap1=anc_Cjejuni, hap2=anc_Ccoli	G157_RS01365	hypothetical protein	G157_RS03060	peptidyl-prolyl cis-trans isomerase	-15	-8
271824	616977	at=338;gc=290;gt=22;ac=20;a-=17;-c=1;g-=1	Cc_1	a=375;g=313;-=1	t=360;c=311;-=18	Cc_unintrog_1_recipient	g=1	c=1	g=135;-=2	t=83;c=50;-=4	a=135;g=11	t=146	hap1=anc_Cjejuni, hap2=other	G157_RS01365	hypothetical protein	G157_RS03060	peptidyl-prolyl cis-trans isomerase	-15	-8
271824	619125	ga=284;aa=194;ag=181;gg=27;g-=2;--=1	Cc_1	a=375;g=313;-=1	a=478;g=208;-=3	Cc_unintrog_1_recipient	g=1	a=1	g=135;-=2	g=87;a=25;t=14;-=9;c=2	a=135;g=11	g=141;a=5	hap1=other, hap2=other	G157_RS01365	hypothetical protein	G157_RS03075	membrane protein	-10	-8
271825	616920	tt=347;cg=290;ct=22;tg=19;t-=8;c-=2;-g=1	Cc_1	t=374;c=314;-=1	t=369;g=310;-=10	Cc_unintrog_1_recipient	c=1	g=1	c=135;-=2	g=129;-=4;a=4	t=146	t=146	hap1=anc_Cjejuni, hap2=anc_Ccoli	G157_RS01365	hypothetical protein	G157_RS03060	peptidyl-prolyl cis-trans isomerase	-15	-8
271825	616921	cc=289;tt=286;tc=80;ct=23;t-=8;c-=2;-c=1	Cc_1	t=374;c=314;-=1	c=370;t=309;-=10	Cc_unintrog_1_recipient	c=1	t=1	c=135;-=2	c=80;t=53;-=4	t=146	t=140;c=6	hap1=anc_Ccoli, hap2=anc_Cjejuni	G157_RS01365	hypothetical protein	G157_RS03060	peptidyl-prolyl cis-trans isomerase	-11	-8
271825	616926	tc=347;ct=290;cc=22;tt=19;t-=8;c-=2;-t=1	Cc_1	t=374;c=314;-=1	c=369;t=310;-=10	Cc_unintrog_1_recipient	c=1	t=1	c=135;-=2	t=133;-=4	t=146	c=144;t=2	hap1=anc_Cjejuni, hap2=anc_Ccoli	G157_RS01365	hypothetical protein	G157_RS03060	peptidyl-prolyl cis-trans isomerase	-15	-8
271825	616932	ta=347;ct=290;ca=22;tt=19;t-=8;c-=2;-t=1	Cc_1	t=374;c=314;-=1	a=369;t=310;-=10	Cc_unintrog_1_recipient	c=1	t=1	c=135;-=2	t=133;-=4	t=146	a=146	hap1=anc_Cjejuni, hap2=anc_Ccoli	G157_RS01365	hypothetical protein	G157_RS03060	peptidyl-prolyl cis-trans isomerase	-15	-8
271825	616935	tc=347;ct=290;cc=22;tt=19;t-=8;c-=2;-t=1	Cc_1	t=374;c=314;-=1	c=369;t=310;-=10	Cc_unintrog_1_recipient	c=1	t=1	c=135;-=2	t=133;-=4	t=146	c=136;t=10	hap1=anc_Cjejuni, hap2=anc_Ccoli	G157_RS01365	hypothetical protein	G157_RS03060	peptidyl-prolyl cis-trans isomerase	-15	-8
271825	616941	ta=347;ct=290;ca=22;tt=19;t-=8;c-=2;-t=1	Cc_1	t=374;c=314;-=1	a=369;t=310;-=10	Cc_unintrog_1_recipient	c=1	t=1	c=135;-=2	t=133;-=4	t=146	a=146	hap1=anc_Cjejuni, hap2=anc_Ccoli	G157_RS01365	hypothetical protein	G157_RS03060	peptidyl-prolyl cis-trans isomerase	-15	-8
271825	616950	tt=347;cc=291;ct=21;tc=19;t-=8;c-=2;-c=1	Cc_1	t=374;c=314;-=1	t=368;c=311;-=10	Cc_unintrog_1_recipient	c=1	c=1	c=135;-=2	c=133;-=4	t=146	t=146	hap1=anc_Cjejuni, hap2=anc_Ccoli	G157_RS01365	hypothetical protein	G157_RS03060	peptidyl-prolyl cis-trans isomerase	-16	-8
271825	616951	tt=347;ca=291;ct=21;ta=19;t-=8;c-=2;-a=1	Cc_1	t=374;c=314;-=1	t=368;a=311;-=10	Cc_unintrog_1_recipient	c=1	a=1	c=135;-=2	a=133;-=4	t=146	t=132;c=14	hap1=anc_Cjejuni, hap2=anc_Ccoli	G157_RS01365	hypothetical protein	G157_RS03060	peptidyl-prolyl cis-trans isomerase	-16	-8
271825	616953	ta=347;cc=291;ca=21;tc=19;t-=8;c-=2;-c=1	Cc_1	t=374;c=314;-=1	a=368;c=311;-=10	Cc_unintrog_1_recipient	c=1	c=1	c=135;-=2	c=133;-=4	t=146	a=146	hap1=anc_Cjejuni, hap2=anc_Ccoli	G157_RS01365	hypothetical protein	G157_RS03060	peptidyl-prolyl cis-trans isomerase	-16	-8
271825	616956	tc=347;ct=291;cc=21;tt=19;t-=8;c-=2;-t=1	Cc_1	t=374;c=314;-=1	c=368;t=311;-=10	Cc_unintrog_1_recipient	c=1	t=1	c=135;-=2	t=133;-=4	t=146	c=130;t=16	hap1=anc_Cjejuni, hap2=anc_Ccoli	G157_RS01365	hypothetical protein	G157_RS03060	peptidyl-prolyl cis-trans isomerase	-16	-8
271825	616965	tt=346;cc=291;ct=21;tc=19;t-=9;c-=2;-c=1	Cc_1	t=374;c=314;-=1	t=367;c=311;-=11	Cc_unintrog_1_recipient	c=1	c=1	c=135;-=2	c=128;t=5;-=4	t=146	t=146	hap1=anc_Cjejuni, hap2=anc_Ccoli	G157_RS01365	hypothetical protein	G157_RS03060	peptidyl-prolyl cis-trans isomerase	-16	-8
271825	616968	tc=343;ct=291;cc=21;tt=19;t-=12;c-=2;-t=1	Cc_1	t=374;c=314;-=1	c=364;t=311;-=14	Cc_unintrog_1_recipient	c=1	t=1	c=135;-=2	t=133;-=4	t=146	c=133;t=13	hap1=anc_Cjejuni, hap2=anc_Ccoli	G157_RS01365	hypothetical protein	G157_RS03060	peptidyl-prolyl cis-trans isomerase	-16	-8
271825	616977	tt=338;cc=291;ct=22;tc=19;t-=17;-c=1;c-=1	Cc_1	t=374;c=314;-=1	t=360;c=311;-=18	Cc_unintrog_1_recipient	c=1	c=1	c=135;-=2	t=83;c=50;-=4	t=146	t=146	hap1=anc_Cjejuni, hap2=other	G157_RS01365	hypothetical protein	G157_RS03060	peptidyl-prolyl cis-trans isomerase	-16	-8
271825	619125	ca=285;ta=193;tg=181;cg=27;c-=2;--=1	Cc_1	t=374;c=314;-=1	a=478;g=208;-=3	Cc_unintrog_1_recipient	c=1	a=1	c=135;-=2	g=87;a=25;t=14;-=9;c=2	t=146	g=141;a=5	hap1=other, hap2=other	G157_RS01365	hypothetical protein	G157_RS03075	membrane protein	-11	-8
271825	619278	ta=340;cg=306;tg=34;ca=6;c-=2;-g=1	Cc_1	t=374;c=314;-=1	a=346;g=341;-=2	Cc_unintrog_1_recipient	c=1	g=1	c=135;-=2	g=121;-=8;a=8	t=146	a=108;g=38	hap1=anc_Cjejuni, hap2=anc_Ccoli	G157_RS01365	hypothetical protein	G157_RS03075	membrane protein	-9	-8
271825	619631	tt=342;cc=305;tc=32;ct=9;-c=1	Cc_1	t=374;c=314;-=1	t=351;c=338	Cc_unintrog_1_recipient	c=1	c=1	c=135;-=2	c=134;-=3	t=146	t=115;-=29;c=2	hap1=anc_Cjejuni, hap2=anc_Ccoli	G157_RS01365	hypothetical protein	G157_RS03080	L-lactate dehydrogenase	-12	-8
271825	619637	tc=342;ct=305;tt=32;cc=9;-t=1	Cc_1	t=374;c=314;-=1	c=351;t=338	Cc_unintrog_1_recipient	c=1	t=1	c=135;-=2	t=134;-=3	t=146	c=115;-=29;t=2	hap1=anc_Cjejuni, hap2=anc_Ccoli	G157_RS01365	hypothetical protein	G157_RS03080	L-lactate dehydrogenase	-12	-8
271827	616920	at=347;tg=290;tt=22;ag=19;a-=8;t-=2;-g=1	Cc_1	a=374;t=314;-=1	t=369;g=310;-=10	Cc_unintrog_1_recipient	t=1	g=1	t=135;-=2	g=129;-=4;a=4	a=146	t=146	hap1=anc_Cjejuni, hap2=anc_Ccoli	G157_RS01365	hypothetical protein	G157_RS03060	peptidyl-prolyl cis-trans isomerase	-15	-8
271827	616921	tc=289;at=286;ac=80;tt=23;a-=8;t-=2;-c=1	Cc_1	a=374;t=314;-=1	c=370;t=309;-=10	Cc_unintrog_1_recipient	t=1	t=1	t=135;-=2	c=80;t=53;-=4	a=146	t=140;c=6	hap1=anc_Ccoli, hap2=anc_Cjejuni	G157_RS01365	hypothetical protein	G157_RS03060	peptidyl-prolyl cis-trans isomerase	-11	-8
271827	616926	ac=347;tt=290;tc=22;at=19;a-=8;t-=2;-t=1	Cc_1	a=374;t=314;-=1	c=369;t=310;-=10	Cc_unintrog_1_recipient	t=1	t=1	t=135;-=2	t=133;-=4	a=146	c=144;t=2	hap1=anc_Cjejuni, hap2=anc_Ccoli	G157_RS01365	hypothetical protein	G157_RS03060	peptidyl-prolyl cis-trans isomerase	-15	-8
271827	616932	aa=347;tt=290;ta=22;at=19;a-=8;t-=2;-t=1	Cc_1	a=374;t=314;-=1	a=369;t=310;-=10	Cc_unintrog_1_recipient	t=1	t=1	t=135;-=2	t=133;-=4	a=146	a=146	hap1=anc_Cjejuni, hap2=anc_Ccoli	G157_RS01365	hypothetical protein	G157_RS03060	peptidyl-prolyl cis-trans isomerase	-15	-8
271827	616935	ac=347;tt=290;tc=22;at=19;a-=8;t-=2;-t=1	Cc_1	a=374;t=314;-=1	c=369;t=310;-=10	Cc_unintrog_1_recipient	t=1	t=1	t=135;-=2	t=133;-=4	a=146	c=136;t=10	hap1=anc_Cjejuni, hap2=anc_Ccoli	G157_RS01365	hypothetical protein	G157_RS03060	peptidyl-prolyl cis-trans isomerase	-15	-8
271827	616941	aa=347;tt=290;ta=22;at=19;a-=8;t-=2;-t=1	Cc_1	a=374;t=314;-=1	a=369;t=310;-=10	Cc_unintrog_1_recipient	t=1	t=1	t=135;-=2	t=133;-=4	a=146	a=146	hap1=anc_Cjejuni, hap2=anc_Ccoli	G157_RS01365	hypothetical protein	G157_RS03060	peptidyl-prolyl cis-trans isomerase	-15	-8
271827	616950	at=347;tc=291;tt=21;ac=19;a-=8;t-=2;-c=1	Cc_1	a=374;t=314;-=1	t=368;c=311;-=10	Cc_unintrog_1_recipient	t=1	c=1	t=135;-=2	c=133;-=4	a=146	t=146	hap1=anc_Cjejuni, hap2=anc_Ccoli	G157_RS01365	hypothetical protein	G157_RS03060	peptidyl-prolyl cis-trans isomerase	-16	-8
271827	616951	at=347;ta=291;tt=21;aa=19;a-=8;t-=2;-a=1	Cc_1	a=374;t=314;-=1	t=368;a=311;-=10	Cc_unintrog_1_recipient	t=1	a=1	t=135;-=2	a=133;-=4	a=146	t=132;c=14	hap1=anc_Cjejuni, hap2=anc_Ccoli	G157_RS01365	hypothetical protein	G157_RS03060	peptidyl-prolyl cis-trans isomerase	-16	-8
271827	616953	aa=347;tc=291;ta=21;ac=19;a-=8;t-=2;-c=1	Cc_1	a=374;t=314;-=1	a=368;c=311;-=10	Cc_unintrog_1_recipient	t=1	c=1	t=135;-=2	c=133;-=4	a=146	a=146	hap1=anc_Cjejuni, hap2=anc_Ccoli	G157_RS01365	hypothetical protein	G157_RS03060	peptidyl-prolyl cis-trans isomerase	-16	-8
271827	616956	ac=347;tt=291;tc=21;at=19;a-=8;t-=2;-t=1	Cc_1	a=374;t=314;-=1	c=368;t=311;-=10	Cc_unintrog_1_recipient	t=1	t=1	t=135;-=2	t=133;-=4	a=146	c=130;t=16	hap1=anc_Cjejuni, hap2=anc_Ccoli	G157_RS01365	hypothetical protein	G157_RS03060	peptidyl-prolyl cis-trans isomerase	-16	-8
271827	616965	at=346;tc=291;tt=21;ac=19;a-=9;t-=2;-c=1	Cc_1	a=374;t=314;-=1	t=367;c=311;-=11	Cc_unintrog_1_recipient	t=1	c=1	t=135;-=2	c=128;t=5;-=4	a=146	t=146	hap1=anc_Cjejuni, hap2=anc_Ccoli	G157_RS01365	hypothetical protein	G157_RS03060	peptidyl-prolyl cis-trans isomerase	-16	-8
271827	616968	ac=343;tt=291;tc=21;at=19;a-=12;t-=2;-t=1	Cc_1	a=374;t=314;-=1	c=364;t=311;-=14	Cc_unintrog_1_recipient	t=1	t=1	t=135;-=2	t=133;-=4	a=146	c=133;t=13	hap1=anc_Cjejuni, hap2=anc_Ccoli	G157_RS01365	hypothetical protein	G157_RS03060	peptidyl-prolyl cis-trans isomerase	-16	-8
271827	616977	at=338;tc=291;tt=22;ac=19;a-=17;t-=1;-c=1	Cc_1	a=374;t=314;-=1	t=360;c=311;-=18	Cc_unintrog_1_recipient	t=1	c=1	t=135;-=2	t=83;c=50;-=4	a=146	t=146	hap1=anc_Cjejuni, hap2=other	G157_RS01365	hypothetical protein	G157_RS03060	peptidyl-prolyl cis-trans isomerase	-16	-8
271827	619125	ta=285;aa=193;ag=181;tg=27;t-=2;--=1	Cc_1	a=374;t=314;-=1	a=478;g=208;-=3	Cc_unintrog_1_recipient	t=1	a=1	t=135;-=2	g=87;a=25;t=14;-=9;c=2	a=146	g=141;a=5	hap1=other, hap2=other	G157_RS01365	hypothetical protein	G157_RS03075	membrane protein	-11	-8
271827	619278	aa=340;tg=306;ag=34;ta=6;t-=2;-g=1	Cc_1	a=374;t=314;-=1	a=346;g=341;-=2	Cc_unintrog_1_recipient	t=1	g=1	t=135;-=2	g=121;-=8;a=8	a=146	a=108;g=38	hap1=anc_Cjejuni, hap2=anc_Ccoli	G157_RS01365	hypothetical protein	G157_RS03075	membrane protein	-9	-8
271827	619631	at=342;tc=305;ac=32;tt=9;-c=1	Cc_1	a=374;t=314;-=1	t=351;c=338	Cc_unintrog_1_recipient	t=1	c=1	t=135;-=2	c=134;-=3	a=146	t=115;-=29;c=2	hap1=anc_Cjejuni, hap2=anc_Ccoli	G157_RS01365	hypothetical protein	G157_RS03080	L-lactate dehydrogenase	-12	-8
271827	619637	ac=342;tt=305;at=32;tc=9;-t=1	Cc_1	a=374;t=314;-=1	c=351;t=338	Cc_unintrog_1_recipient	t=1	t=1	t=135;-=2	t=134;-=3	a=146	c=115;-=29;t=2	hap1=anc_Cjejuni, hap2=anc_Ccoli	G157_RS01365	hypothetical protein	G157_RS03080	L-lactate dehydrogenase	-12	-8
271833	616920	tt=347;cg=290;ct=22;tg=19;t-=8;c-=2;-g=1	Cc_1	t=374;c=314;-=1	t=369;g=310;-=10	Cc_unintrog_1_recipient	t=1	g=1	t=121;c=14;-=2	g=129;a=4;-=4	t=146	t=146	hap1=anc_Cjejuni, hap2=other	G157_RS01365	hypothetical protein	G157_RS03060	peptidyl-prolyl cis-trans isomerase	-15	-8
271833	616921	cc=289;tt=286;tc=80;ct=23;t-=8;c-=2;-c=1	Cc_1	t=374;c=314;-=1	c=370;t=309;-=10	Cc_unintrog_1_recipient	t=1	t=1	t=121;c=14;-=2	c=80;t=53;-=4	t=146	t=140;c=6	hap1=other, hap2=anc_Cjejuni	G157_RS01365	hypothetical protein	G157_RS03060	peptidyl-prolyl cis-trans isomerase	-11	-8
271833	616926	tc=347;ct=290;cc=22;tt=19;t-=8;c-=2;-t=1	Cc_1	t=374;c=314;-=1	c=369;t=310;-=10	Cc_unintrog_1_recipient	t=1	t=1	t=121;c=14;-=2	t=133;-=4	t=146	c=144;t=2	hap1=anc_Cjejuni, hap2=other	G157_RS01365	hypothetical protein	G157_RS03060	peptidyl-prolyl cis-trans isomerase	-15	-8
271833	616932	ta=347;ct=290;ca=22;tt=19;t-=8;c-=2;-t=1	Cc_1	t=374;c=314;-=1	a=369;t=310;-=10	Cc_unintrog_1_recipient	t=1	t=1	t=121;c=14;-=2	t=133;-=4	t=146	a=146	hap1=anc_Cjejuni, hap2=other	G157_RS01365	hypothetical protein	G157_RS03060	peptidyl-prolyl cis-trans isomerase	-15	-8
271833	616935	tc=347;ct=290;cc=22;tt=19;t-=8;c-=2;-t=1	Cc_1	t=374;c=314;-=1	c=369;t=310;-=10	Cc_unintrog_1_recipient	t=1	t=1	t=121;c=14;-=2	t=133;-=4	t=146	c=136;t=10	hap1=anc_Cjejuni, hap2=other	G157_RS01365	hypothetical protein	G157_RS03060	peptidyl-prolyl cis-trans isomerase	-15	-8
271833	616941	ta=347;ct=290;ca=22;tt=19;t-=8;c-=2;-t=1	Cc_1	t=374;c=314;-=1	a=369;t=310;-=10	Cc_unintrog_1_recipient	t=1	t=1	t=121;c=14;-=2	t=133;-=4	t=146	a=146	hap1=anc_Cjejuni, hap2=other	G157_RS01365	hypothetical protein	G157_RS03060	peptidyl-prolyl cis-trans isomerase	-15	-8
271833	616950	tt=347;cc=291;ct=21;tc=19;t-=8;c-=2;-c=1	Cc_1	t=374;c=314;-=1	t=368;c=311;-=10	Cc_unintrog_1_recipient	t=1	c=1	t=121;c=14;-=2	c=133;-=4	t=146	t=146	hap1=anc_Cjejuni, hap2=other	G157_RS01365	hypothetical protein	G157_RS03060	peptidyl-prolyl cis-trans isomerase	-16	-8
271833	616951	tt=347;ca=291;ct=21;ta=19;t-=8;c-=2;-a=1	Cc_1	t=374;c=314;-=1	t=368;a=311;-=10	Cc_unintrog_1_recipient	t=1	a=1	t=121;c=14;-=2	a=133;-=4	t=146	t=132;c=14	hap1=anc_Cjejuni, hap2=other	G157_RS01365	hypothetical protein	G157_RS03060	peptidyl-prolyl cis-trans isomerase	-16	-8
271833	616953	ta=347;cc=291;ca=21;tc=19;t-=8;c-=2;-c=1	Cc_1	t=374;c=314;-=1	a=368;c=311;-=10	Cc_unintrog_1_recipient	t=1	c=1	t=121;c=14;-=2	c=133;-=4	t=146	a=146	hap1=anc_Cjejuni, hap2=other	G157_RS01365	hypothetical protein	G157_RS03060	peptidyl-prolyl cis-trans isomerase	-16	-8
271833	616956	tc=347;ct=291;cc=21;tt=19;t-=8;c-=2;-t=1	Cc_1	t=374;c=314;-=1	c=368;t=311;-=10	Cc_unintrog_1_recipient	t=1	t=1	t=121;c=14;-=2	t=133;-=4	t=146	c=130;t=16	hap1=anc_Cjejuni, hap2=other	G157_RS01365	hypothetical protein	G157_RS03060	peptidyl-prolyl cis-trans isomerase	-16	-8
271833	616965	tt=346;cc=291;ct=21;tc=19;t-=9;c-=2;-c=1	Cc_1	t=374;c=314;-=1	t=367;c=311;-=11	Cc_unintrog_1_recipient	t=1	c=1	t=121;c=14;-=2	c=128;t=5;-=4	t=146	t=146	hap1=anc_Cjejuni, hap2=other	G157_RS01365	hypothetical protein	G157_RS03060	peptidyl-prolyl cis-trans isomerase	-16	-8
271833	616968	tc=343;ct=291;cc=21;tt=19;t-=12;c-=2;-t=1	Cc_1	t=374;c=314;-=1	c=364;t=311;-=14	Cc_unintrog_1_recipient	t=1	t=1	t=121;c=14;-=2	t=133;-=4	t=146	c=133;t=13	hap1=anc_Cjejuni, hap2=other	G157_RS01365	hypothetical protein	G157_RS03060	peptidyl-prolyl cis-trans isomerase	-16	-8
271833	616977	tt=338;cc=291;ct=22;tc=19;t-=17;-c=1;c-=1	Cc_1	t=374;c=314;-=1	t=360;c=311;-=18	Cc_unintrog_1_recipient	t=1	c=1	t=121;c=14;-=2	t=83;c=50;-=4	t=146	t=146	no polymorphism between ancestral jejuni and coli	G157_RS01365	hypothetical protein	G157_RS03060	peptidyl-prolyl cis-trans isomerase	-16	-8
271833	619125	ca=285;ta=193;tg=181;cg=27;c-=2;--=1	Cc_1	t=374;c=314;-=1	a=478;g=208;-=3	Cc_unintrog_1_recipient	t=1	a=1	t=121;c=14;-=2	g=87;a=25;t=14;-=9;c=2	t=146	g=141;a=5	no polymorphism between ancestral jejuni and coli	G157_RS01365	hypothetical protein	G157_RS03075	membrane protein	-11	-8
271833	619278	ta=340;cg=306;tg=34;ca=6;c-=2;-g=1	Cc_1	t=374;c=314;-=1	a=346;g=341;-=2	Cc_unintrog_1_recipient	t=1	g=1	t=121;c=14;-=2	g=121;a=8;-=8	t=146	a=108;g=38	hap1=anc_Cjejuni, hap2=other	G157_RS01365	hypothetical protein	G157_RS03075	membrane protein	-9	-8
271833	619631	tt=342;cc=305;tc=32;ct=9;-c=1	Cc_1	t=374;c=314;-=1	t=351;c=338	Cc_unintrog_1_recipient	t=1	c=1	t=121;c=14;-=2	c=134;-=3	t=146	t=115;-=29;c=2	hap1=anc_Cjejuni, hap2=other	G157_RS01365	hypothetical protein	G157_RS03080	L-lactate dehydrogenase	-12	-8
271833	619637	tc=342;ct=305;tt=32;cc=9;-t=1	Cc_1	t=374;c=314;-=1	c=351;t=338	Cc_unintrog_1_recipient	t=1	t=1	t=121;c=14;-=2	t=134;-=3	t=146	c=115;-=29;t=2	hap1=anc_Cjejuni, hap2=other	G157_RS01365	hypothetical protein	G157_RS03080	L-lactate dehydrogenase	-12	-8
271836	616920	tt=347;ag=290;at=22;tg=19;t-=8;a-=2;-g=1	Cc_1	t=374;a=314;-=1	t=369;g=310;-=10	Cc_unintrog_1_recipient	a=1	g=1	a=120;g=8;t=7;-=2	g=129;a=4;-=4	t=146	t=146	hap1=anc_Cjejuni, hap2=anc_Ccoli	G157_RS01365	hypothetical protein	G157_RS03060	peptidyl-prolyl cis-trans isomerase	-15	-8
271836	616921	ac=289;tt=286;tc=80;at=23;t-=8;a-=2;-c=1	Cc_1	t=374;a=314;-=1	c=370;t=309;-=10	Cc_unintrog_1_recipient	a=1	t=1	a=120;g=8;t=7;-=2	c=80;t=53;-=4	t=146	t=140;c=6	hap1=anc_Ccoli, hap2=anc_Cjejuni	G157_RS01365	hypothetical protein	G157_RS03060	peptidyl-prolyl cis-trans isomerase	-11	-8
271836	616926	tc=347;at=290;ac=22;tt=19;t-=8;a-=2;-t=1	Cc_1	t=374;a=314;-=1	c=369;t=310;-=10	Cc_unintrog_1_recipient	a=1	t=1	a=120;g=8;t=7;-=2	t=133;-=4	t=146	c=144;t=2	hap1=anc_Cjejuni, hap2=anc_Ccoli	G157_RS01365	hypothetical protein	G157_RS03060	peptidyl-prolyl cis-trans isomerase	-15	-8
271836	616932	ta=347;at=290;aa=22;tt=19;t-=8;a-=2;-t=1	Cc_1	t=374;a=314;-=1	a=369;t=310;-=10	Cc_unintrog_1_recipient	a=1	t=1	a=120;g=8;t=7;-=2	t=133;-=4	t=146	a=146	hap1=anc_Cjejuni, hap2=anc_Ccoli	G157_RS01365	hypothetical protein	G157_RS03060	peptidyl-prolyl cis-trans isomerase	-15	-8
271836	616935	tc=347;at=290;ac=22;tt=19;t-=8;a-=2;-t=1	Cc_1	t=374;a=314;-=1	c=369;t=310;-=10	Cc_unintrog_1_recipient	a=1	t=1	a=120;g=8;t=7;-=2	t=133;-=4	t=146	c=136;t=10	hap1=anc_Cjejuni, hap2=anc_Ccoli	G157_RS01365	hypothetical protein	G157_RS03060	peptidyl-prolyl cis-trans isomerase	-15	-8
271836	616941	ta=347;at=290;aa=22;tt=19;t-=8;a-=2;-t=1	Cc_1	t=374;a=314;-=1	a=369;t=310;-=10	Cc_unintrog_1_recipient	a=1	t=1	a=120;g=8;t=7;-=2	t=133;-=4	t=146	a=146	hap1=anc_Cjejuni, hap2=anc_Ccoli	G157_RS01365	hypothetical protein	G157_RS03060	peptidyl-prolyl cis-trans isomerase	-15	-8
271836	616950	tt=347;ac=291;at=21;tc=19;t-=8;a-=2;-c=1	Cc_1	t=374;a=314;-=1	t=368;c=311;-=10	Cc_unintrog_1_recipient	a=1	c=1	a=120;g=8;t=7;-=2	c=133;-=4	t=146	t=146	hap1=anc_Cjejuni, hap2=anc_Ccoli	G157_RS01365	hypothetical protein	G157_RS03060	peptidyl-prolyl cis-trans isomerase	-16	-8
271836	616951	tt=347;aa=291;at=21;ta=19;t-=8;a-=2;-a=1	Cc_1	t=374;a=314;-=1	t=368;a=311;-=10	Cc_unintrog_1_recipient	a=1	a=1	a=120;g=8;t=7;-=2	a=133;-=4	t=146	t=132;c=14	hap1=anc_Cjejuni, hap2=anc_Ccoli	G157_RS01365	hypothetical protein	G157_RS03060	peptidyl-prolyl cis-trans isomerase	-16	-8
271836	616953	ta=347;ac=291;aa=21;tc=19;t-=8;a-=2;-c=1	Cc_1	t=374;a=314;-=1	a=368;c=311;-=10	Cc_unintrog_1_recipient	a=1	c=1	a=120;g=8;t=7;-=2	c=133;-=4	t=146	a=146	hap1=anc_Cjejuni, hap2=anc_Ccoli	G157_RS01365	hypothetical protein	G157_RS03060	peptidyl-prolyl cis-trans isomerase	-16	-8
271836	616956	tc=347;at=291;ac=21;tt=19;t-=8;a-=2;-t=1	Cc_1	t=374;a=314;-=1	c=368;t=311;-=10	Cc_unintrog_1_recipient	a=1	t=1	a=120;g=8;t=7;-=2	t=133;-=4	t=146	c=130;t=16	hap1=anc_Cjejuni, hap2=anc_Ccoli	G157_RS01365	hypothetical protein	G157_RS03060	peptidyl-prolyl cis-trans isomerase	-16	-8
271836	616965	tt=346;ac=291;at=21;tc=19;t-=9;a-=2;-c=1	Cc_1	t=374;a=314;-=1	t=367;c=311;-=11	Cc_unintrog_1_recipient	a=1	c=1	a=120;g=8;t=7;-=2	c=128;t=5;-=4	t=146	t=146	hap1=anc_Cjejuni, hap2=anc_Ccoli	G157_RS01365	hypothetical protein	G157_RS03060	peptidyl-prolyl cis-trans isomerase	-16	-8
271836	616968	tc=343;at=291;ac=21;tt=19;t-=12;a-=2;-t=1	Cc_1	t=374;a=314;-=1	c=364;t=311;-=14	Cc_unintrog_1_recipient	a=1	t=1	a=120;g=8;t=7;-=2	t=133;-=4	t=146	c=133;t=13	hap1=anc_Cjejuni, hap2=anc_Ccoli	G157_RS01365	hypothetical protein	G157_RS03060	peptidyl-prolyl cis-trans isomerase	-16	-8
271836	616977	tt=338;ac=291;at=22;tc=19;t-=17;-c=1;a-=1	Cc_1	t=374;a=314;-=1	t=360;c=311;-=18	Cc_unintrog_1_recipient	a=1	c=1	a=120;g=8;t=7;-=2	t=83;c=50;-=4	t=146	t=146	hap1=anc_Cjejuni, hap2=other	G157_RS01365	hypothetical protein	G157_RS03060	peptidyl-prolyl cis-trans isomerase	-16	-8
271836	619125	aa=285;ta=193;tg=181;ag=27;a-=2;--=1	Cc_1	t=374;a=314;-=1	a=478;g=208;-=3	Cc_unintrog_1_recipient	a=1	a=1	a=120;g=8;t=7;-=2	g=87;a=25;t=14;-=9;c=2	t=146	g=141;a=5	hap1=other, hap2=other	G157_RS01365	hypothetical protein	G157_RS03075	membrane protein	-11	-8
271836	619278	ta=340;ag=306;tg=34;aa=6;a-=2;-g=1	Cc_1	t=374;a=314;-=1	a=346;g=341;-=2	Cc_unintrog_1_recipient	a=1	g=1	a=120;g=8;t=7;-=2	g=121;a=8;-=8	t=146	a=108;g=38	hap1=anc_Cjejuni, hap2=anc_Ccoli	G157_RS01365	hypothetical protein	G157_RS03075	membrane protein	-9	-8
271836	619631	tt=342;ac=305;tc=32;at=9;-c=1	Cc_1	t=374;a=314;-=1	t=351;c=338	Cc_unintrog_1_recipient	a=1	c=1	a=120;g=8;t=7;-=2	c=134;-=3	t=146	t=115;-=29;c=2	hap1=anc_Cjejuni, hap2=anc_Ccoli	G157_RS01365	hypothetical protein	G157_RS03080	L-lactate dehydrogenase	-12	-8
271836	619637	tc=342;at=305;tt=32;ac=9;-t=1	Cc_1	t=374;a=314;-=1	c=351;t=338	Cc_unintrog_1_recipient	a=1	t=1	a=120;g=8;t=7;-=2	t=134;-=3	t=146	c=115;-=29;t=2	hap1=anc_Cjejuni, hap2=anc_Ccoli	G157_RS01365	hypothetical protein	G157_RS03080	L-lactate dehydrogenase	-12	-8
271851	616920	tt=347;cg=290;ct=22;tg=19;t-=7;c-=2;--=1;-g=1	Cc_1	t=373;c=314;-=2	t=369;g=310;-=10	Cc_unintrog_1_recipient	c=1	g=1	c=130;t=5;-=2	g=129;a=4;-=4	t=146	t=146	hap1=anc_Cjejuni, hap2=anc_Ccoli	G157_RS01365	hypothetical protein	G157_RS03060	peptidyl-prolyl cis-trans isomerase	-15	-8
271851	616921	cc=289;tt=286;tc=80;ct=23;t-=7;c-=2;--=1;-c=1	Cc_1	t=373;c=314;-=2	c=370;t=309;-=10	Cc_unintrog_1_recipient	c=1	t=1	c=130;t=5;-=2	c=80;t=53;-=4	t=146	t=140;c=6	hap1=anc_Ccoli, hap2=anc_Cjejuni	G157_RS01365	hypothetical protein	G157_RS03060	peptidyl-prolyl cis-trans isomerase	-11	-8
271851	616926	tc=347;ct=290;cc=22;tt=19;t-=7;c-=2;-t=1;--=1	Cc_1	t=373;c=314;-=2	c=369;t=310;-=10	Cc_unintrog_1_recipient	c=1	t=1	c=130;t=5;-=2	t=133;-=4	t=146	c=144;t=2	hap1=anc_Cjejuni, hap2=anc_Ccoli	G157_RS01365	hypothetical protein	G157_RS03060	peptidyl-prolyl cis-trans isomerase	-15	-8
271851	616932	ta=347;ct=290;ca=22;tt=19;t-=7;c-=2;--=1;-t=1	Cc_1	t=373;c=314;-=2	a=369;t=310;-=10	Cc_unintrog_1_recipient	c=1	t=1	c=130;t=5;-=2	t=133;-=4	t=146	a=146	hap1=anc_Cjejuni, hap2=anc_Ccoli	G157_RS01365	hypothetical protein	G157_RS03060	peptidyl-prolyl cis-trans isomerase	-15	-8
271851	616935	tc=347;ct=290;cc=22;tt=19;t-=7;c-=2;--=1;-t=1	Cc_1	t=373;c=314;-=2	c=369;t=310;-=10	Cc_unintrog_1_recipient	c=1	t=1	c=130;t=5;-=2	t=133;-=4	t=146	c=136;t=10	hap1=anc_Cjejuni, hap2=anc_Ccoli	G157_RS01365	hypothetical protein	G157_RS03060	peptidyl-prolyl cis-trans isomerase	-15	-8
271851	616941	ta=347;ct=290;ca=22;tt=19;t-=7;c-=2;-t=1;--=1	Cc_1	t=373;c=314;-=2	a=369;t=310;-=10	Cc_unintrog_1_recipient	c=1	t=1	c=130;t=5;-=2	t=133;-=4	t=146	a=146	hap1=anc_Cjejuni, hap2=anc_Ccoli	G157_RS01365	hypothetical protein	G157_RS03060	peptidyl-prolyl cis-trans isomerase	-15	-8
271851	616950	tt=347;cc=291;ct=21;tc=19;t-=7;c-=2;--=1;-c=1	Cc_1	t=373;c=314;-=2	t=368;c=311;-=10	Cc_unintrog_1_recipient	c=1	c=1	c=130;t=5;-=2	c=133;-=4	t=146	t=146	hap1=anc_Cjejuni, hap2=anc_Ccoli	G157_RS01365	hypothetical protein	G157_RS03060	peptidyl-prolyl cis-trans isomerase	-16	-8
271851	616951	tt=347;ca=291;ct=21;ta=19;t-=7;c-=2;-a=1;--=1	Cc_1	t=373;c=314;-=2	t=368;a=311;-=10	Cc_unintrog_1_recipient	c=1	a=1	c=130;t=5;-=2	a=133;-=4	t=146	t=132;c=14	hap1=anc_Cjejuni, hap2=anc_Ccoli	G157_RS01365	hypothetical protein	G157_RS03060	peptidyl-prolyl cis-trans isomerase	-16	-8
271851	616953	ta=347;cc=291;ca=21;tc=19;t-=7;c-=2;--=1;-c=1	Cc_1	t=373;c=314;-=2	a=368;c=311;-=10	Cc_unintrog_1_recipient	c=1	c=1	c=130;t=5;-=2	c=133;-=4	t=146	a=146	hap1=anc_Cjejuni, hap2=anc_Ccoli	G157_RS01365	hypothetical protein	G157_RS03060	peptidyl-prolyl cis-trans isomerase	-16	-8
271851	616956	tc=347;ct=291;cc=21;tt=19;t-=7;c-=2;-t=1;--=1	Cc_1	t=373;c=314;-=2	c=368;t=311;-=10	Cc_unintrog_1_recipient	c=1	t=1	c=130;t=5;-=2	t=133;-=4	t=146	c=130;t=16	hap1=anc_Cjejuni, hap2=anc_Ccoli	G157_RS01365	hypothetical protein	G157_RS03060	peptidyl-prolyl cis-trans isomerase	-16	-8
271851	616965	tt=346;cc=291;ct=21;tc=19;t-=8;c-=2;-c=1;--=1	Cc_1	t=373;c=314;-=2	t=367;c=311;-=11	Cc_unintrog_1_recipient	c=1	c=1	c=130;t=5;-=2	c=128;t=5;-=4	t=146	t=146	hap1=anc_Cjejuni, hap2=anc_Ccoli	G157_RS01365	hypothetical protein	G157_RS03060	peptidyl-prolyl cis-trans isomerase	-16	-8
271851	616968	tc=343;ct=291;cc=21;tt=19;t-=11;c-=2;--=1;-t=1	Cc_1	t=373;c=314;-=2	c=364;t=311;-=14	Cc_unintrog_1_recipient	c=1	t=1	c=130;t=5;-=2	t=133;-=4	t=146	c=133;t=13	hap1=anc_Cjejuni, hap2=anc_Ccoli	G157_RS01365	hypothetical protein	G157_RS03060	peptidyl-prolyl cis-trans isomerase	-16	-8
271851	616977	tt=338;cc=291;ct=22;tc=19;t-=16;--=1;-c=1;c-=1	Cc_1	t=373;c=314;-=2	t=360;c=311;-=18	Cc_unintrog_1_recipient	c=1	c=1	c=130;t=5;-=2	t=83;c=50;-=4	t=146	t=146	hap1=anc_Cjejuni, hap2=other	G157_RS01365	hypothetical protein	G157_RS03060	peptidyl-prolyl cis-trans isomerase	-16	-8
271851	619125	ca=285;ta=192;tg=181;cg=27;c-=2;-a=1;--=1	Cc_1	t=373;c=314;-=2	a=478;g=208;-=3	Cc_unintrog_1_recipient	c=1	a=1	c=130;t=5;-=2	g=87;a=25;t=14;-=9;c=2	t=146	g=141;a=5	hap1=other, hap2=other	G157_RS01365	hypothetical protein	G157_RS03075	membrane protein	-11	-8
271851	619278	ta=339;cg=306;tg=34;ca=6;c-=2;-g=1;-a=1	Cc_1	t=373;c=314;-=2	a=346;g=341;-=2	Cc_unintrog_1_recipient	c=1	g=1	c=130;t=5;-=2	g=121;a=8;-=8	t=146	a=108;g=38	hap1=anc_Cjejuni, hap2=anc_Ccoli	G157_RS01365	hypothetical protein	G157_RS03075	membrane protein	-9	-8
271851	619631	tt=341;cc=305;tc=32;ct=9;-t=1;-c=1	Cc_1	t=373;c=314;-=2	t=351;c=338	Cc_unintrog_1_recipient	c=1	c=1	c=130;t=5;-=2	c=134;-=3	t=146	t=115;-=29;c=2	hap1=anc_Cjejuni, hap2=anc_Ccoli	G157_RS01365	hypothetical protein	G157_RS03080	L-lactate dehydrogenase	-12	-8
271851	619637	tc=341;ct=305;tt=32;cc=9;-c=1;-t=1	Cc_1	t=373;c=314;-=2	c=351;t=338	Cc_unintrog_1_recipient	c=1	t=1	c=130;t=5;-=2	t=134;-=3	t=146	c=115;-=29;t=2	hap1=anc_Cjejuni, hap2=anc_Ccoli	G157_RS01365	hypothetical protein	G157_RS03080	L-lactate dehydrogenase	-12	-8
271854	616920	at=347;tg=290;tt=22;ag=19;a-=7;t-=2;-g=1;--=1	Cc_1	a=373;t=314;-=2	t=369;g=310;-=10	Cc_unintrog_1_recipient	t=1	g=1	t=135;-=2	g=129;-=4;a=4	a=146	t=146	hap1=anc_Cjejuni, hap2=anc_Ccoli	G157_RS01365	hypothetical protein	G157_RS03060	peptidyl-prolyl cis-trans isomerase	-15	-8
271854	616921	tc=289;at=286;ac=80;tt=23;a-=7;t-=2;-c=1;--=1	Cc_1	a=373;t=314;-=2	c=370;t=309;-=10	Cc_unintrog_1_recipient	t=1	t=1	t=135;-=2	c=80;t=53;-=4	a=146	t=140;c=6	hap1=anc_Ccoli, hap2=anc_Cjejuni	G157_RS01365	hypothetical protein	G157_RS03060	peptidyl-prolyl cis-trans isomerase	-11	-8
271854	616926	ac=347;tt=290;tc=22;at=19;a-=7;t-=2;--=1;-t=1	Cc_1	a=373;t=314;-=2	c=369;t=310;-=10	Cc_unintrog_1_recipient	t=1	t=1	t=135;-=2	t=133;-=4	a=146	c=144;t=2	hap1=anc_Cjejuni, hap2=anc_Ccoli	G157_RS01365	hypothetical protein	G157_RS03060	peptidyl-prolyl cis-trans isomerase	-15	-8
271854	616932	aa=347;tt=290;ta=22;at=19;a-=7;t-=2;-t=1;--=1	Cc_1	a=373;t=314;-=2	a=369;t=310;-=10	Cc_unintrog_1_recipient	t=1	t=1	t=135;-=2	t=133;-=4	a=146	a=146	hap1=anc_Cjejuni, hap2=anc_Ccoli	G157_RS01365	hypothetical protein	G157_RS03060	peptidyl-prolyl cis-trans isomerase	-15	-8
271854	616935	ac=347;tt=290;tc=22;at=19;a-=7;t-=2;-t=1;--=1	Cc_1	a=373;t=314;-=2	c=369;t=310;-=10	Cc_unintrog_1_recipient	t=1	t=1	t=135;-=2	t=133;-=4	a=146	c=136;t=10	hap1=anc_Cjejuni, hap2=anc_Ccoli	G157_RS01365	hypothetical protein	G157_RS03060	peptidyl-prolyl cis-trans isomerase	-15	-8
271854	616941	aa=347;tt=290;ta=22;at=19;a-=7;t-=2;-t=1;--=1	Cc_1	a=373;t=314;-=2	a=369;t=310;-=10	Cc_unintrog_1_recipient	t=1	t=1	t=135;-=2	t=133;-=4	a=146	a=146	hap1=anc_Cjejuni, hap2=anc_Ccoli	G157_RS01365	hypothetical protein	G157_RS03060	peptidyl-prolyl cis-trans isomerase	-15	-8
271854	616950	at=347;tc=291;tt=21;ac=19;a-=7;t-=2;-c=1;--=1	Cc_1	a=373;t=314;-=2	t=368;c=311;-=10	Cc_unintrog_1_recipient	t=1	c=1	t=135;-=2	c=133;-=4	a=146	t=146	hap1=anc_Cjejuni, hap2=anc_Ccoli	G157_RS01365	hypothetical protein	G157_RS03060	peptidyl-prolyl cis-trans isomerase	-16	-8
271854	616951	at=347;ta=291;tt=21;aa=19;a-=7;t-=2;-a=1;--=1	Cc_1	a=373;t=314;-=2	t=368;a=311;-=10	Cc_unintrog_1_recipient	t=1	a=1	t=135;-=2	a=133;-=4	a=146	t=132;c=14	hap1=anc_Cjejuni, hap2=anc_Ccoli	G157_RS01365	hypothetical protein	G157_RS03060	peptidyl-prolyl cis-trans isomerase	-16	-8
271854	616953	aa=347;tc=291;ta=21;ac=19;a-=7;t-=2;-c=1;--=1	Cc_1	a=373;t=314;-=2	a=368;c=311;-=10	Cc_unintrog_1_recipient	t=1	c=1	t=135;-=2	c=133;-=4	a=146	a=146	hap1=anc_Cjejuni, hap2=anc_Ccoli	G157_RS01365	hypothetical protein	G157_RS03060	peptidyl-prolyl cis-trans isomerase	-16	-8
271854	616956	ac=347;tt=291;tc=21;at=19;a-=7;t-=2;-t=1;--=1	Cc_1	a=373;t=314;-=2	c=368;t=311;-=10	Cc_unintrog_1_recipient	t=1	t=1	t=135;-=2	t=133;-=4	a=146	c=130;t=16	hap1=anc_Cjejuni, hap2=anc_Ccoli	G157_RS01365	hypothetical protein	G157_RS03060	peptidyl-prolyl cis-trans isomerase	-16	-8
271854	616965	at=346;tc=291;tt=21;ac=19;a-=8;t-=2;-c=1;--=1	Cc_1	a=373;t=314;-=2	t=367;c=311;-=11	Cc_unintrog_1_recipient	t=1	c=1	t=135;-=2	c=128;t=5;-=4	a=146	t=146	hap1=anc_Cjejuni, hap2=anc_Ccoli	G157_RS01365	hypothetical protein	G157_RS03060	peptidyl-prolyl cis-trans isomerase	-16	-8
271854	616968	ac=343;tt=291;tc=21;at=19;a-=11;t-=2;-t=1;--=1	Cc_1	a=373;t=314;-=2	c=364;t=311;-=14	Cc_unintrog_1_recipient	t=1	t=1	t=135;-=2	t=133;-=4	a=146	c=133;t=13	hap1=anc_Cjejuni, hap2=anc_Ccoli	G157_RS01365	hypothetical protein	G157_RS03060	peptidyl-prolyl cis-trans isomerase	-16	-8
271854	616977	at=338;tc=291;tt=22;ac=19;a-=16;--=1;t-=1;-c=1	Cc_1	a=373;t=314;-=2	t=360;c=311;-=18	Cc_unintrog_1_recipient	t=1	c=1	t=135;-=2	t=83;c=50;-=4	a=146	t=146	hap1=anc_Cjejuni, hap2=other	G157_RS01365	hypothetical protein	G157_RS03060	peptidyl-prolyl cis-trans isomerase	-16	-8
271854	619125	ta=285;aa=192;ag=181;tg=27;t-=2;--=1;-a=1	Cc_1	a=373;t=314;-=2	a=478;g=208;-=3	Cc_unintrog_1_recipient	t=1	a=1	t=135;-=2	g=87;a=25;t=14;-=9;c=2	a=146	g=141;a=5	hap1=other, hap2=other	G157_RS01365	hypothetical protein	G157_RS03075	membrane protein	-11	-8
271854	619278	aa=339;tg=306;ag=34;ta=6;t-=2;-g=1;-a=1	Cc_1	a=373;t=314;-=2	a=346;g=341;-=2	Cc_unintrog_1_recipient	t=1	g=1	t=135;-=2	g=121;a=8;-=8	a=146	a=108;g=38	hap1=anc_Cjejuni, hap2=anc_Ccoli	G157_RS01365	hypothetical protein	G157_RS03075	membrane protein	-9	-8
271854	619631	at=341;tc=305;ac=32;tt=9;-t=1;-c=1	Cc_1	a=373;t=314;-=2	t=351;c=338	Cc_unintrog_1_recipient	t=1	c=1	t=135;-=2	c=134;-=3	a=146	t=115;-=29;c=2	hap1=anc_Cjejuni, hap2=anc_Ccoli	G157_RS01365	hypothetical protein	G157_RS03080	L-lactate dehydrogenase	-12	-8
271854	619637	ac=341;tt=305;at=32;tc=9;-t=1;-c=1	Cc_1	a=373;t=314;-=2	c=351;t=338	Cc_unintrog_1_recipient	t=1	t=1	t=135;-=2	t=134;-=3	a=146	c=115;-=29;t=2	hap1=anc_Cjejuni, hap2=anc_Ccoli	G157_RS01365	hypothetical protein	G157_RS03080	L-lactate dehydrogenase	-12	-8
271857	616920	gt=347;ag=290;at=22;gg=19;g-=8;a-=2;-g=1	Cc_1	g=374;a=314;-=1	t=369;g=310;-=10	Cc_unintrog_1_recipient	g=1	g=1	g=112;a=23;-=2	g=129;a=4;-=4	g=146	t=146	hap1=anc_Cjejuni, hap2=other	G157_RS01365	hypothetical protein	G157_RS03060	peptidyl-prolyl cis-trans isomerase	-15	-8
271857	616921	ac=289;gt=286;gc=80;at=23;g-=8;a-=2;-c=1	Cc_1	g=374;a=314;-=1	c=370;t=309;-=10	Cc_unintrog_1_recipient	g=1	t=1	g=112;a=23;-=2	c=80;t=53;-=4	g=146	t=140;c=6	hap1=other, hap2=anc_Cjejuni	G157_RS01365	hypothetical protein	G157_RS03060	peptidyl-prolyl cis-trans isomerase	-11	-8
271857	616926	gc=347;at=290;ac=22;gt=19;g-=8;a-=2;-t=1	Cc_1	g=374;a=314;-=1	c=369;t=310;-=10	Cc_unintrog_1_recipient	g=1	t=1	g=112;a=23;-=2	t=133;-=4	g=146	c=144;t=2	hap1=anc_Cjejuni, hap2=other	G157_RS01365	hypothetical protein	G157_RS03060	peptidyl-prolyl cis-trans isomerase	-15	-8
271857	616932	ga=347;at=290;aa=22;gt=19;g-=8;a-=2;-t=1	Cc_1	g=374;a=314;-=1	a=369;t=310;-=10	Cc_unintrog_1_recipient	g=1	t=1	g=112;a=23;-=2	t=133;-=4	g=146	a=146	hap1=anc_Cjejuni, hap2=other	G157_RS01365	hypothetical protein	G157_RS03060	peptidyl-prolyl cis-trans isomerase	-15	-8
271857	616935	gc=347;at=290;ac=22;gt=19;g-=8;a-=2;-t=1	Cc_1	g=374;a=314;-=1	c=369;t=310;-=10	Cc_unintrog_1_recipient	g=1	t=1	g=112;a=23;-=2	t=133;-=4	g=146	c=136;t=10	hap1=anc_Cjejuni, hap2=other	G157_RS01365	hypothetical protein	G157_RS03060	peptidyl-prolyl cis-trans isomerase	-15	-8
271857	616941	ga=347;at=290;aa=22;gt=19;g-=8;a-=2;-t=1	Cc_1	g=374;a=314;-=1	a=369;t=310;-=10	Cc_unintrog_1_recipient	g=1	t=1	g=112;a=23;-=2	t=133;-=4	g=146	a=146	hap1=anc_Cjejuni, hap2=other	G157_RS01365	hypothetical protein	G157_RS03060	peptidyl-prolyl cis-trans isomerase	-15	-8
271857	616950	gt=347;ac=291;at=21;gc=19;g-=8;a-=2;-c=1	Cc_1	g=374;a=314;-=1	t=368;c=311;-=10	Cc_unintrog_1_recipient	g=1	c=1	g=112;a=23;-=2	c=133;-=4	g=146	t=146	hap1=anc_Cjejuni, hap2=other	G157_RS01365	hypothetical protein	G157_RS03060	peptidyl-prolyl cis-trans isomerase	-16	-8
271857	616951	gt=347;aa=291;at=21;ga=19;g-=8;a-=2;-a=1	Cc_1	g=374;a=314;-=1	t=368;a=311;-=10	Cc_unintrog_1_recipient	g=1	a=1	g=112;a=23;-=2	a=133;-=4	g=146	t=132;c=14	hap1=anc_Cjejuni, hap2=other	G157_RS01365	hypothetical protein	G157_RS03060	peptidyl-prolyl cis-trans isomerase	-16	-8
271857	616953	ga=347;ac=291;aa=21;gc=19;g-=8;a-=2;-c=1	Cc_1	g=374;a=314;-=1	a=368;c=311;-=10	Cc_unintrog_1_recipient	g=1	c=1	g=112;a=23;-=2	c=133;-=4	g=146	a=146	hap1=anc_Cjejuni, hap2=other	G157_RS01365	hypothetical protein	G157_RS03060	peptidyl-prolyl cis-trans isomerase	-16	-8
271857	616956	gc=347;at=291;ac=21;gt=19;g-=8;a-=2;-t=1	Cc_1	g=374;a=314;-=1	c=368;t=311;-=10	Cc_unintrog_1_recipient	g=1	t=1	g=112;a=23;-=2	t=133;-=4	g=146	c=130;t=16	hap1=anc_Cjejuni, hap2=other	G157_RS01365	hypothetical protein	G157_RS03060	peptidyl-prolyl cis-trans isomerase	-16	-8
271857	616965	gt=346;ac=291;at=21;gc=19;g-=9;a-=2;-c=1	Cc_1	g=374;a=314;-=1	t=367;c=311;-=11	Cc_unintrog_1_recipient	g=1	c=1	g=112;a=23;-=2	c=128;t=5;-=4	g=146	t=146	hap1=anc_Cjejuni, hap2=other	G157_RS01365	hypothetical protein	G157_RS03060	peptidyl-prolyl cis-trans isomerase	-16	-8
271857	616968	gc=343;at=291;ac=21;gt=19;g-=12;a-=2;-t=1	Cc_1	g=374;a=314;-=1	c=364;t=311;-=14	Cc_unintrog_1_recipient	g=1	t=1	g=112;a=23;-=2	t=133;-=4	g=146	c=133;t=13	hap1=anc_Cjejuni, hap2=other	G157_RS01365	hypothetical protein	G157_RS03060	peptidyl-prolyl cis-trans isomerase	-16	-8
271857	616977	gt=338;ac=291;at=22;gc=19;g-=17;a-=1;-c=1	Cc_1	g=374;a=314;-=1	t=360;c=311;-=18	Cc_unintrog_1_recipient	g=1	c=1	g=112;a=23;-=2	t=83;c=50;-=4	g=146	t=146	no polymorphism between ancestral jejuni and coli	G157_RS01365	hypothetical protein	G157_RS03060	peptidyl-prolyl cis-trans isomerase	-16	-8
271857	619125	aa=285;ga=193;gg=181;ag=27;a-=2;--=1	Cc_1	g=374;a=314;-=1	a=478;g=208;-=3	Cc_unintrog_1_recipient	g=1	a=1	g=112;a=23;-=2	g=87;a=25;t=14;-=9;c=2	g=146	g=141;a=5	no polymorphism between ancestral jejuni and coli	G157_RS01365	hypothetical protein	G157_RS03075	membrane protein	-11	-8
271857	619278	ga=340;ag=306;gg=34;aa=6;a-=2;-g=1	Cc_1	g=374;a=314;-=1	a=346;g=341;-=2	Cc_unintrog_1_recipient	g=1	g=1	g=112;a=23;-=2	g=121;-=8;a=8	g=146	a=108;g=38	hap1=anc_Cjejuni, hap2=other	G157_RS01365	hypothetical protein	G157_RS03075	membrane protein	-9	-8
271857	619631	gt=342;ac=305;gc=32;at=9;-c=1	Cc_1	g=374;a=314;-=1	t=351;c=338	Cc_unintrog_1_recipient	g=1	c=1	g=112;a=23;-=2	c=134;-=3	g=146	t=115;-=29;c=2	hap1=anc_Cjejuni, hap2=other	G157_RS01365	hypothetical protein	G157_RS03080	L-lactate dehydrogenase	-12	-8
271857	619637	gc=342;at=305;gt=32;ac=9;-t=1	Cc_1	g=374;a=314;-=1	c=351;t=338	Cc_unintrog_1_recipient	g=1	t=1	g=112;a=23;-=2	t=134;-=3	g=146	c=115;-=29;t=2	hap1=anc_Cjejuni, hap2=other	G157_RS01365	hypothetical protein	G157_RS03080	L-lactate dehydrogenase	-12	-8
271864	616920	at=347;gg=290;gt=22;ag=19;a-=8;g-=2;-g=1	Cc_1	a=374;g=314;-=1	t=369;g=310;-=10	Cc_unintrog_1_recipient	g=1	g=1	g=135;-=2	g=129;-=4;a=4	a=146	t=146	hap1=anc_Cjejuni, hap2=anc_Ccoli	G157_RS01365	hypothetical protein	G157_RS03060	peptidyl-prolyl cis-trans isomerase	-15	-8
271864	616921	gc=289;at=286;ac=80;gt=23;a-=8;g-=2;-c=1	Cc_1	a=374;g=314;-=1	c=370;t=309;-=10	Cc_unintrog_1_recipient	g=1	t=1	g=135;-=2	c=80;t=53;-=4	a=146	t=140;c=6	hap1=anc_Ccoli, hap2=anc_Cjejuni	G157_RS01365	hypothetical protein	G157_RS03060	peptidyl-prolyl cis-trans isomerase	-11	-8
271864	616926	ac=347;gt=290;gc=22;at=19;a-=8;g-=2;-t=1	Cc_1	a=374;g=314;-=1	c=369;t=310;-=10	Cc_unintrog_1_recipient	g=1	t=1	g=135;-=2	t=133;-=4	a=146	c=144;t=2	hap1=anc_Cjejuni, hap2=anc_Ccoli	G157_RS01365	hypothetical protein	G157_RS03060	peptidyl-prolyl cis-trans isomerase	-15	-8
271864	616932	aa=347;gt=290;ga=22;at=19;a-=8;g-=2;-t=1	Cc_1	a=374;g=314;-=1	a=369;t=310;-=10	Cc_unintrog_1_recipient	g=1	t=1	g=135;-=2	t=133;-=4	a=146	a=146	hap1=anc_Cjejuni, hap2=anc_Ccoli	G157_RS01365	hypothetical protein	G157_RS03060	peptidyl-prolyl cis-trans isomerase	-15	-8
271864	616935	ac=347;gt=290;gc=22;at=19;a-=8;g-=2;-t=1	Cc_1	a=374;g=314;-=1	c=369;t=310;-=10	Cc_unintrog_1_recipient	g=1	t=1	g=135;-=2	t=133;-=4	a=146	c=136;t=10	hap1=anc_Cjejuni, hap2=anc_Ccoli	G157_RS01365	hypothetical protein	G157_RS03060	peptidyl-prolyl cis-trans isomerase	-15	-8
271864	616941	aa=347;gt=290;ga=22;at=19;a-=8;g-=2;-t=1	Cc_1	a=374;g=314;-=1	a=369;t=310;-=10	Cc_unintrog_1_recipient	g=1	t=1	g=135;-=2	t=133;-=4	a=146	a=146	hap1=anc_Cjejuni, hap2=anc_Ccoli	G157_RS01365	hypothetical protein	G157_RS03060	peptidyl-prolyl cis-trans isomerase	-15	-8
271864	616950	at=347;gc=291;gt=21;ac=19;a-=8;g-=2;-c=1	Cc_1	a=374;g=314;-=1	t=368;c=311;-=10	Cc_unintrog_1_recipient	g=1	c=1	g=135;-=2	c=133;-=4	a=146	t=146	hap1=anc_Cjejuni, hap2=anc_Ccoli	G157_RS01365	hypothetical protein	G157_RS03060	peptidyl-prolyl cis-trans isomerase	-16	-8
271864	616951	at=347;ga=291;gt=21;aa=19;a-=8;g-=2;-a=1	Cc_1	a=374;g=314;-=1	t=368;a=311;-=10	Cc_unintrog_1_recipient	g=1	a=1	g=135;-=2	a=133;-=4	a=146	t=132;c=14	hap1=anc_Cjejuni, hap2=anc_Ccoli	G157_RS01365	hypothetical protein	G157_RS03060	peptidyl-prolyl cis-trans isomerase	-16	-8
271864	616953	aa=347;gc=291;ga=21;ac=19;a-=8;g-=2;-c=1	Cc_1	a=374;g=314;-=1	a=368;c=311;-=10	Cc_unintrog_1_recipient	g=1	c=1	g=135;-=2	c=133;-=4	a=146	a=146	hap1=anc_Cjejuni, hap2=anc_Ccoli	G157_RS01365	hypothetical protein	G157_RS03060	peptidyl-prolyl cis-trans isomerase	-16	-8
271864	616956	ac=347;gt=291;gc=21;at=19;a-=8;g-=2;-t=1	Cc_1	a=374;g=314;-=1	c=368;t=311;-=10	Cc_unintrog_1_recipient	g=1	t=1	g=135;-=2	t=133;-=4	a=146	c=130;t=16	hap1=anc_Cjejuni, hap2=anc_Ccoli	G157_RS01365	hypothetical protein	G157_RS03060	peptidyl-prolyl cis-trans isomerase	-16	-8
271864	616965	at=346;gc=291;gt=21;ac=19;a-=9;g-=2;-c=1	Cc_1	a=374;g=314;-=1	t=367;c=311;-=11	Cc_unintrog_1_recipient	g=1	c=1	g=135;-=2	c=128;t=5;-=4	a=146	t=146	hap1=anc_Cjejuni, hap2=anc_Ccoli	G157_RS01365	hypothetical protein	G157_RS03060	peptidyl-prolyl cis-trans isomerase	-16	-8
271864	616968	ac=343;gt=291;gc=21;at=19;a-=12;g-=2;-t=1	Cc_1	a=374;g=314;-=1	c=364;t=311;-=14	Cc_unintrog_1_recipient	g=1	t=1	g=135;-=2	t=133;-=4	a=146	c=133;t=13	hap1=anc_Cjejuni, hap2=anc_Ccoli	G157_RS01365	hypothetical protein	G157_RS03060	peptidyl-prolyl cis-trans isomerase	-16	-8
271864	616977	at=338;gc=291;gt=22;ac=19;a-=17;g-=1;-c=1	Cc_1	a=374;g=314;-=1	t=360;c=311;-=18	Cc_unintrog_1_recipient	g=1	c=1	g=135;-=2	t=83;c=50;-=4	a=146	t=146	hap1=anc_Cjejuni, hap2=other	G157_RS01365	hypothetical protein	G157_RS03060	peptidyl-prolyl cis-trans isomerase	-16	-8
271864	619125	ga=285;aa=193;ag=181;gg=27;g-=2;--=1	Cc_1	a=374;g=314;-=1	a=478;g=208;-=3	Cc_unintrog_1_recipient	g=1	a=1	g=135;-=2	g=87;a=25;t=14;-=9;c=2	a=146	g=141;a=5	hap1=other, hap2=other	G157_RS01365	hypothetical protein	G157_RS03075	membrane protein	-11	-8
271864	619278	aa=340;gg=306;ag=34;ga=6;g-=2;-g=1	Cc_1	a=374;g=314;-=1	a=346;g=341;-=2	Cc_unintrog_1_recipient	g=1	g=1	g=135;-=2	g=121;a=8;-=8	a=146	a=108;g=38	hap1=anc_Cjejuni, hap2=anc_Ccoli	G157_RS01365	hypothetical protein	G157_RS03075	membrane protein	-9	-8
271864	619631	at=342;gc=305;ac=32;gt=9;-c=1	Cc_1	a=374;g=314;-=1	t=351;c=338	Cc_unintrog_1_recipient	g=1	c=1	g=135;-=2	c=134;-=3	a=146	t=115;-=29;c=2	hap1=anc_Cjejuni, hap2=anc_Ccoli	G157_RS01365	hypothetical protein	G157_RS03080	L-lactate dehydrogenase	-12	-8
271864	619637	ac=342;gt=305;at=32;gc=9;-t=1	Cc_1	a=374;g=314;-=1	c=351;t=338	Cc_unintrog_1_recipient	g=1	t=1	g=135;-=2	t=134;-=3	a=146	c=115;-=29;t=2	hap1=anc_Cjejuni, hap2=anc_Ccoli	G157_RS01365	hypothetical protein	G157_RS03080	L-lactate dehydrogenase	-12	-8
271867	616920	at=346;gg=291;gt=22;ag=18;a-=8;g-=2;-t=1;-g=1	Cc_1	a=372;g=315;-=2	t=369;g=310;-=10	Cc_unintrog_1_recipient	g=1	g=1	g=135;-=2	g=129;-=4;a=4	a=85;g=61	t=146	hap1=anc_Cjejuni, hap2=anc_Ccoli	G157_RS01365	hypothetical protein	G157_RS03060	peptidyl-prolyl cis-trans isomerase	-14	-9
271867	616921	gc=290;at=285;ac=79;gt=23;a-=8;g-=2;-t=1;-c=1	Cc_1	a=372;g=315;-=2	c=370;t=309;-=10	Cc_unintrog_1_recipient	g=1	t=1	g=135;-=2	c=80;t=53;-=4	a=85;g=61	t=140;c=6	hap1=anc_Ccoli, hap2=anc_Cjejuni	G157_RS01365	hypothetical protein	G157_RS03060	peptidyl-prolyl cis-trans isomerase	-10	-9
271867	616926	ac=346;gt=291;gc=22;at=18;a-=8;g-=2;-t=1;-c=1	Cc_1	a=372;g=315;-=2	c=369;t=310;-=10	Cc_unintrog_1_recipient	g=1	t=1	g=135;-=2	t=133;-=4	a=85;g=61	c=144;t=2	hap1=anc_Cjejuni, hap2=anc_Ccoli	G157_RS01365	hypothetical protein	G157_RS03060	peptidyl-prolyl cis-trans isomerase	-14	-9
271867	616932	aa=346;gt=291;ga=22;at=18;a-=8;g-=2;-a=1;-t=1	Cc_1	a=372;g=315;-=2	a=369;t=310;-=10	Cc_unintrog_1_recipient	g=1	t=1	g=135;-=2	t=133;-=4	a=85;g=61	a=146	hap1=anc_Cjejuni, hap2=anc_Ccoli	G157_RS01365	hypothetical protein	G157_RS03060	peptidyl-prolyl cis-trans isomerase	-14	-9
271867	616935	ac=346;gt=291;gc=22;at=18;a-=8;g-=2;-c=1;-t=1	Cc_1	a=372;g=315;-=2	c=369;t=310;-=10	Cc_unintrog_1_recipient	g=1	t=1	g=135;-=2	t=133;-=4	a=85;g=61	c=136;t=10	hap1=anc_Cjejuni, hap2=anc_Ccoli	G157_RS01365	hypothetical protein	G157_RS03060	peptidyl-prolyl cis-trans isomerase	-14	-9
271867	616941	aa=346;gt=291;ga=22;at=18;a-=8;g-=2;-a=1;-t=1	Cc_1	a=372;g=315;-=2	a=369;t=310;-=10	Cc_unintrog_1_recipient	g=1	t=1	g=135;-=2	t=133;-=4	a=85;g=61	a=146	hap1=anc_Cjejuni, hap2=anc_Ccoli	G157_RS01365	hypothetical protein	G157_RS03060	peptidyl-prolyl cis-trans isomerase	-14	-9
271867	616950	at=346;gc=292;gt=21;ac=18;a-=8;g-=2;-t=1;-c=1	Cc_1	a=372;g=315;-=2	t=368;c=311;-=10	Cc_unintrog_1_recipient	g=1	c=1	g=135;-=2	c=133;-=4	a=85;g=61	t=146	hap1=anc_Cjejuni, hap2=anc_Ccoli	G157_RS01365	hypothetical protein	G157_RS03060	peptidyl-prolyl cis-trans isomerase	-15	-9
271867	616951	at=346;ga=292;gt=21;aa=18;a-=8;g-=2;-t=1;-a=1	Cc_1	a=372;g=315;-=2	t=368;a=311;-=10	Cc_unintrog_1_recipient	g=1	a=1	g=135;-=2	a=133;-=4	a=85;g=61	t=132;c=14	hap1=anc_Cjejuni, hap2=anc_Ccoli	G157_RS01365	hypothetical protein	G157_RS03060	peptidyl-prolyl cis-trans isomerase	-15	-9
271867	616953	aa=346;gc=292;ga=21;ac=18;a-=8;g-=2;-a=1;-c=1	Cc_1	a=372;g=315;-=2	a=368;c=311;-=10	Cc_unintrog_1_recipient	g=1	c=1	g=135;-=2	c=133;-=4	a=85;g=61	a=146	hap1=anc_Cjejuni, hap2=anc_Ccoli	G157_RS01365	hypothetical protein	G157_RS03060	peptidyl-prolyl cis-trans isomerase	-15	-9
271867	616956	ac=346;gt=292;gc=21;at=18;a-=8;g-=2;-c=1;-t=1	Cc_1	a=372;g=315;-=2	c=368;t=311;-=10	Cc_unintrog_1_recipient	g=1	t=1	g=135;-=2	t=133;-=4	a=85;g=61	c=130;t=16	hap1=anc_Cjejuni, hap2=anc_Ccoli	G157_RS01365	hypothetical protein	G157_RS03060	peptidyl-prolyl cis-trans isomerase	-15	-9
271867	616965	at=345;gc=292;gt=21;ac=18;a-=9;g-=2;-c=1;-t=1	Cc_1	a=372;g=315;-=2	t=367;c=311;-=11	Cc_unintrog_1_recipient	g=1	c=1	g=135;-=2	c=128;t=5;-=4	a=85;g=61	t=146	hap1=anc_Cjejuni, hap2=anc_Ccoli	G157_RS01365	hypothetical protein	G157_RS03060	peptidyl-prolyl cis-trans isomerase	-15	-9
271867	616968	ac=342;gt=292;gc=21;at=18;a-=12;g-=2;-t=1;-c=1	Cc_1	a=372;g=315;-=2	c=364;t=311;-=14	Cc_unintrog_1_recipient	g=1	t=1	g=135;-=2	t=133;-=4	a=85;g=61	c=133;t=13	hap1=anc_Cjejuni, hap2=anc_Ccoli	G157_RS01365	hypothetical protein	G157_RS03060	peptidyl-prolyl cis-trans isomerase	-15	-9
271867	616977	at=337;gc=292;gt=22;ac=18;a-=17;g-=1;-t=1;-c=1	Cc_1	a=372;g=315;-=2	t=360;c=311;-=18	Cc_unintrog_1_recipient	g=1	c=1	g=135;-=2	t=83;c=50;-=4	a=85;g=61	t=146	hap1=anc_Cjejuni, hap2=other	G157_RS01365	hypothetical protein	G157_RS03060	peptidyl-prolyl cis-trans isomerase	-15	-9
271867	618940	at=354;gc=287;gt=26;ac=18;g-=2;-t=1;--=1	Cc_1	a=372;g=315;-=2	t=381;c=305;-=3	Cc_unintrog_1_recipient	g=1	c=1	g=135;-=2	c=127;-=10	a=85;g=61	t=146	hap1=anc_Cjejuni, hap2=anc_Ccoli	G157_RS01365	hypothetical protein	G157_RS03075	membrane protein	-14	-9
271867	618941	ac=354;ga=287;gc=26;aa=18;g-=2;-c=1;--=1	Cc_1	a=372;g=315;-=2	c=381;a=305;-=3	Cc_unintrog_1_recipient	g=1	a=1	g=135;-=2	a=127;-=10	a=85;g=61	c=146	hap1=anc_Cjejuni, hap2=anc_Ccoli	G157_RS01365	hypothetical protein	G157_RS03075	membrane protein	-14	-9
271867	618949	ag=354;ga=287;gg=26;aa=18;g-=2;-g=1;--=1	Cc_1	a=372;g=315;-=2	g=381;a=305;-=3	Cc_unintrog_1_recipient	g=1	a=1	g=135;-=2	a=127;-=10	a=85;g=61	g=146	hap1=anc_Cjejuni, hap2=anc_Ccoli	G157_RS01365	hypothetical protein	G157_RS03075	membrane protein	-14	-9
271867	618951	at=354;gc=287;gt=26;ac=18;g-=2;--=1;-t=1	Cc_1	a=372;g=315;-=2	t=381;c=305;-=3	Cc_unintrog_1_recipient	g=1	c=1	g=135;-=2	c=127;-=10	a=85;g=61	t=146	hap1=anc_Cjejuni, hap2=anc_Ccoli	G157_RS01365	hypothetical protein	G157_RS03075	membrane protein	-14	-9
271867	618954	ag=354;ga=287;gg=26;aa=18;g-=2;--=1;-g=1	Cc_1	a=372;g=315;-=2	g=381;a=305;-=3	Cc_unintrog_1_recipient	g=1	a=1	g=135;-=2	a=127;-=10	a=85;g=61	g=146	hap1=anc_Cjejuni, hap2=anc_Ccoli	G157_RS01365	hypothetical protein	G157_RS03075	membrane protein	-14	-9
271867	618957	ag=354;gt=287;gg=26;at=18;g-=2;--=1;-g=1	Cc_1	a=372;g=315;-=2	g=381;t=305;-=3	Cc_unintrog_1_recipient	g=1	t=1	g=135;-=2	t=126;-=10;g=1	a=85;g=61	g=142;a=4	hap1=anc_Cjejuni, hap2=anc_Ccoli	G157_RS01365	hypothetical protein	G157_RS03075	membrane protein	-14	-9
271867	618965	ac=354;ga=287;gc=26;aa=18;g-=2;--=1;-c=1	Cc_1	a=372;g=315;-=2	c=381;a=305;-=3	Cc_unintrog_1_recipient	g=1	a=1	g=135;-=2	a=127;-=10	a=85;g=61	c=146	hap1=anc_Cjejuni, hap2=anc_Ccoli	G157_RS01365	hypothetical protein	G157_RS03075	membrane protein	-14	-9
271867	618972	ag=354;ga=287;gg=26;aa=18;g-=2;-g=1;--=1	Cc_1	a=372;g=315;-=2	g=381;a=305;-=3	Cc_unintrog_1_recipient	g=1	a=1	g=135;-=2	a=118;-=10;g=9	a=85;g=61	g=145;a=1	hap1=anc_Cjejuni, hap2=anc_Ccoli	G157_RS01365	hypothetical protein	G157_RS03075	membrane protein	-14	-9
271867	618978	ag=354;ga=287;gg=26;aa=18;g-=2;-g=1;--=1	Cc_1	a=372;g=315;-=2	g=381;a=305;-=3	Cc_unintrog_1_recipient	g=1	a=1	g=135;-=2	a=127;-=10	a=85;g=61	g=146	hap1=anc_Cjejuni, hap2=anc_Ccoli	G157_RS01365	hypothetical protein	G157_RS03075	membrane protein	-14	-9
271867	618981	at=354;gc=287;gt=26;ac=18;g-=2;--=1;-t=1	Cc_1	a=372;g=315;-=2	t=381;c=305;-=3	Cc_unintrog_1_recipient	g=1	c=1	g=135;-=2	c=90;t=37;-=10	a=85;g=61	t=146	hap1=anc_Cjejuni, hap2=anc_Ccoli	G157_RS01365	hypothetical protein	G157_RS03075	membrane protein	-14	-9
271867	618990	ac=354;gt=287;gc=26;at=18;g-=2;--=1;-c=1	Cc_1	a=372;g=315;-=2	c=381;t=305;-=3	Cc_unintrog_1_recipient	g=1	t=1	g=135;-=2	t=127;-=10	a=85;g=61	c=146	hap1=anc_Cjejuni, hap2=anc_Ccoli	G157_RS01365	hypothetical protein	G157_RS03075	membrane protein	-14	-9
271867	619005	ag=354;ga=287;gg=26;aa=18;g-=2;-g=1;--=1	Cc_1	a=372;g=315;-=2	g=381;a=305;-=3	Cc_unintrog_1_recipient	g=1	a=1	g=135;-=2	a=85;g=42;-=10	a=85;g=61	g=146	hap1=anc_Cjejuni, hap2=anc_Ccoli	G157_RS01365	hypothetical protein	G157_RS03075	membrane protein	-14	-9
271867	619038	at=354;gg=287;gt=26;ag=18;g-=2;-t=1;--=1	Cc_1	a=372;g=315;-=2	t=381;g=305;-=3	Cc_unintrog_1_recipient	g=1	g=1	g=135;-=2	g=127;-=10	a=85;g=61	t=146	hap1=anc_Cjejuni, hap2=anc_Ccoli	G157_RS01365	hypothetical protein	G157_RS03075	membrane protein	-14	-9
271867	619047	at=354;ga=287;gt=26;aa=18;g-=2;-t=1;--=1	Cc_1	a=372;g=315;-=2	t=381;a=305;-=3	Cc_unintrog_1_recipient	g=1	a=1	g=135;-=2	a=126;-=9;t=2	a=85;g=61	t=146	hap1=anc_Cjejuni, hap2=anc_Ccoli	G157_RS01365	hypothetical protein	G157_RS03075	membrane protein	-14	-9
271867	619050	at=354;ga=287;gt=26;aa=18;g-=2;--=1;-t=1	Cc_1	a=372;g=315;-=2	t=381;a=305;-=3	Cc_unintrog_1_recipient	g=1	a=1	g=135;-=2	a=114;g=14;-=9	a=85;g=61	t=144;c=2	hap1=anc_Cjejuni, hap2=anc_Ccoli	G157_RS01365	hypothetical protein	G157_RS03075	membrane protein	-14	-9
271867	619059	ag=354;ga=287;gg=26;aa=18;g-=2;--=1;-g=1	Cc_1	a=372;g=315;-=2	g=381;a=305;-=3	Cc_unintrog_1_recipient	g=1	a=1	g=135;-=2	a=128;-=9	a=85;g=61	g=127;a=19	hap1=anc_Cjejuni, hap2=anc_Ccoli	G157_RS01365	hypothetical protein	G157_RS03075	membrane protein	-14	-9
271867	619062	aa=354;gg=287;ga=26;ag=18;g-=2;--=1;-a=1	Cc_1	a=372;g=315;-=2	a=381;g=305;-=3	Cc_unintrog_1_recipient	g=1	g=1	g=135;-=2	a=79;g=49;-=9	a=85;g=61	a=146	hap1=anc_Cjejuni, hap2=other	G157_RS01365	hypothetical protein	G157_RS03075	membrane protein	-14	-9
271867	619068	aa=354;gg=287;ga=26;ag=18;g-=2;-a=1;--=1	Cc_1	a=372;g=315;-=2	a=381;g=305;-=3	Cc_unintrog_1_recipient	g=1	g=1	g=135;-=2	g=126;-=9;a=2	a=85;g=61	a=146	hap1=anc_Cjejuni, hap2=anc_Ccoli	G157_RS01365	hypothetical protein	G157_RS03075	membrane protein	-14	-9
271867	619084	aa=354;gg=287;ga=26;ag=18;g-=2;-a=1;--=1	Cc_1	a=372;g=315;-=2	a=381;g=305;-=3	Cc_unintrog_1_recipient	g=1	g=1	g=135;-=2	a=75;g=53;-=9	a=85;g=61	a=146	hap1=anc_Cjejuni, hap2=other	G157_RS01365	hypothetical protein	G157_RS03075	membrane protein	-14	-9
271867	619085	ac=354;gt=287;gc=26;at=18;g-=2;-c=1;--=1	Cc_1	a=372;g=315;-=2	c=381;t=305;-=3	Cc_unintrog_1_recipient	g=1	t=1	g=135;-=2	t=128;-=9	a=85;g=61	c=141;t=5	hap1=anc_Cjejuni, hap2=anc_Ccoli	G157_RS01365	hypothetical protein	G157_RS03075	membrane protein	-14	-9
271867	619087	ac=354;gt=287;gc=26;at=18;g-=2;--=1;-c=1	Cc_1	a=372;g=315;-=2	c=381;t=305;-=3	Cc_unintrog_1_recipient	g=1	t=1	g=135;-=2	t=128;-=9	a=85;g=61	c=145;t=1	hap1=anc_Cjejuni, hap2=anc_Ccoli	G157_RS01365	hypothetical protein	G157_RS03075	membrane protein	-14	-9
271867	619096	ac=354;gt=287;gc=26;at=18;g-=2;-c=1;--=1	Cc_1	a=372;g=315;-=2	c=381;t=305;-=3	Cc_unintrog_1_recipient	g=1	t=1	g=135;-=2	t=128;-=9	a=85;g=61	c=146	hap1=anc_Cjejuni, hap2=anc_Ccoli	G157_RS01365	hypothetical protein	G157_RS03075	membrane protein	-14	-9
271867	619098	at=354;ga=287;gt=26;aa=18;g-=2;-t=1;--=1	Cc_1	a=372;g=315;-=2	t=381;a=305;-=3	Cc_unintrog_1_recipient	g=1	a=1	g=135;-=2	a=128;-=9	a=85;g=61	t=146	hap1=anc_Cjejuni, hap2=anc_Ccoli	G157_RS01365	hypothetical protein	G157_RS03075	membrane protein	-14	-9
271867	619104	ag=354;ga=287;gg=26;aa=18;g-=2;--=1;-g=1	Cc_1	a=372;g=315;-=2	g=381;a=305;-=3	Cc_unintrog_1_recipient	g=1	a=1	g=135;-=2	g=97;a=31;-=9	a=85;g=61	g=146	hap1=anc_Cjejuni, hap2=other	G157_RS01365	hypothetical protein	G157_RS03075	membrane protein	-14	-9
271867	619105	aa=354;gg=287;ga=26;ag=18;g-=2;-a=1;--=1	Cc_1	a=372;g=315;-=2	a=381;g=305;-=3	Cc_unintrog_1_recipient	g=1	g=1	g=135;-=2	g=128;-=9	a=85;g=61	a=146	hap1=anc_Cjejuni, hap2=anc_Ccoli	G157_RS01365	hypothetical protein	G157_RS03075	membrane protein	-14	-9
271867	619106	ac=354;gt=287;gc=26;at=18;g-=2;--=1;-c=1	Cc_1	a=372;g=315;-=2	c=381;t=305;-=3	Cc_unintrog_1_recipient	g=1	t=1	g=135;-=2	t=128;-=9	a=85;g=61	c=146	hap1=anc_Cjejuni, hap2=anc_Ccoli	G157_RS01365	hypothetical protein	G157_RS03075	membrane protein	-14	-9
271867	619113	at=354;gc=287;gt=26;ac=18;g-=2;-t=1;--=1	Cc_1	a=372;g=315;-=2	t=381;c=305;-=3	Cc_unintrog_1_recipient	g=1	c=1	g=135;-=2	c=128;-=9	a=85;g=61	t=146	hap1=anc_Cjejuni, hap2=anc_Ccoli	G157_RS01365	hypothetical protein	G157_RS03075	membrane protein	-14	-9
271867	619125	ga=286;aa=191;ag=181;gg=27;g-=2;-a=1;--=1	Cc_1	a=372;g=315;-=2	a=478;g=208;-=3	Cc_unintrog_1_recipient	g=1	a=1	g=135;-=2	g=87;a=25;t=14;-=9;c=2	a=85;g=61	g=141;a=5	hap1=other, hap2=other	G157_RS01365	hypothetical protein	G157_RS03075	membrane protein	-10	-8
271867	619278	aa=340;gg=307;ag=32;ga=6;-g=2;g-=2	Cc_1	a=372;g=315;-=2	a=346;g=341;-=2	Cc_unintrog_1_recipient	g=1	g=1	g=135;-=2	g=121;a=8;-=8	a=85;g=61	a=108;g=38	hap1=anc_Cjejuni, hap2=anc_Ccoli	G157_RS01365	hypothetical protein	G157_RS03075	membrane protein	-9	-8
271867	619631	at=342;gc=306;ac=30;gt=9;-c=2	Cc_1	a=372;g=315;-=2	t=351;c=338	Cc_unintrog_1_recipient	g=1	c=1	g=135;-=2	c=134;-=3	a=85;g=61	t=115;-=29;c=2	hap1=anc_Cjejuni, hap2=anc_Ccoli	G157_RS01365	hypothetical protein	G157_RS03080	L-lactate dehydrogenase	-11	-8
271867	619637	ac=342;gt=306;at=30;gc=9;-t=2	Cc_1	a=372;g=315;-=2	c=351;t=338	Cc_unintrog_1_recipient	g=1	t=1	g=135;-=2	t=134;-=3	a=85;g=61	c=115;-=29;t=2	hap1=anc_Cjejuni, hap2=anc_Ccoli	G157_RS01365	hypothetical protein	G157_RS03080	L-lactate dehydrogenase	-11	-8
271870	616920	at=346;gg=290;gt=22;ag=19;a-=8;g-=2;-g=1;-t=1	Cc_1	a=373;g=314;-=2	t=369;g=310;-=10	Cc_unintrog_1_recipient	g=1	g=1	g=135;-=2	g=129;-=4;a=4	a=146	t=146	hap1=anc_Cjejuni, hap2=anc_Ccoli	G157_RS01365	hypothetical protein	G157_RS03060	peptidyl-prolyl cis-trans isomerase	-15	-8
271870	616921	gc=289;at=285;ac=80;gt=23;a-=8;g-=2;-t=1;-c=1	Cc_1	a=373;g=314;-=2	c=370;t=309;-=10	Cc_unintrog_1_recipient	g=1	t=1	g=135;-=2	c=80;t=53;-=4	a=146	t=140;c=6	hap1=anc_Ccoli, hap2=anc_Cjejuni	G157_RS01365	hypothetical protein	G157_RS03060	peptidyl-prolyl cis-trans isomerase	-11	-8
271870	616926	ac=346;gt=290;gc=22;at=19;a-=8;g-=2;-t=1;-c=1	Cc_1	a=373;g=314;-=2	c=369;t=310;-=10	Cc_unintrog_1_recipient	g=1	t=1	g=135;-=2	t=133;-=4	a=146	c=144;t=2	hap1=anc_Cjejuni, hap2=anc_Ccoli	G157_RS01365	hypothetical protein	G157_RS03060	peptidyl-prolyl cis-trans isomerase	-15	-8
271870	616932	aa=346;gt=290;ga=22;at=19;a-=8;g-=2;-t=1;-a=1	Cc_1	a=373;g=314;-=2	a=369;t=310;-=10	Cc_unintrog_1_recipient	g=1	t=1	g=135;-=2	t=133;-=4	a=146	a=146	hap1=anc_Cjejuni, hap2=anc_Ccoli	G157_RS01365	hypothetical protein	G157_RS03060	peptidyl-prolyl cis-trans isomerase	-15	-8
271870	616935	ac=346;gt=290;gc=22;at=19;a-=8;g-=2;-t=1;-c=1	Cc_1	a=373;g=314;-=2	c=369;t=310;-=10	Cc_unintrog_1_recipient	g=1	t=1	g=135;-=2	t=133;-=4	a=146	c=136;t=10	hap1=anc_Cjejuni, hap2=anc_Ccoli	G157_RS01365	hypothetical protein	G157_RS03060	peptidyl-prolyl cis-trans isomerase	-15	-8
271870	616941	aa=346;gt=290;ga=22;at=19;a-=8;g-=2;-t=1;-a=1	Cc_1	a=373;g=314;-=2	a=369;t=310;-=10	Cc_unintrog_1_recipient	g=1	t=1	g=135;-=2	t=133;-=4	a=146	a=146	hap1=anc_Cjejuni, hap2=anc_Ccoli	G157_RS01365	hypothetical protein	G157_RS03060	peptidyl-prolyl cis-trans isomerase	-15	-8
271870	616950	at=346;gc=291;gt=21;ac=19;a-=8;g-=2;-c=1;-t=1	Cc_1	a=373;g=314;-=2	t=368;c=311;-=10	Cc_unintrog_1_recipient	g=1	c=1	g=135;-=2	c=133;-=4	a=146	t=146	hap1=anc_Cjejuni, hap2=anc_Ccoli	G157_RS01365	hypothetical protein	G157_RS03060	peptidyl-prolyl cis-trans isomerase	-16	-8
271870	616951	at=346;ga=291;gt=21;aa=19;a-=8;g-=2;-t=1;-a=1	Cc_1	a=373;g=314;-=2	t=368;a=311;-=10	Cc_unintrog_1_recipient	g=1	a=1	g=135;-=2	a=133;-=4	a=146	t=132;c=14	hap1=anc_Cjejuni, hap2=anc_Ccoli	G157_RS01365	hypothetical protein	G157_RS03060	peptidyl-prolyl cis-trans isomerase	-16	-8
271870	616953	aa=346;gc=291;ga=21;ac=19;a-=8;g-=2;-c=1;-a=1	Cc_1	a=373;g=314;-=2	a=368;c=311;-=10	Cc_unintrog_1_recipient	g=1	c=1	g=135;-=2	c=133;-=4	a=146	a=146	hap1=anc_Cjejuni, hap2=anc_Ccoli	G157_RS01365	hypothetical protein	G157_RS03060	peptidyl-prolyl cis-trans isomerase	-16	-8
271870	616956	ac=346;gt=291;gc=21;at=19;a-=8;g-=2;-c=1;-t=1	Cc_1	a=373;g=314;-=2	c=368;t=311;-=10	Cc_unintrog_1_recipient	g=1	t=1	g=135;-=2	t=133;-=4	a=146	c=130;t=16	hap1=anc_Cjejuni, hap2=anc_Ccoli	G157_RS01365	hypothetical protein	G157_RS03060	peptidyl-prolyl cis-trans isomerase	-16	-8
271870	616965	at=345;gc=291;gt=21;ac=19;a-=9;g-=2;-t=1;-c=1	Cc_1	a=373;g=314;-=2	t=367;c=311;-=11	Cc_unintrog_1_recipient	g=1	c=1	g=135;-=2	c=128;t=5;-=4	a=146	t=146	hap1=anc_Cjejuni, hap2=anc_Ccoli	G157_RS01365	hypothetical protein	G157_RS03060	peptidyl-prolyl cis-trans isomerase	-16	-8
271870	616968	ac=342;gt=291;gc=21;at=19;a-=12;g-=2;-t=1;-c=1	Cc_1	a=373;g=314;-=2	c=364;t=311;-=14	Cc_unintrog_1_recipient	g=1	t=1	g=135;-=2	t=133;-=4	a=146	c=133;t=13	hap1=anc_Cjejuni, hap2=anc_Ccoli	G157_RS01365	hypothetical protein	G157_RS03060	peptidyl-prolyl cis-trans isomerase	-16	-8
271870	616977	at=337;gc=291;gt=22;ac=19;a-=17;-c=1;-t=1;g-=1	Cc_1	a=373;g=314;-=2	t=360;c=311;-=18	Cc_unintrog_1_recipient	g=1	c=1	g=135;-=2	t=83;c=50;-=4	a=146	t=146	hap1=anc_Cjejuni, hap2=other	G157_RS01365	hypothetical protein	G157_RS03060	peptidyl-prolyl cis-trans isomerase	-16	-8
271870	619125	ga=285;aa=192;ag=181;gg=27;g-=2;--=1;-a=1	Cc_1	a=373;g=314;-=2	a=478;g=208;-=3	Cc_unintrog_1_recipient	g=1	a=1	g=135;-=2	g=87;a=25;t=14;-=9;c=2	a=146	g=141;a=5	hap1=other, hap2=other	G157_RS01365	hypothetical protein	G157_RS03075	membrane protein	-11	-8
271870	619278	aa=340;gg=306;ag=33;ga=6;g-=2;-g=2	Cc_1	a=373;g=314;-=2	a=346;g=341;-=2	Cc_unintrog_1_recipient	g=1	g=1	g=135;-=2	g=121;a=8;-=8	a=146	a=108;g=38	hap1=anc_Cjejuni, hap2=anc_Ccoli	G157_RS01365	hypothetical protein	G157_RS03075	membrane protein	-9	-8
271870	619631	at=342;gc=305;ac=31;gt=9;-c=2	Cc_1	a=373;g=314;-=2	t=351;c=338	Cc_unintrog_1_recipient	g=1	c=1	g=135;-=2	c=134;-=3	a=146	t=115;-=29;c=2	hap1=anc_Cjejuni, hap2=anc_Ccoli	G157_RS01365	hypothetical protein	G157_RS03080	L-lactate dehydrogenase	-12	-8
271870	619637	ac=342;gt=305;at=31;gc=9;-t=2	Cc_1	a=373;g=314;-=2	c=351;t=338	Cc_unintrog_1_recipient	g=1	t=1	g=135;-=2	t=134;-=3	a=146	c=115;-=29;t=2	hap1=anc_Cjejuni, hap2=anc_Ccoli	G157_RS01365	hypothetical protein	G157_RS03080	L-lactate dehydrogenase	-12	-8
271871	616920	at=346;cg=290;ct=22;ag=19;a-=8;c-=2;-g=1;-t=1	Cc_1	a=373;c=314;-=2	t=369;g=310;-=10	Cc_unintrog_1_recipient	c=1	g=1	c=134;-=2;t=1	g=129;-=4;a=4	a=146	t=146	hap1=anc_Cjejuni, hap2=anc_Ccoli	G157_RS01365	hypothetical protein	G157_RS03060	peptidyl-prolyl cis-trans isomerase	-15	-8
271871	616921	cc=289;at=285;ac=80;ct=23;a-=8;c-=2;-t=1;-c=1	Cc_1	a=373;c=314;-=2	c=370;t=309;-=10	Cc_unintrog_1_recipient	c=1	t=1	c=134;-=2;t=1	c=80;t=53;-=4	a=146	t=140;c=6	hap1=anc_Ccoli, hap2=anc_Cjejuni	G157_RS01365	hypothetical protein	G157_RS03060	peptidyl-prolyl cis-trans isomerase	-11	-8
271871	616926	ac=346;ct=290;cc=22;at=19;a-=8;c-=2;-t=1;-c=1	Cc_1	a=373;c=314;-=2	c=369;t=310;-=10	Cc_unintrog_1_recipient	c=1	t=1	c=134;-=2;t=1	t=133;-=4	a=146	c=144;t=2	hap1=anc_Cjejuni, hap2=anc_Ccoli	G157_RS01365	hypothetical protein	G157_RS03060	peptidyl-prolyl cis-trans isomerase	-15	-8
271871	616932	aa=346;ct=290;ca=22;at=19;a-=8;c-=2;-t=1;-a=1	Cc_1	a=373;c=314;-=2	a=369;t=310;-=10	Cc_unintrog_1_recipient	c=1	t=1	c=134;-=2;t=1	t=133;-=4	a=146	a=146	hap1=anc_Cjejuni, hap2=anc_Ccoli	G157_RS01365	hypothetical protein	G157_RS03060	peptidyl-prolyl cis-trans isomerase	-15	-8
271871	616935	ac=346;ct=290;cc=22;at=19;a-=8;c-=2;-t=1;-c=1	Cc_1	a=373;c=314;-=2	c=369;t=310;-=10	Cc_unintrog_1_recipient	c=1	t=1	c=134;-=2;t=1	t=133;-=4	a=146	c=136;t=10	hap1=anc_Cjejuni, hap2=anc_Ccoli	G157_RS01365	hypothetical protein	G157_RS03060	peptidyl-prolyl cis-trans isomerase	-15	-8
271871	616941	aa=346;ct=290;ca=22;at=19;a-=8;c-=2;-t=1;-a=1	Cc_1	a=373;c=314;-=2	a=369;t=310;-=10	Cc_unintrog_1_recipient	c=1	t=1	c=134;-=2;t=1	t=133;-=4	a=146	a=146	hap1=anc_Cjejuni, hap2=anc_Ccoli	G157_RS01365	hypothetical protein	G157_RS03060	peptidyl-prolyl cis-trans isomerase	-15	-8
271871	616950	at=346;cc=291;ct=21;ac=19;a-=8;c-=2;-c=1;-t=1	Cc_1	a=373;c=314;-=2	t=368;c=311;-=10	Cc_unintrog_1_recipient	c=1	c=1	c=134;-=2;t=1	c=133;-=4	a=146	t=146	hap1=anc_Cjejuni, hap2=anc_Ccoli	G157_RS01365	hypothetical protein	G157_RS03060	peptidyl-prolyl cis-trans isomerase	-16	-8
271871	616951	at=346;ca=291;ct=21;aa=19;a-=8;c-=2;-a=1;-t=1	Cc_1	a=373;c=314;-=2	t=368;a=311;-=10	Cc_unintrog_1_recipient	c=1	a=1	c=134;-=2;t=1	a=133;-=4	a=146	t=132;c=14	hap1=anc_Cjejuni, hap2=anc_Ccoli	G157_RS01365	hypothetical protein	G157_RS03060	peptidyl-prolyl cis-trans isomerase	-16	-8
271871	616953	aa=346;cc=291;ca=21;ac=19;a-=8;c-=2;-c=1;-a=1	Cc_1	a=373;c=314;-=2	a=368;c=311;-=10	Cc_unintrog_1_recipient	c=1	c=1	c=134;-=2;t=1	c=133;-=4	a=146	a=146	hap1=anc_Cjejuni, hap2=anc_Ccoli	G157_RS01365	hypothetical protein	G157_RS03060	peptidyl-prolyl cis-trans isomerase	-16	-8
271871	616956	ac=346;ct=291;cc=21;at=19;a-=8;c-=2;-t=1;-c=1	Cc_1	a=373;c=314;-=2	c=368;t=311;-=10	Cc_unintrog_1_recipient	c=1	t=1	c=134;-=2;t=1	t=133;-=4	a=146	c=130;t=16	hap1=anc_Cjejuni, hap2=anc_Ccoli	G157_RS01365	hypothetical protein	G157_RS03060	peptidyl-prolyl cis-trans isomerase	-16	-8
271871	616965	at=345;cc=291;ct=21;ac=19;a-=9;c-=2;-t=1;-c=1	Cc_1	a=373;c=314;-=2	t=367;c=311;-=11	Cc_unintrog_1_recipient	c=1	c=1	c=134;-=2;t=1	c=128;t=5;-=4	a=146	t=146	hap1=anc_Cjejuni, hap2=anc_Ccoli	G157_RS01365	hypothetical protein	G157_RS03060	peptidyl-prolyl cis-trans isomerase	-16	-8
271871	616968	ac=342;ct=291;cc=21;at=19;a-=12;c-=2;-t=1;-c=1	Cc_1	a=373;c=314;-=2	c=364;t=311;-=14	Cc_unintrog_1_recipient	c=1	t=1	c=134;-=2;t=1	t=133;-=4	a=146	c=133;t=13	hap1=anc_Cjejuni, hap2=anc_Ccoli	G157_RS01365	hypothetical protein	G157_RS03060	peptidyl-prolyl cis-trans isomerase	-16	-8
271871	616977	at=337;cc=291;ct=22;ac=19;a-=17;c-=1;-c=1;-t=1	Cc_1	a=373;c=314;-=2	t=360;c=311;-=18	Cc_unintrog_1_recipient	c=1	c=1	c=134;-=2;t=1	t=83;c=50;-=4	a=146	t=146	hap1=anc_Cjejuni, hap2=other	G157_RS01365	hypothetical protein	G157_RS03060	peptidyl-prolyl cis-trans isomerase	-16	-8
271871	619125	ca=285;aa=192;ag=181;cg=27;c-=2;-a=1;--=1	Cc_1	a=373;c=314;-=2	a=478;g=208;-=3	Cc_unintrog_1_recipient	c=1	a=1	c=134;-=2;t=1	g=87;a=25;t=14;-=9;c=2	a=146	g=141;a=5	hap1=other, hap2=other	G157_RS01365	hypothetical protein	G157_RS03075	membrane protein	-11	-8
271871	619278	aa=340;cg=306;ag=33;ca=6;-g=2;c-=2	Cc_1	a=373;c=314;-=2	a=346;g=341;-=2	Cc_unintrog_1_recipient	c=1	g=1	c=134;-=2;t=1	g=121;a=8;-=8	a=146	a=108;g=38	hap1=anc_Cjejuni, hap2=anc_Ccoli	G157_RS01365	hypothetical protein	G157_RS03075	membrane protein	-9	-8
271871	619631	at=342;cc=305;ac=31;ct=9;-c=2	Cc_1	a=373;c=314;-=2	t=351;c=338	Cc_unintrog_1_recipient	c=1	c=1	c=134;-=2;t=1	c=134;-=3	a=146	t=115;-=29;c=2	hap1=anc_Cjejuni, hap2=anc_Ccoli	G157_RS01365	hypothetical protein	G157_RS03080	L-lactate dehydrogenase	-12	-8
271871	619637	ac=342;ct=305;at=31;cc=9;-t=2	Cc_1	a=373;c=314;-=2	c=351;t=338	Cc_unintrog_1_recipient	c=1	t=1	c=134;-=2;t=1	t=134;-=3	a=146	c=115;-=29;t=2	hap1=anc_Cjejuni, hap2=anc_Ccoli	G157_RS01365	hypothetical protein	G157_RS03080	L-lactate dehydrogenase	-12	-8
271879	616920	at=346;gg=289;gt=22;ag=19;a-=8;-g=2;g-=2;-t=1	Cc_1	a=373;g=313;-=3	t=369;g=310;-=10	Cc_unintrog_1_recipient	g=1	g=1	g=135;-=2	g=129;a=4;-=4	a=146	t=146	hap1=anc_Cjejuni, hap2=anc_Ccoli	G157_RS01365	hypothetical protein	G157_RS03060	peptidyl-prolyl cis-trans isomerase	-15	-8
271879	616921	gc=288;at=285;ac=80;gt=23;a-=8;g-=2;-c=2;-t=1	Cc_1	a=373;g=313;-=3	c=370;t=309;-=10	Cc_unintrog_1_recipient	g=1	t=1	g=135;-=2	c=80;t=53;-=4	a=146	t=140;c=6	hap1=anc_Ccoli, hap2=anc_Cjejuni	G157_RS01365	hypothetical protein	G157_RS03060	peptidyl-prolyl cis-trans isomerase	-11	-8
271879	616926	ac=346;gt=289;gc=22;at=19;a-=8;-t=2;g-=2;-c=1	Cc_1	a=373;g=313;-=3	c=369;t=310;-=10	Cc_unintrog_1_recipient	g=1	t=1	g=135;-=2	t=133;-=4	a=146	c=144;t=2	hap1=anc_Cjejuni, hap2=anc_Ccoli	G157_RS01365	hypothetical protein	G157_RS03060	peptidyl-prolyl cis-trans isomerase	-15	-8
271879	616932	aa=346;gt=289;ga=22;at=19;a-=8;-t=2;g-=2;-a=1	Cc_1	a=373;g=313;-=3	a=369;t=310;-=10	Cc_unintrog_1_recipient	g=1	t=1	g=135;-=2	t=133;-=4	a=146	a=146	hap1=anc_Cjejuni, hap2=anc_Ccoli	G157_RS01365	hypothetical protein	G157_RS03060	peptidyl-prolyl cis-trans isomerase	-15	-8
271879	616935	ac=346;gt=289;gc=22;at=19;a-=8;-t=2;g-=2;-c=1	Cc_1	a=373;g=313;-=3	c=369;t=310;-=10	Cc_unintrog_1_recipient	g=1	t=1	g=135;-=2	t=133;-=4	a=146	c=136;t=10	hap1=anc_Cjejuni, hap2=anc_Ccoli	G157_RS01365	hypothetical protein	G157_RS03060	peptidyl-prolyl cis-trans isomerase	-15	-8
271879	616941	aa=346;gt=289;ga=22;at=19;a-=8;g-=2;-t=2;-a=1	Cc_1	a=373;g=313;-=3	a=369;t=310;-=10	Cc_unintrog_1_recipient	g=1	t=1	g=135;-=2	t=133;-=4	a=146	a=146	hap1=anc_Cjejuni, hap2=anc_Ccoli	G157_RS01365	hypothetical protein	G157_RS03060	peptidyl-prolyl cis-trans isomerase	-15	-8
271879	616950	at=346;gc=290;gt=21;ac=19;a-=8;g-=2;-c=2;-t=1	Cc_1	a=373;g=313;-=3	t=368;c=311;-=10	Cc_unintrog_1_recipient	g=1	c=1	g=135;-=2	c=133;-=4	a=146	t=146	hap1=anc_Cjejuni, hap2=anc_Ccoli	G157_RS01365	hypothetical protein	G157_RS03060	peptidyl-prolyl cis-trans isomerase	-16	-8
271879	616951	at=346;ga=290;gt=21;aa=19;a-=8;g-=2;-a=2;-t=1	Cc_1	a=373;g=313;-=3	t=368;a=311;-=10	Cc_unintrog_1_recipient	g=1	a=1	g=135;-=2	a=133;-=4	a=146	t=132;c=14	hap1=anc_Cjejuni, hap2=anc_Ccoli	G157_RS01365	hypothetical protein	G157_RS03060	peptidyl-prolyl cis-trans isomerase	-16	-8
271879	616953	aa=346;gc=290;ga=21;ac=19;a-=8;g-=2;-c=2;-a=1	Cc_1	a=373;g=313;-=3	a=368;c=311;-=10	Cc_unintrog_1_recipient	g=1	c=1	g=135;-=2	c=133;-=4	a=146	a=146	hap1=anc_Cjejuni, hap2=anc_Ccoli	G157_RS01365	hypothetical protein	G157_RS03060	peptidyl-prolyl cis-trans isomerase	-16	-8
271879	616956	ac=346;gt=290;gc=21;at=19;a-=8;-t=2;g-=2;-c=1	Cc_1	a=373;g=313;-=3	c=368;t=311;-=10	Cc_unintrog_1_recipient	g=1	t=1	g=135;-=2	t=133;-=4	a=146	c=130;t=16	hap1=anc_Cjejuni, hap2=anc_Ccoli	G157_RS01365	hypothetical protein	G157_RS03060	peptidyl-prolyl cis-trans isomerase	-16	-8
271879	616965	at=345;gc=290;gt=21;ac=19;a-=9;g-=2;-c=2;-t=1	Cc_1	a=373;g=313;-=3	t=367;c=311;-=11	Cc_unintrog_1_recipient	g=1	c=1	g=135;-=2	c=128;t=5;-=4	a=146	t=146	hap1=anc_Cjejuni, hap2=anc_Ccoli	G157_RS01365	hypothetical protein	G157_RS03060	peptidyl-prolyl cis-trans isomerase	-16	-8
271879	616968	ac=342;gt=290;gc=21;at=19;a-=12;-t=2;g-=2;-c=1	Cc_1	a=373;g=313;-=3	c=364;t=311;-=14	Cc_unintrog_1_recipient	g=1	t=1	g=135;-=2	t=133;-=4	a=146	c=133;t=13	hap1=anc_Cjejuni, hap2=anc_Ccoli	G157_RS01365	hypothetical protein	G157_RS03060	peptidyl-prolyl cis-trans isomerase	-16	-8
271879	616977	at=337;gc=290;gt=22;ac=19;a-=17;-c=2;g-=1;-t=1	Cc_1	a=373;g=313;-=3	t=360;c=311;-=18	Cc_unintrog_1_recipient	g=1	c=1	g=135;-=2	t=83;c=50;-=4	a=146	t=146	hap1=anc_Cjejuni, hap2=other	G157_RS01365	hypothetical protein	G157_RS03060	peptidyl-prolyl cis-trans isomerase	-16	-8
271879	619125	ga=284;aa=192;ag=181;gg=27;g-=2;-a=2;--=1	Cc_1	a=373;g=313;-=3	a=478;g=208;-=3	Cc_unintrog_1_recipient	g=1	a=1	g=135;-=2	g=87;a=25;t=14;-=9;c=2	a=146	g=141;a=5	hap1=other, hap2=other	G157_RS01365	hypothetical protein	G157_RS03075	membrane protein	-11	-8
271879	619278	aa=340;gg=305;ag=33;ga=6;-g=3;g-=2	Cc_1	a=373;g=313;-=3	a=346;g=341;-=2	Cc_unintrog_1_recipient	g=1	g=1	g=135;-=2	g=121;a=8;-=8	a=146	a=108;g=38	hap1=anc_Cjejuni, hap2=anc_Ccoli	G157_RS01365	hypothetical protein	G157_RS03075	membrane protein	-9	-8
271879	619631	at=342;gc=304;ac=31;gt=9;-c=3	Cc_1	a=373;g=313;-=3	t=351;c=338	Cc_unintrog_1_recipient	g=1	c=1	g=135;-=2	c=134;-=3	a=146	t=115;-=29;c=2	hap1=anc_Cjejuni, hap2=anc_Ccoli	G157_RS01365	hypothetical protein	G157_RS03080	L-lactate dehydrogenase	-12	-8
271879	619637	ac=342;gt=304;at=31;gc=9;-t=3	Cc_1	a=373;g=313;-=3	c=351;t=338	Cc_unintrog_1_recipient	g=1	t=1	g=135;-=2	t=134;-=3	a=146	c=115;-=29;t=2	hap1=anc_Cjejuni, hap2=anc_Ccoli	G157_RS01365	hypothetical protein	G157_RS03080	L-lactate dehydrogenase	-12	-8
271881	616920	at=346;gg=289;gt=22;ag=19;a-=8;-g=2;g-=2;-t=1	Cc_1	a=373;g=313;-=3	t=369;g=310;-=10	Cc_unintrog_1_recipient	g=1	g=1	g=135;-=2	g=129;-=4;a=4	a=146	t=146	hap1=anc_Cjejuni, hap2=anc_Ccoli	G157_RS01365	hypothetical protein	G157_RS03060	peptidyl-prolyl cis-trans isomerase	-15	-8
271881	616921	gc=288;at=285;ac=80;gt=23;a-=8;-c=2;g-=2;-t=1	Cc_1	a=373;g=313;-=3	c=370;t=309;-=10	Cc_unintrog_1_recipient	g=1	t=1	g=135;-=2	c=80;t=53;-=4	a=146	t=140;c=6	hap1=anc_Ccoli, hap2=anc_Cjejuni	G157_RS01365	hypothetical protein	G157_RS03060	peptidyl-prolyl cis-trans isomerase	-11	-8
271881	616926	ac=346;gt=289;gc=22;at=19;a-=8;-t=2;g-=2;-c=1	Cc_1	a=373;g=313;-=3	c=369;t=310;-=10	Cc_unintrog_1_recipient	g=1	t=1	g=135;-=2	t=133;-=4	a=146	c=144;t=2	hap1=anc_Cjejuni, hap2=anc_Ccoli	G157_RS01365	hypothetical protein	G157_RS03060	peptidyl-prolyl cis-trans isomerase	-15	-8
271881	616932	aa=346;gt=289;ga=22;at=19;a-=8;-t=2;g-=2;-a=1	Cc_1	a=373;g=313;-=3	a=369;t=310;-=10	Cc_unintrog_1_recipient	g=1	t=1	g=135;-=2	t=133;-=4	a=146	a=146	hap1=anc_Cjejuni, hap2=anc_Ccoli	G157_RS01365	hypothetical protein	G157_RS03060	peptidyl-prolyl cis-trans isomerase	-15	-8
271881	616935	ac=346;gt=289;gc=22;at=19;a-=8;-t=2;g-=2;-c=1	Cc_1	a=373;g=313;-=3	c=369;t=310;-=10	Cc_unintrog_1_recipient	g=1	t=1	g=135;-=2	t=133;-=4	a=146	c=136;t=10	hap1=anc_Cjejuni, hap2=anc_Ccoli	G157_RS01365	hypothetical protein	G157_RS03060	peptidyl-prolyl cis-trans isomerase	-15	-8
271881	616941	aa=346;gt=289;ga=22;at=19;a-=8;g-=2;-t=2;-a=1	Cc_1	a=373;g=313;-=3	a=369;t=310;-=10	Cc_unintrog_1_recipient	g=1	t=1	g=135;-=2	t=133;-=4	a=146	a=146	hap1=anc_Cjejuni, hap2=anc_Ccoli	G157_RS01365	hypothetical protein	G157_RS03060	peptidyl-prolyl cis-trans isomerase	-15	-8
271881	616950	at=346;gc=290;gt=21;ac=19;a-=8;g-=2;-c=2;-t=1	Cc_1	a=373;g=313;-=3	t=368;c=311;-=10	Cc_unintrog_1_recipient	g=1	c=1	g=135;-=2	c=133;-=4	a=146	t=146	hap1=anc_Cjejuni, hap2=anc_Ccoli	G157_RS01365	hypothetical protein	G157_RS03060	peptidyl-prolyl cis-trans isomerase	-16	-8
271881	616951	at=346;ga=290;gt=21;aa=19;a-=8;-a=2;g-=2;-t=1	Cc_1	a=373;g=313;-=3	t=368;a=311;-=10	Cc_unintrog_1_recipient	g=1	a=1	g=135;-=2	a=133;-=4	a=146	t=132;c=14	hap1=anc_Cjejuni, hap2=anc_Ccoli	G157_RS01365	hypothetical protein	G157_RS03060	peptidyl-prolyl cis-trans isomerase	-16	-8
271881	616953	aa=346;gc=290;ga=21;ac=19;a-=8;-c=2;g-=2;-a=1	Cc_1	a=373;g=313;-=3	a=368;c=311;-=10	Cc_unintrog_1_recipient	g=1	c=1	g=135;-=2	c=133;-=4	a=146	a=146	hap1=anc_Cjejuni, hap2=anc_Ccoli	G157_RS01365	hypothetical protein	G157_RS03060	peptidyl-prolyl cis-trans isomerase	-16	-8
271881	616956	ac=346;gt=290;gc=21;at=19;a-=8;g-=2;-t=2;-c=1	Cc_1	a=373;g=313;-=3	c=368;t=311;-=10	Cc_unintrog_1_recipient	g=1	t=1	g=135;-=2	t=133;-=4	a=146	c=130;t=16	hap1=anc_Cjejuni, hap2=anc_Ccoli	G157_RS01365	hypothetical protein	G157_RS03060	peptidyl-prolyl cis-trans isomerase	-16	-8
271881	616965	at=345;gc=290;gt=21;ac=19;a-=9;g-=2;-c=2;-t=1	Cc_1	a=373;g=313;-=3	t=367;c=311;-=11	Cc_unintrog_1_recipient	g=1	c=1	g=135;-=2	c=128;t=5;-=4	a=146	t=146	hap1=anc_Cjejuni, hap2=anc_Ccoli	G157_RS01365	hypothetical protein	G157_RS03060	peptidyl-prolyl cis-trans isomerase	-16	-8
271881	616968	ac=342;gt=290;gc=21;at=19;a-=12;g-=2;-t=2;-c=1	Cc_1	a=373;g=313;-=3	c=364;t=311;-=14	Cc_unintrog_1_recipient	g=1	t=1	g=135;-=2	t=133;-=4	a=146	c=133;t=13	hap1=anc_Cjejuni, hap2=anc_Ccoli	G157_RS01365	hypothetical protein	G157_RS03060	peptidyl-prolyl cis-trans isomerase	-16	-8
271881	616977	at=337;gc=290;gt=22;ac=19;a-=17;-c=2;-t=1;g-=1	Cc_1	a=373;g=313;-=3	t=360;c=311;-=18	Cc_unintrog_1_recipient	g=1	c=1	g=135;-=2	t=83;c=50;-=4	a=146	t=146	hap1=anc_Cjejuni, hap2=other	G157_RS01365	hypothetical protein	G157_RS03060	peptidyl-prolyl cis-trans isomerase	-16	-8
271881	619125	ga=284;aa=192;ag=181;gg=27;-a=2;g-=2;--=1	Cc_1	a=373;g=313;-=3	a=478;g=208;-=3	Cc_unintrog_1_recipient	g=1	a=1	g=135;-=2	g=87;a=25;t=14;-=9;c=2	a=146	g=141;a=5	hap1=other, hap2=other	G157_RS01365	hypothetical protein	G157_RS03075	membrane protein	-11	-8
271881	619278	aa=340;gg=305;ag=33;ga=6;-g=3;g-=2	Cc_1	a=373;g=313;-=3	a=346;g=341;-=2	Cc_unintrog_1_recipient	g=1	g=1	g=135;-=2	g=121;a=8;-=8	a=146	a=108;g=38	hap1=anc_Cjejuni, hap2=anc_Ccoli	G157_RS01365	hypothetical protein	G157_RS03075	membrane protein	-9	-8
271881	619631	at=342;gc=304;ac=31;gt=9;-c=3	Cc_1	a=373;g=313;-=3	t=351;c=338	Cc_unintrog_1_recipient	g=1	c=1	g=135;-=2	c=134;-=3	a=146	t=115;-=29;c=2	hap1=anc_Cjejuni, hap2=anc_Ccoli	G157_RS01365	hypothetical protein	G157_RS03080	L-lactate dehydrogenase	-12	-8
271881	619637	ac=342;gt=304;at=31;gc=9;-t=3	Cc_1	a=373;g=313;-=3	c=351;t=338	Cc_unintrog_1_recipient	g=1	t=1	g=135;-=2	t=134;-=3	a=146	c=115;-=29;t=2	hap1=anc_Cjejuni, hap2=anc_Ccoli	G157_RS01365	hypothetical protein	G157_RS03080	L-lactate dehydrogenase	-12	-8
271884	616920	ct=346;ag=289;at=22;cg=19;c-=8;-g=2;a-=2;-t=1	Cc_1	c=373;a=313;-=3	t=369;g=310;-=10	Cc_unintrog_1_recipient	a=1	g=1	a=135;-=2	g=129;-=4;a=4	c=146	t=146	hap1=anc_Cjejuni, hap2=anc_Ccoli	G157_RS01365	hypothetical protein	G157_RS03060	peptidyl-prolyl cis-trans isomerase	-15	-8
271884	616921	ac=288;ct=285;cc=80;at=23;c-=8;-c=2;a-=2;-t=1	Cc_1	c=373;a=313;-=3	c=370;t=309;-=10	Cc_unintrog_1_recipient	a=1	t=1	a=135;-=2	c=80;t=53;-=4	c=146	t=140;c=6	hap1=anc_Ccoli, hap2=anc_Cjejuni	G157_RS01365	hypothetical protein	G157_RS03060	peptidyl-prolyl cis-trans isomerase	-11	-8
271884	616926	cc=346;at=289;ac=22;ct=19;c-=8;-t=2;a-=2;-c=1	Cc_1	c=373;a=313;-=3	c=369;t=310;-=10	Cc_unintrog_1_recipient	a=1	t=1	a=135;-=2	t=133;-=4	c=146	c=144;t=2	hap1=anc_Cjejuni, hap2=anc_Ccoli	G157_RS01365	hypothetical protein	G157_RS03060	peptidyl-prolyl cis-trans isomerase	-15	-8
271884	616932	ca=346;at=289;aa=22;ct=19;c-=8;-t=2;a-=2;-a=1	Cc_1	c=373;a=313;-=3	a=369;t=310;-=10	Cc_unintrog_1_recipient	a=1	t=1	a=135;-=2	t=133;-=4	c=146	a=146	hap1=anc_Cjejuni, hap2=anc_Ccoli	G157_RS01365	hypothetical protein	G157_RS03060	peptidyl-prolyl cis-trans isomerase	-15	-8
271884	616935	cc=346;at=289;ac=22;ct=19;c-=8;-t=2;a-=2;-c=1	Cc_1	c=373;a=313;-=3	c=369;t=310;-=10	Cc_unintrog_1_recipient	a=1	t=1	a=135;-=2	t=133;-=4	c=146	c=136;t=10	hap1=anc_Cjejuni, hap2=anc_Ccoli	G157_RS01365	hypothetical protein	G157_RS03060	peptidyl-prolyl cis-trans isomerase	-15	-8
271884	616941	ca=346;at=289;aa=22;ct=19;c-=8;a-=2;-t=2;-a=1	Cc_1	c=373;a=313;-=3	a=369;t=310;-=10	Cc_unintrog_1_recipient	a=1	t=1	a=135;-=2	t=133;-=4	c=146	a=146	hap1=anc_Cjejuni, hap2=anc_Ccoli	G157_RS01365	hypothetical protein	G157_RS03060	peptidyl-prolyl cis-trans isomerase	-15	-8
271884	616950	ct=346;ac=290;at=21;cc=19;c-=8;-c=2;a-=2;-t=1	Cc_1	c=373;a=313;-=3	t=368;c=311;-=10	Cc_unintrog_1_recipient	a=1	c=1	a=135;-=2	c=133;-=4	c=146	t=146	hap1=anc_Cjejuni, hap2=anc_Ccoli	G157_RS01365	hypothetical protein	G157_RS03060	peptidyl-prolyl cis-trans isomerase	-16	-8
271884	616951	ct=346;aa=290;at=21;ca=19;c-=8;a-=2;-a=2;-t=1	Cc_1	c=373;a=313;-=3	t=368;a=311;-=10	Cc_unintrog_1_recipient	a=1	a=1	a=135;-=2	a=133;-=4	c=146	t=132;c=14	hap1=anc_Cjejuni, hap2=anc_Ccoli	G157_RS01365	hypothetical protein	G157_RS03060	peptidyl-prolyl cis-trans isomerase	-16	-8
271884	616953	ca=346;ac=290;aa=21;cc=19;c-=8;a-=2;-c=2;-a=1	Cc_1	c=373;a=313;-=3	a=368;c=311;-=10	Cc_unintrog_1_recipient	a=1	c=1	a=135;-=2	c=133;-=4	c=146	a=146	hap1=anc_Cjejuni, hap2=anc_Ccoli	G157_RS01365	hypothetical protein	G157_RS03060	peptidyl-prolyl cis-trans isomerase	-16	-8
271884	616956	cc=346;at=290;ac=21;ct=19;c-=8;a-=2;-t=2;-c=1	Cc_1	c=373;a=313;-=3	c=368;t=311;-=10	Cc_unintrog_1_recipient	a=1	t=1	a=135;-=2	t=133;-=4	c=146	c=130;t=16	hap1=anc_Cjejuni, hap2=anc_Ccoli	G157_RS01365	hypothetical protein	G157_RS03060	peptidyl-prolyl cis-trans isomerase	-16	-8
271884	616965	ct=345;ac=290;at=21;cc=19;c-=9;a-=2;-c=2;-t=1	Cc_1	c=373;a=313;-=3	t=367;c=311;-=11	Cc_unintrog_1_recipient	a=1	c=1	a=135;-=2	c=128;t=5;-=4	c=146	t=146	hap1=anc_Cjejuni, hap2=anc_Ccoli	G157_RS01365	hypothetical protein	G157_RS03060	peptidyl-prolyl cis-trans isomerase	-16	-8
271884	616968	cc=342;at=290;ac=21;ct=19;c-=12;-t=2;a-=2;-c=1	Cc_1	c=373;a=313;-=3	c=364;t=311;-=14	Cc_unintrog_1_recipient	a=1	t=1	a=135;-=2	t=133;-=4	c=146	c=133;t=13	hap1=anc_Cjejuni, hap2=anc_Ccoli	G157_RS01365	hypothetical protein	G157_RS03060	peptidyl-prolyl cis-trans isomerase	-16	-8
271884	616977	ct=337;ac=290;at=22;cc=19;c-=17;-c=2;-t=1;a-=1	Cc_1	c=373;a=313;-=3	t=360;c=311;-=18	Cc_unintrog_1_recipient	a=1	c=1	a=135;-=2	t=83;c=50;-=4	c=146	t=146	hap1=anc_Cjejuni, hap2=other	G157_RS01365	hypothetical protein	G157_RS03060	peptidyl-prolyl cis-trans isomerase	-16	-8
271884	619125	aa=284;ca=192;cg=181;ag=27;a-=2;-a=2;--=1	Cc_1	c=373;a=313;-=3	a=478;g=208;-=3	Cc_unintrog_1_recipient	a=1	a=1	a=135;-=2	g=87;a=25;t=14;-=9;c=2	c=146	g=141;a=5	hap1=other, hap2=other	G157_RS01365	hypothetical protein	G157_RS03075	membrane protein	-11	-8
271884	619278	ca=340;ag=305;cg=33;aa=6;-g=3;a-=2	Cc_1	c=373;a=313;-=3	a=346;g=341;-=2	Cc_unintrog_1_recipient	a=1	g=1	a=135;-=2	g=121;-=8;a=8	c=146	a=108;g=38	hap1=anc_Cjejuni, hap2=anc_Ccoli	G157_RS01365	hypothetical protein	G157_RS03075	membrane protein	-9	-8
271884	619631	ct=342;ac=304;cc=31;at=9;-c=3	Cc_1	c=373;a=313;-=3	t=351;c=338	Cc_unintrog_1_recipient	a=1	c=1	a=135;-=2	c=134;-=3	c=146	t=115;-=29;c=2	hap1=anc_Cjejuni, hap2=anc_Ccoli	G157_RS01365	hypothetical protein	G157_RS03080	L-lactate dehydrogenase	-12	-8
271884	619637	cc=342;at=304;ct=31;ac=9;-t=3	Cc_1	c=373;a=313;-=3	c=351;t=338	Cc_unintrog_1_recipient	a=1	t=1	a=135;-=2	t=134;-=3	c=146	c=115;-=29;t=2	hap1=anc_Cjejuni, hap2=anc_Ccoli	G157_RS01365	hypothetical protein	G157_RS03080	L-lactate dehydrogenase	-12	-8
271888	616920	ct=346;ag=289;at=22;cg=19;c-=8;-g=2;a-=2;-t=1	Cc_1	c=373;a=313;-=3	t=369;g=310;-=10	Cc_unintrog_1_recipient	a=1	g=1	a=135;-=2	g=129;-=4;a=4	c=146	t=146	hap1=anc_Cjejuni, hap2=anc_Ccoli	G157_RS01365	hypothetical protein	G157_RS03060	peptidyl-prolyl cis-trans isomerase	-15	-8
271888	616921	ac=288;ct=285;cc=80;at=23;c-=8;a-=2;-c=2;-t=1	Cc_1	c=373;a=313;-=3	c=370;t=309;-=10	Cc_unintrog_1_recipient	a=1	t=1	a=135;-=2	c=80;t=53;-=4	c=146	t=140;c=6	hap1=anc_Ccoli, hap2=anc_Cjejuni	G157_RS01365	hypothetical protein	G157_RS03060	peptidyl-prolyl cis-trans isomerase	-11	-8
271888	616926	cc=346;at=289;ac=22;ct=19;c-=8;-t=2;a-=2;-c=1	Cc_1	c=373;a=313;-=3	c=369;t=310;-=10	Cc_unintrog_1_recipient	a=1	t=1	a=135;-=2	t=133;-=4	c=146	c=144;t=2	hap1=anc_Cjejuni, hap2=anc_Ccoli	G157_RS01365	hypothetical protein	G157_RS03060	peptidyl-prolyl cis-trans isomerase	-15	-8
271888	616932	ca=346;at=289;aa=22;ct=19;c-=8;a-=2;-t=2;-a=1	Cc_1	c=373;a=313;-=3	a=369;t=310;-=10	Cc_unintrog_1_recipient	a=1	t=1	a=135;-=2	t=133;-=4	c=146	a=146	hap1=anc_Cjejuni, hap2=anc_Ccoli	G157_RS01365	hypothetical protein	G157_RS03060	peptidyl-prolyl cis-trans isomerase	-15	-8
271888	616935	cc=346;at=289;ac=22;ct=19;c-=8;a-=2;-t=2;-c=1	Cc_1	c=373;a=313;-=3	c=369;t=310;-=10	Cc_unintrog_1_recipient	a=1	t=1	a=135;-=2	t=133;-=4	c=146	c=136;t=10	hap1=anc_Cjejuni, hap2=anc_Ccoli	G157_RS01365	hypothetical protein	G157_RS03060	peptidyl-prolyl cis-trans isomerase	-15	-8
271888	616941	ca=346;at=289;aa=22;ct=19;c-=8;-t=2;a-=2;-a=1	Cc_1	c=373;a=313;-=3	a=369;t=310;-=10	Cc_unintrog_1_recipient	a=1	t=1	a=135;-=2	t=133;-=4	c=146	a=146	hap1=anc_Cjejuni, hap2=anc_Ccoli	G157_RS01365	hypothetical protein	G157_RS03060	peptidyl-prolyl cis-trans isomerase	-15	-8
271888	616950	ct=346;ac=290;at=21;cc=19;c-=8;a-=2;-c=2;-t=1	Cc_1	c=373;a=313;-=3	t=368;c=311;-=10	Cc_unintrog_1_recipient	a=1	c=1	a=135;-=2	c=133;-=4	c=146	t=146	hap1=anc_Cjejuni, hap2=anc_Ccoli	G157_RS01365	hypothetical protein	G157_RS03060	peptidyl-prolyl cis-trans isomerase	-16	-8
271888	616951	ct=346;aa=290;at=21;ca=19;c-=8;-a=2;a-=2;-t=1	Cc_1	c=373;a=313;-=3	t=368;a=311;-=10	Cc_unintrog_1_recipient	a=1	a=1	a=135;-=2	a=133;-=4	c=146	t=132;c=14	hap1=anc_Cjejuni, hap2=anc_Ccoli	G157_RS01365	hypothetical protein	G157_RS03060	peptidyl-prolyl cis-trans isomerase	-16	-8
271888	616953	ca=346;ac=290;aa=21;cc=19;c-=8;a-=2;-c=2;-a=1	Cc_1	c=373;a=313;-=3	a=368;c=311;-=10	Cc_unintrog_1_recipient	a=1	c=1	a=135;-=2	c=133;-=4	c=146	a=146	hap1=anc_Cjejuni, hap2=anc_Ccoli	G157_RS01365	hypothetical protein	G157_RS03060	peptidyl-prolyl cis-trans isomerase	-16	-8
271888	616956	cc=346;at=290;ac=21;ct=19;c-=8;a-=2;-t=2;-c=1	Cc_1	c=373;a=313;-=3	c=368;t=311;-=10	Cc_unintrog_1_recipient	a=1	t=1	a=135;-=2	t=133;-=4	c=146	c=130;t=16	hap1=anc_Cjejuni, hap2=anc_Ccoli	G157_RS01365	hypothetical protein	G157_RS03060	peptidyl-prolyl cis-trans isomerase	-16	-8
271888	616965	ct=345;ac=290;at=21;cc=19;c-=9;a-=2;-c=2;-t=1	Cc_1	c=373;a=313;-=3	t=367;c=311;-=11	Cc_unintrog_1_recipient	a=1	c=1	a=135;-=2	c=128;t=5;-=4	c=146	t=146	hap1=anc_Cjejuni, hap2=anc_Ccoli	G157_RS01365	hypothetical protein	G157_RS03060	peptidyl-prolyl cis-trans isomerase	-16	-8
271888	616968	cc=342;at=290;ac=21;ct=19;c-=12;-t=2;a-=2;-c=1	Cc_1	c=373;a=313;-=3	c=364;t=311;-=14	Cc_unintrog_1_recipient	a=1	t=1	a=135;-=2	t=133;-=4	c=146	c=133;t=13	hap1=anc_Cjejuni, hap2=anc_Ccoli	G157_RS01365	hypothetical protein	G157_RS03060	peptidyl-prolyl cis-trans isomerase	-16	-8
271888	616977	ct=337;ac=290;at=22;cc=19;c-=17;-c=2;-t=1;a-=1	Cc_1	c=373;a=313;-=3	t=360;c=311;-=18	Cc_unintrog_1_recipient	a=1	c=1	a=135;-=2	t=83;c=50;-=4	c=146	t=146	hap1=anc_Cjejuni, hap2=other	G157_RS01365	hypothetical protein	G157_RS03060	peptidyl-prolyl cis-trans isomerase	-16	-8
271888	619125	aa=284;ca=192;cg=181;ag=27;a-=2;-a=2;--=1	Cc_1	c=373;a=313;-=3	a=478;g=208;-=3	Cc_unintrog_1_recipient	a=1	a=1	a=135;-=2	g=87;a=25;t=14;-=9;c=2	c=146	g=141;a=5	hap1=other, hap2=other	G157_RS01365	hypothetical protein	G157_RS03075	membrane protein	-11	-8
271888	619278	ca=340;ag=305;cg=33;aa=6;-g=3;a-=2	Cc_1	c=373;a=313;-=3	a=346;g=341;-=2	Cc_unintrog_1_recipient	a=1	g=1	a=135;-=2	g=121;a=8;-=8	c=146	a=108;g=38	hap1=anc_Cjejuni, hap2=anc_Ccoli	G157_RS01365	hypothetical protein	G157_RS03075	membrane protein	-9	-8
271888	619631	ct=342;ac=304;cc=31;at=9;-c=3	Cc_1	c=373;a=313;-=3	t=351;c=338	Cc_unintrog_1_recipient	a=1	c=1	a=135;-=2	c=134;-=3	c=146	t=115;-=29;c=2	hap1=anc_Cjejuni, hap2=anc_Ccoli	G157_RS01365	hypothetical protein	G157_RS03080	L-lactate dehydrogenase	-12	-8
271888	619637	cc=342;at=304;ct=31;ac=9;-t=3	Cc_1	c=373;a=313;-=3	c=351;t=338	Cc_unintrog_1_recipient	a=1	t=1	a=135;-=2	t=134;-=3	c=146	c=115;-=29;t=2	hap1=anc_Cjejuni, hap2=anc_Ccoli	G157_RS01365	hypothetical protein	G157_RS03080	L-lactate dehydrogenase	-12	-8
271891	616920	tt=346;ag=289;at=22;tg=19;t-=8;-g=2;a-=2;-t=1	Cc_1	t=373;a=313;-=3	t=369;g=310;-=10	Cc_unintrog_1_recipient	a=1	g=1	a=135;-=2	g=129;-=4;a=4	t=146	t=146	hap1=anc_Cjejuni, hap2=anc_Ccoli	G157_RS01365	hypothetical protein	G157_RS03060	peptidyl-prolyl cis-trans isomerase	-15	-8
271891	616921	ac=288;tt=285;tc=80;at=23;t-=8;-c=2;a-=2;-t=1	Cc_1	t=373;a=313;-=3	c=370;t=309;-=10	Cc_unintrog_1_recipient	a=1	t=1	a=135;-=2	c=80;t=53;-=4	t=146	t=140;c=6	hap1=anc_Ccoli, hap2=anc_Cjejuni	G157_RS01365	hypothetical protein	G157_RS03060	peptidyl-prolyl cis-trans isomerase	-11	-8
271891	616926	tc=346;at=289;ac=22;tt=19;t-=8;-t=2;a-=2;-c=1	Cc_1	t=373;a=313;-=3	c=369;t=310;-=10	Cc_unintrog_1_recipient	a=1	t=1	a=135;-=2	t=133;-=4	t=146	c=144;t=2	hap1=anc_Cjejuni, hap2=anc_Ccoli	G157_RS01365	hypothetical protein	G157_RS03060	peptidyl-prolyl cis-trans isomerase	-15	-8
271891	616932	ta=346;at=289;aa=22;tt=19;t-=8;a-=2;-t=2;-a=1	Cc_1	t=373;a=313;-=3	a=369;t=310;-=10	Cc_unintrog_1_recipient	a=1	t=1	a=135;-=2	t=133;-=4	t=146	a=146	hap1=anc_Cjejuni, hap2=anc_Ccoli	G157_RS01365	hypothetical protein	G157_RS03060	peptidyl-prolyl cis-trans isomerase	-15	-8
[truncated: 1,189 more rows]

## Sheet: classification
行ラベル	データの個数 / classification (two most frequent haplotype)
hap1=anc_Ccoli	32
hap1=anc_Ccoli, hap2=anc_Cjejuni	157
hap1=anc_Ccoli, hap2=other	8
hap1=anc_Cjejuni	18	0.00687548
hap1=anc_Cjejuni, hap2=anc_Ccoli	1875	0.716196
hap1=anc_Cjejuni, hap2=other	294	0.112299
[truncated: 6 more rows]

## Sheet: hap1=ancCj_interacting_genes
pos1_genes			pos1_gene_desc	gene1 more info	pos2_genes			pos2_gene_desc	gene2 more info
[truncated: 12 more rows]
